# Supplementary material for: Developmental mouse brain common coordinate framework
Source: Nat Commun. 2024 Oct 21;15:9072. doi: 10.1038/s41467-024-53254-w (PMC11494176; doi:10.1038/s41467-024-53254-w)
Supplement: Supplementary file 4 — Supplementary Data 1-4 [file 41467_2024_53254_MOESM4_ESM.xlsx]

## Sheet: SupplementaryData1
Supplementary Data 1. Samples used for DevCCF templates
List of subjects used for each template, including age, sex, and imaging modality.
ID	Age	Sex	Modality	Channel
BB0448	E11.5	M	LSFM	R
BB0449	E11.5	F	LSFM	R
BB0696	E11.5	F	LSFM	G
BB0700	E11.5	F	LSFM	G
BB0701	E11.5	F	LSFM	G
BB0730	E11.5	F	LSFM	G
BB0731	E11.5	M	LSFM	G
BB0733	E11.5	M	LSFM	G
BB0762	E11.5	M	LSFM	G
BB0766	E11.5	M	LSFM	G
BB0514	E13.5	M	LSFM	R
BB0515	E13.5	M	LSFM	R
BB0586	E13.5	F	LSFM	G
BB0587	E13.5	M	LSFM	G
BB0596	E13.5	F	LSFM	G
BB0597	E13.5	F	LSFM	G
BB0630	E13.5	M	LSFM	G
BB0633	E13.5	F	LSFM	G
BB0634	E13.5	F	LSFM	G
BB0635	E13.5	M	LSFM	G
BB0417	E15.5	M	LSFM	R
BB0428	E15.5	M	LSFM	G
BB0473	E15.5	F	LSFM	G
BB0478	E15.5	F	LSFM	G
BB0610	E15.5	F	LSFM	G
BB0611	E15.5	M	LSFM	G
BB0613	E15.5	F	LSFM	G
BB0614	E15.5	M	LSFM	G
BB0618	E15.5	M	LSFM	G
BB0604	E18.5	F	LSFM	G
BB0641	E18.5	M	LSFM	R
BB0687	E18.5	M	LSFM	R
BB0751	E18.5	M	LSFM	G
BB0779	E18.5	F	LSFM	G
BB0816	E18.5	M	LSFM	G
BB0819	E18.5	F	LSFM	G
BB0820	E18.5	M	LSFM	G
BB0822	E18.5	F	LSFM	G
JL0394	P04	F	LSFM	R
XL0401	P04	M	LSFM	R
XL0402	P04	M	LSFM	R
XL0403	P04	M	LSFM	R
XL0404	P04	M	LSFM	R
XL0405	P04	F	LSFM	R
XL0406	P04	F	LSFM	R
XL0407	P04	F	LSFM	R
BB0561	P14	F	LSFM	R
BB0588	P14	M	LSFM	R
JL0299	P14	F	LSFM	R
JN0341	P14	F	LSFM	R
K568	P14	M	LSFM	R
K700	P14	M	LSFM	R
KN380	P14	M	LSFM	R
KN541	P14	M	LSFM	R
KN542	P14	M	LSFM	R
KN675	P14	M	LSFM	R
KN677	P14	M	LSFM	R
KN703	P14	M	LSFM	R
XL1402	P14	M	LSFM	R
XL1403	P14	F	LSFM	R
XL1404	P14	F	LSFM	R
XL1405	P14	F	LSFM	R
SM0637	P56	F	LSFM	R
SM0639	P56	F	LSFM	R
SM0640	P56	F	LSFM	R
SM0642	P56	M	LSFM	R
SM0643	P56	M	LSFM	R
SM0644	P56	M	LSFM	R
BB0519	E11.5	F	MRI	-
BB0520	E11.5	M	MRI	-
BB0521	E11.5	M	MRI	-
BB0522	E11.5	M	MRI	-
BB0526	E11.5	X	MRI	-
BB0758	E11.5	M	MRI	-
BB0502	E13.5	X	MRI	-
BB0503	E13.5	F	MRI	-
BB0505	E13.5	M	MRI	-
BB0506	E13.5	M	MRI	-
BB0513	E13.5	F	MRI	-
BB0514	E13.5	M	MRI	-
BB0515	E13.5	M	MRI	-
BB0516	E13.5	M	MRI	-
BB0517	E13.5	F	MRI	-
BB0417	E15.5	M	MRI	-
BB0418	E15.5	M	MRI	-
BB0419	E15.5	F	MRI	-
BB0467	E15.5	F	MRI	-
BB0468	E15.5	M	MRI	-
BB0621	E15.5	X	MRI	-
BB0622	E15.5	X	MRI	-
BB0623	E15.5	X	MRI	-
BB0624	E15.5	X	MRI	-
BB0641	E18.5	M	MRI	-
BB0673	E18.5	M	MRI	-
BB0674	E18.5	M	MRI	-
BB0675	E18.5	F	MRI	-
BB0676	E18.5	F	MRI	-
BB0681	E18.5	M	MRI	-
BB0682	E18.5	F	MRI	-
BB0683	E18.5	M	MRI	-
BB0123	P04	X	MRI	-
BB0125	P04	X	MRI	-
BB0168	P04	X	MRI	-
BB0169	P04	X	MRI	-
BB0170	P04	X	MRI	-
JN0167	P04	M	MRI	-
JN0303	P04	X	MRI	-
JN0304	P04	X	MRI	-
JN0305	P04	X	MRI	-
JN0306	P04	X	MRI	-
BB0174	P14	M	MRI	-
BB0176	P14	M	MRI	-
JN0043	P14	F	MRI	-
JN0044	P14	F	MRI	-
JN0045	P14	M	MRI	-
JN0046	P14	M	MRI	-
JN0047	P14	M	MRI	-
JN0190	P14	F	MRI	-
JN0192	P14	M	MRI	-
JN0341	P14	F	MRI	-
JN0342	P14	M	MRI	-
JN0368	P14	F	MRI	-
JN0369	P14	M	MRI	-
JN0371	P14	M	MRI	-
BB0184	P56	M	MRI	-
JN0035	P56	F	MRI	-
JN0036	P56	F	MRI	-
JN0037	P56	F	MRI	-
JN0038	P56	F	MRI	-
JN0039	P56	F	MRI	-
JN0173	P56	M	MRI	-
JN0174	P56	M	MRI	-
JN0188	P56	M	MRI	-
JN0189	P56	M	MRI	-

## Sheet: SupplementaryData2
												Supplementary Data 2. DevCCF ontology structure: See Microsoft Excel Document
												DevCCF ontology structure contains details for each region including DevCCF and ADMBA ID, name, acronym, parent, and color.
ADMBA	DevCCF	DevCCF	DevCCF	DevCCF	DevCCF	ADMBA	ADMBA	DevCCF	ADMBA	DevCCF	ADMBA	DevCCF	ADMBA	DevCCF	DevCCF	DevCCF	DevCCF	DevCCF	DevCCF	DevCCF	DevCCF	DevCCF
ADMBA_Acronym	Acronym	R	G	B	Hexidecimal	Graph Order	ID	ID16	ADMBA_Name	Name	Structure ID Path	Structure ID Path16	Parent ID	Parent ID16	Source	E11-5	E13-5	E15-5	E18-5	P04	P14	P56		README
mouse	mouse	200	106	57	C86A39	0	15564	15564	Mus musculus	Mus musculus	/15564/	/15564/	[]	[]	ADMBA	FALSE	FALSE	FALSE	FALSE	FALSE	FALSE	FALSE		Please see the following notes for additional context about the DevCCF Ontology
NP	NP	200	106	57	C86A39	1	15565	15565	neural plate	neural plate	/15564/15565/	/15564/15565/	15564	15564	ADMBA	FALSE	TRUE	FALSE	FALSE	TRUE	TRUE	TRUE		Column A indicades data source: DevCCF or Allen Developing Mouse Brain Atlas (ADMBA)
F	F	200	106	57	C86A39	2	15566	15566	forebrain	forebrain	/15564/15565/15566/	/15564/15565/15566/	15565	15565	ADMBA	FALSE	FALSE	FALSE	FALSE	FALSE	FALSE	FALSE		Red text indicates where DevCCF modifications were made from the ADMBA ontology.
SP	SP	168	77	16	A84D10	3	15567	15567	secondary prosencephalon	hypothalamo-telencephalic complex	/15564/15565/15566/15567/	/15564/15565/15566/15567/	15566	15566	ADMBA	FALSE	FALSE	FALSE	FALSE	FALSE	FALSE	FALSE		Age Columns (Left) indicate ROI label presence in Age-specific annotations (True: present | False: not present)
RSP	hp2	168	77	16	A84D10	4	15568	15568	rostral secondary prosencephalon	hypothalamic prosomere 2	/15564/15565/15566/15567/15568/	/15564/15565/15566/15567/15568/	15567	15567	ADMBA	FALSE	FALSE	FALSE	FALSE	FALSE	FALSE	FALSE
POTel	POTel	168	77	16	A84D10	5	15569	15569	preoptic telencephalon	preoptic telencephalon	/15564/15565/15566/15567/15568/15569/	/15564/15565/15566/15567/15568/15569/	15568	15568	ADMBA	FALSE	FALSE	FALSE	FALSE	FALSE	FALSE	FALSE		VARIABLE DESCRIPTIONS
POR	POR	200	106	57	C86A39	6	15570	15570	preoptic roof plate	preoptic roof plate	/15564/15565/15566/15567/15568/15569/15570/	/15564/15565/15566/15567/15568/15569/15570/	15569	15569	ADMBA	FALSE	FALSE	FALSE	FALSE	FALSE	FALSE	FALSE		Variable	Description
RSCom	RSCom	200	106	57	C86A39	7	15571	15571	rostral septocommissural area	rostral septocommissural area	/15564/15565/15566/15567/15568/15569/15570/15571/	/15564/15565/15566/15567/15568/15569/15570/15571/	15570	15570	ADMBA	FALSE	FALSE	FALSE	FALSE	FALSE	FALSE	FALSE		ADMBA_Acronym	ADMBA Region Acronym
RSComv	RSComv	195	92	46	C35C2E	8	15572	15572	ventricular zone of RSCom	ventricular zone of RSCom	/15564/15565/15566/15567/15568/15569/15570/15571/15572/	/15564/15565/15566/15567/15568/15569/15570/15571/15572/	15571	15571	ADMBA	FALSE	FALSE	FALSE	FALSE	FALSE	FALSE	FALSE		Acronym	DevCCF Region Acronym
ACBed	ACBed	200	106	57	C86A39	9	15573	15573	anterior commissure bed	anterior commissure bed	/15564/15565/15566/15567/15568/15569/15570/15571/15572/15573/	/15564/15565/15566/15567/15568/15569/15570/15571/15572/15573/	15572	15572	ADMBA	FALSE	FALSE	FALSE	FALSE	FALSE	FALSE	FALSE		R	RGB Red Color Value
RSComm	RSComm	200	106	57	C86A39	10	15574	15574	mantle zone of RSCom	mantle zone of RSCom	/15564/15565/15566/15567/15568/15569/15570/15571/15574/	/15564/15565/15566/15567/15568/15569/15570/15571/15574/	15571	15571	ADMBA	FALSE	FALSE	FALSE	FALSE	FALSE	FALSE	FALSE		G	RGB Green Color Value
MnPOC	MnPOC	200	106	57	C86A39	11	15575	15575	median preoptic nucleus, commissural part	median preoptic nucleus, commissural part	/15564/15565/15566/15567/15568/15569/15570/15571/15574/15575/	/15564/15565/15566/15567/15568/15569/15570/15571/15574/15575/	15574	15574	ADMBA	FALSE	FALSE	FALSE	FALSE	FALSE	FALSE	FALSE		B	RGB Blue Color Value
POA	POA	168	77	16	A84D10	12	15576	15576	preoptic alar plate	preoptic alar plate	/15564/15565/15566/15567/15568/15569/15576/	/15564/15565/15566/15567/15568/15569/15576/	15569	15569	ADMBA	FALSE	TRUE	TRUE	TRUE	TRUE	TRUE	TRUE		Hexidecimal	Region Hexidecimal Color
PO	PO	168	77	16	A84D10	13	15577	15577	preoptic area	preoptic area	/15564/15565/15566/15567/15568/15569/15576/15577/	/15564/15565/15566/15567/15568/15569/15576/15577/	15576	15576	ADMBA	FALSE	FALSE	FALSE	FALSE	FALSE	FALSE	FALSE		Graph Order	Region Order or appearance in ontology
POv	POv	168	77	16	A84D10	14	111220530	20530	ventricular zone of PO	ventricular zone of PO	/15564/15565/15566/15567/15568/15569/15576/15577/111220530/	/15564/15565/15566/15567/15568/15569/15576/15577/20530/	15577	15577	ADMBA	FALSE	FALSE	FALSE	FALSE	FALSE	FALSE	FALSE		ID	ADMBA Region ID
POm	POm	180	102	50	B46632	15	111220532	20532	mantle zone of PO	mantle zone of PO	/15564/15565/15566/15567/15568/15569/15576/15577/111220532/	/15564/15565/15566/15567/15568/15569/15576/15577/20532/	15577	15577	ADMBA	FALSE	FALSE	FALSE	FALSE	FALSE	FALSE	FALSE		ID16	DevCCF Region ID (16 bit depth only)
LTer	LTer	180	102	50	B46632	16	15578	15578	lamina terminalis area	lamina terminalis area	/15564/15565/15566/15567/15568/15569/15576/15577/15578/	/15564/15565/15566/15567/15568/15569/15576/15577/15578/	15577	15577	ADMBA	FALSE	FALSE	FALSE	FALSE	FALSE	FALSE	FALSE		ADMBA_Name	ADMBA Region Name
LTerv	LTerv	168	77	16	A84D10	17	15579	15579	ventricular zone of LTer	ventricular zone of LTer	/15564/15565/15566/15567/15568/15569/15576/15577/15578/15579/	/15564/15565/15566/15567/15568/15569/15576/15577/15578/15579/	15578	15578	ADMBA	FALSE	FALSE	FALSE	FALSE	FALSE	FALSE	FALSE		Name	DevCCF Region Name
LTerm	LTerm	180	102	50	B46632	18	15580	15580	mantle zone of LTer	mantle zone of LTer	/15564/15565/15566/15567/15568/15569/15576/15577/15578/15580/	/15564/15565/15566/15567/15568/15569/15576/15577/15578/15580/	15578	15578	ADMBA	FALSE	FALSE	FALSE	FALSE	FALSE	FALSE	FALSE		Structure ID Path	ADMBA Region Structure Path From Parent to Child
LTerp	LTerp	180	102	50	B46632	19	15581	15581	periventricular stratum of the LTer	periventricular stratum of the LTer	/15564/15565/15566/15567/15568/15569/15576/15577/15578/15580/15581/	/15564/15565/15566/15567/15568/15569/15576/15577/15578/15580/15581/	15580	15580	ADMBA	FALSE	FALSE	FALSE	FALSE	FALSE	FALSE	FALSE		Structure ID Path16	DevCCF Region Structure Path From Parent to Child
VOLT	VOLT	180	102	50	B46632	20	15582	15582	vascular organ of the lamina terminalis	vascular organ of the lamina terminalis	/15564/15565/15566/15567/15568/15569/15576/15577/15578/15580/15581/15582/	/15564/15565/15566/15567/15568/15569/15576/15577/15578/15580/15581/15582/	15581	15581	ADMBA	FALSE	FALSE	FALSE	FALSE	FALSE	FALSE	FALSE		Parent ID	ADMBA Parent ID
LTeri	LTeri	180	102	50	B46632	21	15583	15583	intermediate stratum of the LTer	intermediate stratum of the LTer	/15564/15565/15566/15567/15568/15569/15576/15577/15578/15580/15583/	/15564/15565/15566/15567/15568/15569/15576/15577/15578/15580/15583/	15580	15580	ADMBA	FALSE	FALSE	FALSE	FALSE	FALSE	FALSE	FALSE		Parent ID16	DevCCF Parent ID
MnPOI	MnPOI	180	102	50	B46632	22	15584	15584	median preoptic nucleus, intermediate part	median preoptic nucleus, intermediate part	/15564/15565/15566/15567/15568/15569/15576/15577/15578/15580/15583/15584/	/15564/15565/15566/15567/15568/15569/15576/15577/15578/15580/15583/15584/	15583	15583	ADMBA	FALSE	FALSE	FALSE	FALSE	FALSE	FALSE	FALSE		Source	Region Source (AMDBA or DevCCF). DevCCF denotes a newly identified Region
LTers	LTers	180	102	50	B46632	23	15585	15585	superficial stratum of the LTer	superficial stratum of the LTer	/15564/15565/15566/15567/15568/15569/15576/15577/15578/15580/15585/	/15564/15565/15566/15567/15568/15569/15576/15577/15578/15580/15585/	15580	15580	ADMBA	FALSE	FALSE	FALSE	FALSE	FALSE	FALSE	FALSE		E11-5	Is Region Present in E11.5 Annotations?
MnPOS	MnPOS	180	102	50	B46632	24	15586	15586	median preoptic nucleus, superficial part	median preoptic nucleus, superficial part	/15564/15565/15566/15567/15568/15569/15576/15577/15578/15580/15585/15586/	/15564/15565/15566/15567/15568/15569/15576/15577/15578/15580/15585/15586/	15585	15585	ADMBA	FALSE	FALSE	FALSE	FALSE	FALSE	FALSE	FALSE		E13-5	Is Region Present in E11.5 Annotations?
PO1	PO1	168	77	16	A84D10	25	15587	15587	first (dorsal) preoptic domain	first (dorsal) preoptic domain	/15564/15565/15566/15567/15568/15569/15576/15577/15587/	/15564/15565/15566/15567/15568/15569/15576/15577/15587/	15577	15577	ADMBA	FALSE	FALSE	FALSE	FALSE	FALSE	FALSE	FALSE		E15-5	Is Region Present in E11.5 Annotations?
PO1v	PO1v	168	77	16	A84D10	26	15588	15588	ventricular zone of PO1	ventricular zone of PO1	/15564/15565/15566/15567/15568/15569/15576/15577/15587/15588/	/15564/15565/15566/15567/15568/15569/15576/15577/15587/15588/	15587	15587	ADMBA	FALSE	FALSE	FALSE	FALSE	FALSE	FALSE	FALSE		E18-5	Is Region Present in E11.5 Annotations?
PO1m	PO1m	180	102	50	B46632	27	15589	15589	mantle zone of PO1	mantle zone of PO1	/15564/15565/15566/15567/15568/15569/15576/15577/15587/15589/	/15564/15565/15566/15567/15568/15569/15576/15577/15587/15589/	15587	15587	ADMBA	FALSE	FALSE	FALSE	FALSE	FALSE	FALSE	FALSE		P04	Is Region Present in P04 Annotations?
PO1p	PO1p	180	102	50	B46632	28	15590	15590	periventricular stratum of PO1	periventricular stratum of PO1	/15564/15565/15566/15567/15568/15569/15576/15577/15587/15589/15590/	/15564/15565/15566/15567/15568/15569/15576/15577/15587/15589/15590/	15589	15589	ADMBA	FALSE	FALSE	FALSE	FALSE	FALSE	FALSE	FALSE		P14	Is Region Present in P14 Annotations?
AVPe	AVPe	180	102	50	B46632	29	15591	15591	anteroventral periventricular preoptic nucleus	anteroventral periventricular preoptic nucleus	/15564/15565/15566/15567/15568/15569/15576/15577/15587/15589/15590/15591/	/15564/15565/15566/15567/15568/15569/15576/15577/15587/15589/15590/15591/	15590	15590	ADMBA	FALSE	FALSE	FALSE	FALSE	FALSE	FALSE	FALSE		P56	Is Region Present in P56 Annotations?
DSPO	DSPO	180	102	50	B46632	30	15592	15592	dorsal septopreoptic nucleus	dorsal septopreoptic nucleus	/15564/15565/15566/15567/15568/15569/15576/15577/15587/15589/15590/15592/	/15564/15565/15566/15567/15568/15569/15576/15577/15587/15589/15590/15592/	15590	15590	ADMBA	FALSE	FALSE	FALSE	FALSE	FALSE	FALSE	FALSE
PO1i	PO1i	180	102	50	B46632	31	15593	15593	intermediate stratum of PO1	intermediate stratum of PO1	/15564/15565/15566/15567/15568/15569/15576/15577/15587/15589/15593/	/15564/15565/15566/15567/15568/15569/15576/15577/15587/15589/15593/	15589	15589	ADMBA	FALSE	FALSE	FALSE	FALSE	FALSE	FALSE	FALSE
PS	PS	180	102	50	B46632	32	15594	15594	parastrial preoptic nucleus	parastrial preoptic nucleus	/15564/15565/15566/15567/15568/15569/15576/15577/15587/15589/15593/15594/	/15564/15565/15566/15567/15568/15569/15576/15577/15587/15589/15593/15594/	15593	15593	ADMBA	FALSE	FALSE	FALSE	FALSE	FALSE	FALSE	FALSE
DMPAi	DMPAi	180	102	50	B46632	33	15595	15595	dorsomedial preoptic area, intermediate part	dorsomedial preoptic area, intermediate part	/15564/15565/15566/15567/15568/15569/15576/15577/15587/15589/15593/15595/	/15564/15565/15566/15567/15568/15569/15576/15577/15587/15589/15593/15595/	15593	15593	ADMBA	FALSE	FALSE	FALSE	FALSE	FALSE	FALSE	FALSE
LPO1	LPO1	180	102	50	B46632	34	15596	15596	lateral preoptic area, PO1 part	lateral preoptic area, PO1 part	/15564/15565/15566/15567/15568/15569/15576/15577/15587/15589/15593/15596/	/15564/15565/15566/15567/15568/15569/15576/15577/15587/15589/15593/15596/	15593	15593	ADMBA	FALSE	FALSE	FALSE	FALSE	FALSE	FALSE	FALSE
PO1s	PO1s	180	102	50	B46632	35	15597	15597	superficial stratum of PO1	superficial stratum of PO1	/15564/15565/15566/15567/15568/15569/15576/15577/15587/15589/15597/	/15564/15565/15566/15567/15568/15569/15576/15577/15587/15589/15597/	15589	15589	ADMBA	FALSE	FALSE	FALSE	FALSE	FALSE	FALSE	FALSE
DMPAs	DMPAs	180	102	50	B46632	36	15598	15598	dorsomedial preoptic area, superficial part	dorsomedial preoptic area, superficial part	/15564/15565/15566/15567/15568/15569/15576/15577/15587/15589/15597/15598/	/15564/15565/15566/15567/15568/15569/15576/15577/15587/15589/15597/15598/	15597	15597	ADMBA	FALSE	FALSE	FALSE	FALSE	FALSE	FALSE	FALSE
PO2	PO2	168	77	16	A84D10	37	15599	15599	second (ventral) preoptic domain	second (ventral) preoptic domain	/15564/15565/15566/15567/15568/15569/15576/15577/15599/	/15564/15565/15566/15567/15568/15569/15576/15577/15599/	15577	15577	ADMBA	FALSE	FALSE	FALSE	FALSE	FALSE	FALSE	FALSE
PO2v	PO2v	168	77	16	A84D10	38	15600	15600	ventricular zone of PO2	ventricular zone of PO2	/15564/15565/15566/15567/15568/15569/15576/15577/15599/15600/	/15564/15565/15566/15567/15568/15569/15576/15577/15599/15600/	15599	15599	ADMBA	FALSE	FALSE	FALSE	FALSE	FALSE	FALSE	FALSE
PO2m	PO2m	180	102	50	B46632	39	15601	15601	mantle zone of PO2	mantle zone of PO2	/15564/15565/15566/15567/15568/15569/15576/15577/15599/15601/	/15564/15565/15566/15567/15568/15569/15576/15577/15599/15601/	15599	15599	ADMBA	FALSE	FALSE	FALSE	FALSE	FALSE	FALSE	FALSE
PO2p	PO2p	180	102	50	B46632	40	15602	15602	periventricular stratum of PO2	periventricular stratum of PO2	/15564/15565/15566/15567/15568/15569/15576/15577/15599/15601/15602/	/15564/15565/15566/15567/15568/15569/15576/15577/15599/15601/15602/	15601	15601	ADMBA	FALSE	FALSE	FALSE	FALSE	FALSE	FALSE	FALSE
MPOPe	MPOPe	180	102	50	B46632	41	15603	15603	medial preoptic periventricular stratum	medial preoptic periventricular stratum	/15564/15565/15566/15567/15568/15569/15576/15577/15599/15601/15602/15603/	/15564/15565/15566/15567/15568/15569/15576/15577/15599/15601/15602/15603/	15602	15602	ADMBA	FALSE	FALSE	FALSE	FALSE	FALSE	FALSE	FALSE
MPO	MPO	180	102	50	B46632	42	15604	15604	medial preoptic nucleus	medial preoptic nucleus	/15564/15565/15566/15567/15568/15569/15576/15577/15599/15601/15602/15604/	/15564/15565/15566/15567/15568/15569/15576/15577/15599/15601/15602/15604/	15602	15602	ADMBA	FALSE	FALSE	FALSE	FALSE	FALSE	FALSE	FALSE
MPOL	MPOL	180	102	50	B46632	43	15605	15605	lateral part of MPO	lateral part of MPO	/15564/15565/15566/15567/15568/15569/15576/15577/15599/15601/15602/15604/15605/	/15564/15565/15566/15567/15568/15569/15576/15577/15599/15601/15602/15604/15605/	15604	15604	ADMBA	FALSE	FALSE	FALSE	FALSE	FALSE	FALSE	FALSE
MPOM	MPOM	180	102	50	B46632	44	15606	15606	medial part of MPO	medial part of MPO	/15564/15565/15566/15567/15568/15569/15576/15577/15599/15601/15602/15604/15606/	/15564/15565/15566/15567/15568/15569/15576/15577/15599/15601/15602/15604/15606/	15604	15604	ADMBA	FALSE	FALSE	FALSE	FALSE	FALSE	FALSE	FALSE
MPOC	MPOC	180	102	50	B46632	45	15607	15607	central part of MPO	central part of MPO	/15564/15565/15566/15567/15568/15569/15576/15577/15599/15601/15602/15604/15607/	/15564/15565/15566/15567/15568/15569/15576/15577/15599/15601/15602/15604/15607/	15604	15604	ADMBA	FALSE	FALSE	FALSE	FALSE	FALSE	FALSE	FALSE
PO2i	PO2i	180	102	50	B46632	46	15608	15608	intermediate stratum of PO2	intermediate stratum of PO2	/15564/15565/15566/15567/15568/15569/15576/15577/15599/15601/15608/	/15564/15565/15566/15567/15568/15569/15576/15577/15599/15601/15608/	15601	15601	ADMBA	FALSE	FALSE	FALSE	FALSE	FALSE	FALSE	FALSE
LPO2	LPO2	180	102	50	B46632	47	15609	15609	lateral preoptic nucleus, PO2 part	lateral preoptic nucleus, PO2 part	/15564/15565/15566/15567/15568/15569/15576/15577/15599/15601/15608/15609/	/15564/15565/15566/15567/15568/15569/15576/15577/15599/15601/15608/15609/	15608	15608	ADMBA	FALSE	FALSE	FALSE	FALSE	FALSE	FALSE	FALSE
PO2s	PO2s	180	102	50	B46632	48	15610	15610	superficial stratum of PO2	superficial stratum of PO2	/15564/15565/15566/15567/15568/15569/15576/15577/15599/15601/15610/	/15564/15565/15566/15567/15568/15569/15576/15577/15599/15601/15610/	15601	15601	ADMBA	FALSE	FALSE	FALSE	FALSE	FALSE	FALSE	FALSE
VMPO	VMPO	180	102	50	B46632	49	15611	15611	ventromedial preoptic nucleus	ventromedial preoptic nucleus	/15564/15565/15566/15567/15568/15569/15576/15577/15599/15601/15610/15611/	/15564/15565/15566/15567/15568/15569/15576/15577/15599/15601/15610/15611/	15610	15610	ADMBA	FALSE	FALSE	FALSE	FALSE	FALSE	FALSE	FALSE
VLPO	VLPO	180	102	50	B46632	50	15612	15612	ventrolateral preoptic nucleus	ventrolateral preoptic nucleus	/15564/15565/15566/15567/15568/15569/15576/15577/15599/15601/15610/15612/	/15564/15565/15566/15567/15568/15569/15576/15577/15599/15601/15610/15612/	15610	15610	ADMBA	FALSE	FALSE	FALSE	FALSE	FALSE	FALSE	FALSE
POH	POH	168	77	16	A84D10	51	15613	15613	preopto-hypothalamic band	preopto-hypothalamic band	/15564/15565/15566/15567/15568/15569/15576/15613/	/15564/15565/15566/15567/15568/15569/15576/15613/	15576	15576	ADMBA	FALSE	FALSE	FALSE	FALSE	FALSE	FALSE	FALSE
POHv	POHv	168	77	16	A84D10	52	15614	15614	ventricular zone of POH	ventricular zone of POH	/15564/15565/15566/15567/15568/15569/15576/15613/15614/	/15564/15565/15566/15567/15568/15569/15576/15613/15614/	15613	15613	ADMBA	FALSE	FALSE	FALSE	FALSE	FALSE	FALSE	FALSE
POHm	POHm	180	102	50	B46632	53	15615	15615	mantle zone of POH	mantle zone of POH	/15564/15565/15566/15567/15568/15569/15576/15613/15615/	/15564/15565/15566/15567/15568/15569/15576/15613/15615/	15613	15613	ADMBA	FALSE	FALSE	FALSE	FALSE	FALSE	FALSE	FALSE
POHp	POHp	180	102	50	B46632	54	15616	15616	periventricular stratum of POH	periventricular stratum of POH	/15564/15565/15566/15567/15568/15569/15576/15613/15615/15616/	/15564/15565/15566/15567/15568/15569/15576/15613/15615/15616/	15615	15615	ADMBA	FALSE	FALSE	FALSE	FALSE	FALSE	FALSE	FALSE
POHi	POHi	180	102	50	B46632	55	15617	15617	intermediate stratum of POH	intermediate stratum of POH	/15564/15565/15566/15567/15568/15569/15576/15613/15615/15617/	/15564/15565/15566/15567/15568/15569/15576/15613/15615/15617/	15615	15615	ADMBA	FALSE	FALSE	FALSE	FALSE	FALSE	FALSE	FALSE
StHy	StHy	180	102	50	B46632	56	15618	15618	striohypothalamic nucleus	striohypothalamic nucleus	/15564/15565/15566/15567/15568/15569/15576/15613/15615/15617/15618/	/15564/15565/15566/15567/15568/15569/15576/15613/15615/15617/15618/	15617	15617	ADMBA	FALSE	FALSE	FALSE	FALSE	FALSE	FALSE	FALSE
POHA	POHA	180	102	50	B46632	57	15619	15619	preopto-hypothalamic area	preopto-hypothalamic area	/15564/15565/15566/15567/15568/15569/15576/15613/15615/15617/15619/	/15564/15565/15566/15567/15568/15569/15576/15613/15615/15617/15619/	15617	15617	ADMBA	FALSE	FALSE	FALSE	FALSE	FALSE	FALSE	FALSE
POHs	POHs	180	102	50	B46632	58	15620	15620	superficial stratum of POH	superficial stratum of POH	/15564/15565/15566/15567/15568/15569/15576/15613/15615/15620/	/15564/15565/15566/15567/15568/15569/15576/15613/15615/15620/	15615	15615	ADMBA	FALSE	FALSE	FALSE	FALSE	FALSE	FALSE	FALSE
ESO	ESO	180	102	50	B46632	59	15621	15621	episupraoptic nucleus	episupraoptic nucleus	/15564/15565/15566/15567/15568/15569/15576/15613/15615/15620/15621/	/15564/15565/15566/15567/15568/15569/15576/15613/15615/15620/15621/	15620	15620	ADMBA	FALSE	FALSE	FALSE	FALSE	FALSE	FALSE	FALSE
THy	THy	168	102	58	A8663A	60	15622	15622	terminal hypothalamus (rostral hypothalamus)	terminal hypothalamus (rostral hypothalamus)	/15564/15565/15566/15567/15568/15622/	/15564/15565/15566/15567/15568/15622/	15568	15568	ADMBA	FALSE	FALSE	FALSE	FALSE	FALSE	FALSE	FALSE
THyA	THyA	168	102	58	A8663A	61	15623	15623	alar part of terminal hypothalamus	alar part of terminal hypothalamus	/15564/15565/15566/15567/15568/15622/15623/	/15564/15565/15566/15567/15568/15622/15623/	15622	15622	ADMBA	TRUE	TRUE	TRUE	TRUE	TRUE	TRUE	TRUE
TPaA	TPaA	168	102	58	A8663A	62	15624	15624	terminal paraventricular area of THyA	terminal paraventricular area of THyA	/15564/15565/15566/15567/15568/15622/15623/15624/	/15564/15565/15566/15567/15568/15622/15623/15624/	15623	15623	ADMBA	FALSE	FALSE	FALSE	FALSE	FALSE	FALSE	FALSE
TPaAv	TPaAv	168	102	58	A8663A	63	15625	15625	ventricular zone of TPaA	ventricular zone of TPaA	/15564/15565/15566/15567/15568/15622/15623/15624/15625/	/15564/15565/15566/15567/15568/15622/15623/15624/15625/	15624	15624	ADMBA	FALSE	FALSE	FALSE	FALSE	FALSE	FALSE	FALSE
TPaAm	TPaAm	176	117	77	B0754D	64	15626	15626	mantle zone of TPaA	mantle zone of TPaA	/15564/15565/15566/15567/15568/15622/15623/15624/15626/	/15564/15565/15566/15567/15568/15622/15623/15624/15626/	15624	15624	ADMBA	FALSE	FALSE	FALSE	FALSE	FALSE	FALSE	FALSE
TPaAp	TPaAp	176	117	77	B0754D	65	15627	15627	periventricular stratum of TPaA	periventricular stratum of TPaA	/15564/15565/15566/15567/15568/15622/15623/15624/15626/15627/	/15564/15565/15566/15567/15568/15622/15623/15624/15626/15627/	15626	15626	ADMBA	FALSE	FALSE	FALSE	FALSE	FALSE	FALSE	FALSE
RPa	RPa	176	117	77	B0754D	66	15628	15628	rostral paraventricular nucleus	rostral paraventricular nucleus	/15564/15565/15566/15567/15568/15622/15623/15624/15626/15627/15628/	/15564/15565/15566/15567/15568/15622/15623/15624/15626/15627/15628/	15627	15627	ADMBA	FALSE	FALSE	FALSE	FALSE	FALSE	FALSE	FALSE
TPaAi	TPaAi	176	117	77	B0754D	67	15629	15629	intermediate stratum of TPaA	intermediate stratum of TPaA	/15564/15565/15566/15567/15568/15622/15623/15624/15626/15629/	/15564/15565/15566/15567/15568/15622/15623/15624/15626/15629/	15626	15626	ADMBA	FALSE	FALSE	FALSE	FALSE	FALSE	FALSE	FALSE
LA	LA	176	117	77	B0754D	68	15630	15630	lateral anterior hypothalamic nucleus	lateral anterior hypothalamic nucleus	/15564/15565/15566/15567/15568/15622/15623/15624/15626/15629/15630/	/15564/15565/15566/15567/15568/15622/15623/15624/15626/15629/15630/	15629	15629	ADMBA	FALSE	FALSE	FALSE	FALSE	FALSE	FALSE	FALSE
TSM	TSM	176	117	77	B0754D	69	15631	15631	terminal nucleus of the stria medullaris	terminal nucleus of the stria medullaris	/15564/15565/15566/15567/15568/15622/15623/15624/15626/15629/15631/	/15564/15565/15566/15567/15568/15622/15623/15624/15626/15629/15631/	15629	15629	ADMBA	FALSE	FALSE	FALSE	FALSE	FALSE	FALSE	FALSE
TPaAs	TPaAs	176	117	77	B0754D	70	15632	15632	superficial stratum of TPaA	superficial stratum of TPaA	/15564/15565/15566/15567/15568/15622/15623/15624/15626/15632/	/15564/15565/15566/15567/15568/15622/15623/15624/15626/15632/	15626	15626	ADMBA	FALSE	FALSE	FALSE	FALSE	FALSE	FALSE	FALSE
SO	SO	176	117	77	B0754D	71	15633	15633	supraoptic nucleus	supraoptic nucleus	/15564/15565/15566/15567/15568/15622/15623/15624/15626/15632/15633/	/15564/15565/15566/15567/15568/15622/15623/15624/15626/15632/15633/	15632	15632	ADMBA	FALSE	FALSE	FALSE	FALSE	FALSE	FALSE	FALSE
ES	ES	168	102	58	A8663A	72	15634	15634	eye vesicle, stalk/nerve	eye vesicle, stalk/nerve	/15564/15565/15566/15567/15568/15622/15623/15634/	/15564/15565/15566/15567/15568/15622/15623/15634/	15623	15623	ADMBA	FALSE	FALSE	FALSE	FALSE	FALSE	FALSE	FALSE
EPg	EPg	168	102	58	A8663A	73	15635	15635	eye vesicle, pigmented retina	eye vesicle, pigmented retina	/15564/15565/15566/15567/15568/15622/15623/15635/	/15564/15565/15566/15567/15568/15622/15623/15635/	15623	15623	ADMBA	FALSE	FALSE	FALSE	FALSE	FALSE	FALSE	FALSE
EN	EN	168	102	58	A8663A	74	15636	15636	eye vesicle, neural retina	eye vesicle, neural retina	/15564/15565/15566/15567/15568/15622/15623/15636/	/15564/15565/15566/15567/15568/15622/15623/15636/	15623	15623	ADMBA	FALSE	FALSE	FALSE	FALSE	FALSE	FALSE	FALSE
ENv	ENv	168	102	58	A8663A	75	15637	15637	ventricular zone of neural retina	ventricular zone of neural retina	/15564/15565/15566/15567/15568/15622/15623/15636/15637/	/15564/15565/15566/15567/15568/15622/15623/15636/15637/	15636	15636	ADMBA	FALSE	FALSE	FALSE	FALSE	FALSE	FALSE	FALSE
ENm	ENm	176	117	77	B0754D	76	15638	15638	mantle zone of neural retina	mantle zone of neural retina	/15564/15565/15566/15567/15568/15622/15623/15636/15638/	/15564/15565/15566/15567/15568/15622/15623/15636/15638/	15636	15636	ADMBA	FALSE	FALSE	FALSE	FALSE	FALSE	FALSE	FALSE
ENp	ENp	176	117	77	B0754D	77	15639	15639	periventricular stratum of the retina	periventricular stratum of the retina	/15564/15565/15566/15567/15568/15622/15623/15636/15638/15639/	/15564/15565/15566/15567/15568/15622/15623/15636/15638/15639/	15638	15638	ADMBA	FALSE	FALSE	FALSE	FALSE	FALSE	FALSE	FALSE
ON	ON	176	117	77	B0754D	78	15640	15640	outer nuclear layer (photoreceptor layer)	outer nuclear layer (photoreceptor layer)	/15564/15565/15566/15567/15568/15622/15623/15636/15638/15639/15640/	/15564/15565/15566/15567/15568/15622/15623/15636/15638/15639/15640/	15639	15639	ADMBA	FALSE	FALSE	FALSE	FALSE	FALSE	FALSE	FALSE
OPL	OPL	176	117	77	B0754D	79	15641	15641	outer plexiform layer	outer plexiform layer	/15564/15565/15566/15567/15568/15622/15623/15636/15638/15639/15641/	/15564/15565/15566/15567/15568/15622/15623/15636/15638/15639/15641/	15639	15639	ADMBA	FALSE	FALSE	FALSE	FALSE	FALSE	FALSE	FALSE
ENi	ENi	176	117	77	B0754D	80	15642	15642	intermediate stratum of the retina	intermediate stratum of the retina	/15564/15565/15566/15567/15568/15622/15623/15636/15638/15642/	/15564/15565/15566/15567/15568/15622/15623/15636/15638/15642/	15638	15638	ADMBA	FALSE	FALSE	FALSE	FALSE	FALSE	FALSE	FALSE
Hor	Hor	176	117	77	B0754D	81	15643	15643	horizontal cell layer	horizontal cell layer	/15564/15565/15566/15567/15568/15622/15623/15636/15638/15642/15643/	/15564/15565/15566/15567/15568/15622/15623/15636/15638/15642/15643/	15642	15642	ADMBA	FALSE	FALSE	FALSE	FALSE	FALSE	FALSE	FALSE
Bi	Bi	176	117	77	B0754D	82	15644	15644	bipolar cell layer	bipolar cell layer	/15564/15565/15566/15567/15568/15622/15623/15636/15638/15642/15644/	/15564/15565/15566/15567/15568/15622/15623/15636/15638/15642/15644/	15642	15642	ADMBA	FALSE	FALSE	FALSE	FALSE	FALSE	FALSE	FALSE
Mu	Mu	176	117	77	B0754D	83	15645	15645	Mueller cell layer	Mueller cell layer	/15564/15565/15566/15567/15568/15622/15623/15636/15638/15642/15645/	/15564/15565/15566/15567/15568/15622/15623/15636/15638/15642/15645/	15642	15642	ADMBA	FALSE	FALSE	FALSE	FALSE	FALSE	FALSE	FALSE
Acr	Acr	176	117	77	B0754D	84	15646	15646	amacrine cell layer	amacrine cell layer	/15564/15565/15566/15567/15568/15622/15623/15636/15638/15642/15646/	/15564/15565/15566/15567/15568/15622/15623/15636/15638/15642/15646/	15642	15642	ADMBA	FALSE	FALSE	FALSE	FALSE	FALSE	FALSE	FALSE
IPL	IPL	176	117	77	B0754D	85	15647	15647	inner plexiform layer	inner plexiform layer	/15564/15565/15566/15567/15568/15622/15623/15636/15638/15642/15647/	/15564/15565/15566/15567/15568/15622/15623/15636/15638/15642/15647/	15642	15642	ADMBA	FALSE	FALSE	FALSE	FALSE	FALSE	FALSE	FALSE
ENs	ENs	176	117	77	B0754D	86	15648	15648	superficial stratum of the retina	superficial stratum of the retina	/15564/15565/15566/15567/15568/15622/15623/15636/15638/15648/	/15564/15565/15566/15567/15568/15622/15623/15636/15638/15648/	15638	15638	ADMBA	FALSE	FALSE	FALSE	FALSE	FALSE	FALSE	FALSE
GCL	GCL	176	117	77	B0754D	87	15649	15649	ganglion cell layer	ganglion cell layer	/15564/15565/15566/15567/15568/15622/15623/15636/15638/15648/15649/	/15564/15565/15566/15567/15568/15622/15623/15636/15638/15648/15649/	15648	15648	ADMBA	FALSE	FALSE	FALSE	FALSE	FALSE	FALSE	FALSE
GC	GC	176	117	77	B0754D	88	15650	15650	ganglion cells	ganglion cells	/15564/15565/15566/15567/15568/15622/15623/15636/15638/15648/15649/15650/	/15564/15565/15566/15567/15568/15622/15623/15636/15638/15648/15649/15650/	15649	15649	ADMBA	FALSE	FALSE	FALSE	FALSE	FALSE	FALSE	FALSE
IAcr	IAcr	176	117	77	B0754D	89	15651	15651	inverted amacrine cells	inverted amacrine cells	/15564/15565/15566/15567/15568/15622/15623/15636/15638/15648/15649/15651/	/15564/15565/15566/15567/15568/15622/15623/15636/15638/15648/15649/15651/	15649	15649	ADMBA	FALSE	FALSE	FALSE	FALSE	FALSE	FALSE	FALSE
OF	OF	176	117	77	B0754D	90	15652	15652	optic fiber layer	optic fiber layer	/15564/15565/15566/15567/15568/15622/15623/15636/15638/15648/15652/	/15564/15565/15566/15567/15568/15622/15623/15636/15638/15648/15652/	15648	15648	ADMBA	FALSE	FALSE	FALSE	FALSE	FALSE	FALSE	FALSE
TSPaA	TSPaA	168	102	58	A8663A	91	15653	15653	terminal subparaventricular area of THyA	terminal subparaventricular area of THyA	/15564/15565/15566/15567/15568/15622/15623/15653/	/15564/15565/15566/15567/15568/15622/15623/15653/	15623	15623	ADMBA	FALSE	FALSE	FALSE	FALSE	FALSE	FALSE	FALSE
TSPaAv	TSPaAv	168	102	58	A8663A	92	15654	15654	ventricular zone of TSPaA	ventricular zone of TSPaA	/15564/15565/15566/15567/15568/15622/15623/15653/15654/	/15564/15565/15566/15567/15568/15622/15623/15653/15654/	15653	15653	ADMBA	FALSE	FALSE	FALSE	FALSE	FALSE	FALSE	FALSE
TSPaAm	TSPaAm	176	117	77	B0754D	93	15655	15655	mantle zone of TSPaA	mantle zone of TSPaA	/15564/15565/15566/15567/15568/15622/15623/15653/15655/	/15564/15565/15566/15567/15568/15622/15623/15653/15655/	15653	15653	ADMBA	FALSE	FALSE	FALSE	FALSE	FALSE	FALSE	FALSE
TSPaAp	TSPaAp	176	117	77	B0754D	94	15656	15656	periventricular stratum of TSPaA	periventricular stratum of TSPaA	/15564/15565/15566/15567/15568/15622/15623/15653/15655/15656/	/15564/15565/15566/15567/15568/15622/15623/15653/15655/15656/	15655	15655	ADMBA	FALSE	FALSE	FALSE	FALSE	FALSE	FALSE	FALSE
SCHp	SCHp	176	117	77	B0754D	95	15657	15657	suprachiasmatic nucleus, periventricular part	suprachiasmatic nucleus, periventricular part	/15564/15565/15566/15567/15568/15622/15623/15653/15655/15656/15657/	/15564/15565/15566/15567/15568/15622/15623/15653/15655/15656/15657/	15656	15656	ADMBA	FALSE	FALSE	FALSE	FALSE	FALSE	FALSE	FALSE
TSPa	TSPa	176	117	77	B0754D	96	15658	15658	terminal subparaventricular area	terminal subparaventricular area	/15564/15565/15566/15567/15568/15622/15623/15653/15655/15656/15658/	/15564/15565/15566/15567/15568/15622/15623/15653/15655/15656/15658/	15656	15656	ADMBA	FALSE	FALSE	FALSE	FALSE	FALSE	FALSE	FALSE
TSPaAi	TSPaAi	176	117	77	B0754D	97	15659	15659	intermediate stratum of TSPaA	intermediate stratum of TSPaA	/15564/15565/15566/15567/15568/15622/15623/15653/15655/15659/	/15564/15565/15566/15567/15568/15622/15623/15653/15655/15659/	15655	15655	ADMBA	FALSE	FALSE	FALSE	FALSE	FALSE	FALSE	FALSE
SCH	SCH	176	117	77	B0754D	98	15660	15660	suprachiasmatic nucleus	suprachiasmatic nucleus	/15564/15565/15566/15567/15568/15622/15623/15653/15655/15659/15660/	/15564/15565/15566/15567/15568/15622/15623/15653/15655/15659/15660/	15659	15659	ADMBA	FALSE	FALSE	FALSE	FALSE	FALSE	FALSE	FALSE
SCHc	SCHc	176	117	77	B0754D	99	15661	15661	core of SCH	core of SCH	/15564/15565/15566/15567/15568/15622/15623/15653/15655/15659/15660/15661/	/15564/15565/15566/15567/15568/15622/15623/15653/15655/15659/15660/15661/	15660	15660	ADMBA	FALSE	FALSE	FALSE	FALSE	FALSE	FALSE	FALSE
AH	AH	176	117	77	B0754D	100	15662	15662	anterior hypothalamic nucleus	anterior hypothalamic nucleus	/15564/15565/15566/15567/15568/15622/15623/15653/15655/15659/15662/	/15564/15565/15566/15567/15568/15622/15623/15653/15655/15659/15662/	15659	15659	ADMBA	FALSE	FALSE	FALSE	FALSE	FALSE	FALSE	FALSE
TSPaAs	TSPaAs	176	117	77	B0754D	101	15663	15663	superficial stratum of TSPaA	superficial stratum of TSPaA	/15564/15565/15566/15567/15568/15622/15623/15653/15655/15663/	/15564/15565/15566/15567/15568/15622/15623/15653/15655/15663/	15655	15655	ADMBA	FALSE	FALSE	FALSE	FALSE	FALSE	FALSE	FALSE
SCHs	SCHs	176	117	77	B0754D	102	15664	15664	shell of SCH	shell of SCH	/15564/15565/15566/15567/15568/15622/15623/15653/15655/15663/15664/	/15564/15565/15566/15567/15568/15622/15623/15653/15655/15663/15664/	15663	15663	ADMBA	FALSE	FALSE	FALSE	FALSE	FALSE	FALSE	FALSE
TC	TC	176	117	77	B0754D	103	15665	15665	tuber cinereum area	tuber cinereum area	/15564/15565/15566/15567/15568/15622/15623/15653/15655/15663/15665/	/15564/15565/15566/15567/15568/15622/15623/15653/15655/15663/15665/	15663	15663	ADMBA	FALSE	FALSE	FALSE	FALSE	FALSE	FALSE	FALSE
THyB	THyB	134	82	46	86522E	104	15666	15666	basal part of terminal hypothalamus	basal part of terminal hypothalamus	/15564/15565/15566/15567/15568/15622/15666/	/15564/15565/15566/15567/15568/15622/15666/	15622	15622	ADMBA	TRUE	TRUE	TRUE	TRUE	TRUE	TRUE	TRUE
THyB-D	THyB-D	134	82	46	86522E	105	15667	15667	dorsal part of THyB	dorsal part of THyB	/15564/15565/15566/15567/15568/15622/15666/15667/	/15564/15565/15566/15567/15568/15622/15666/15667/	15666	15666	ADMBA	FALSE	FALSE	FALSE	FALSE	FALSE	FALSE	FALSE
THyB-Dv	THyB-Dv	134	82	46	86522E	106	15668	15668	ventricular zone of THyB-D	ventricular zone of THyB-D	/15564/15565/15566/15567/15568/15622/15666/15667/15668/	/15564/15565/15566/15567/15568/15622/15666/15667/15668/	15667	15667	ADMBA	FALSE	FALSE	FALSE	FALSE	FALSE	FALSE	FALSE
THyB-Dm	THyB-Dm	151	92	52	975C34	107	15669	15669	mantle zone of THyB-D	mantle zone of THyB-D	/15564/15565/15566/15567/15568/15622/15666/15667/15669/	/15564/15565/15566/15567/15568/15622/15666/15667/15669/	15667	15667	ADMBA	FALSE	FALSE	FALSE	FALSE	FALSE	FALSE	FALSE
THyB-Dp	THyB-Dp	151	92	52	975C34	108	15670	15670	periventricular stratum of THyB-D	periventricular stratum of THyB-D	/15564/15565/15566/15567/15568/15622/15666/15667/15669/15670/	/15564/15565/15566/15567/15568/15622/15666/15667/15669/15670/	15669	15669	ADMBA	FALSE	FALSE	FALSE	FALSE	FALSE	FALSE	FALSE
ABasp	ABasp	151	92	52	975C34	109	15671	15671	periventricular part of the anterobasal nucleus	periventricular part of the anterobasal nucleus	/15564/15565/15566/15567/15568/15622/15666/15667/15669/15670/15671/	/15564/15565/15566/15567/15568/15622/15666/15667/15669/15670/15671/	15670	15670	ADMBA	FALSE	FALSE	FALSE	FALSE	FALSE	FALSE	FALSE
VMHp	VMHp	151	92	52	975C34	110	15672	15672	periventricular domain associated to VMH	periventricular domain associated to VMH	/15564/15565/15566/15567/15568/15622/15666/15667/15669/15670/15672/	/15564/15565/15566/15567/15568/15622/15666/15667/15669/15670/15672/	15670	15670	ADMBA	FALSE	FALSE	FALSE	FALSE	FALSE	FALSE	FALSE
THyB-Di	THyB-Di	151	92	52	975C34	111	15673	15673	intermediate stratum of THyB-D	intermediate stratum of THyB-D	/15564/15565/15566/15567/15568/15622/15666/15667/15669/15673/	/15564/15565/15566/15567/15568/15622/15666/15667/15669/15673/	15669	15669	ADMBA	FALSE	FALSE	FALSE	FALSE	FALSE	FALSE	FALSE
ABasc	ABasc	151	92	52	975C34	112	15674	15674	core part of the anterobasal nucleus	core part of the anterobasal nucleus	/15564/15565/15566/15567/15568/15622/15666/15667/15669/15673/15674/	/15564/15565/15566/15567/15568/15622/15666/15667/15669/15673/15674/	15673	15673	ADMBA	FALSE	FALSE	FALSE	FALSE	FALSE	FALSE	FALSE
VMH	VMH	151	92	52	975C34	113	15675	15675	ventromedial hypothalamic nucleus	ventromedial hypothalamic nucleus	/15564/15565/15566/15567/15568/15622/15666/15667/15669/15673/15675/	/15564/15565/15566/15567/15568/15622/15666/15667/15669/15673/15675/	15673	15673	ADMBA	FALSE	FALSE	FALSE	FALSE	FALSE	TRUE	TRUE
VMHdm	VMHdm	151	92	52	975C34	114	15676	15676	dorsomedial part of VMH	dorsomedial part of VMH	/15564/15565/15566/15567/15568/15622/15666/15667/15669/15673/15675/15676/	/15564/15565/15566/15567/15568/15622/15666/15667/15669/15673/15675/15676/	15675	15675	ADMBA	FALSE	FALSE	FALSE	FALSE	FALSE	FALSE	FALSE
VMHce	VMHce	151	92	52	975C34	115	15677	15677	central part of VMH	central part of VMH	/15564/15565/15566/15567/15568/15622/15666/15667/15669/15673/15675/15677/	/15564/15565/15566/15567/15568/15622/15666/15667/15669/15673/15675/15677/	15675	15675	ADMBA	FALSE	FALSE	FALSE	FALSE	FALSE	FALSE	FALSE
VMHvl	VMHvl	151	92	52	975C34	116	15678	15678	ventrolateral part of VMH	ventrolateral part of VMH	/15564/15565/15566/15567/15568/15622/15666/15667/15669/15673/15675/15678/	/15564/15565/15566/15567/15568/15622/15666/15667/15669/15673/15675/15678/	15675	15675	ADMBA	FALSE	FALSE	FALSE	FALSE	FALSE	FALSE	FALSE
VMHsh	VMHsh	151	92	52	975C34	117	15679	15679	shell of VMH	shell of VMH	/15564/15565/15566/15567/15568/15622/15666/15667/15669/15673/15675/15679/	/15564/15565/15566/15567/15568/15622/15666/15667/15669/15673/15675/15679/	15675	15675	ADMBA	FALSE	FALSE	FALSE	FALSE	FALSE	FALSE	FALSE
THyB-Ds	THyB-Ds	151	92	52	975C34	118	15680	15680	superficial stratum of THyB-D	superficial stratum of THyB-D	/15564/15565/15566/15567/15568/15622/15666/15667/15669/15680/	/15564/15565/15566/15567/15568/15622/15666/15667/15669/15680/	15669	15669	ADMBA	FALSE	FALSE	FALSE	FALSE	FALSE	FALSE	FALSE
ABass	ABass	151	92	52	975C34	119	15681	15681	shell part of the anterobasal nucleus	shell part of the anterobasal nucleus	/15564/15565/15566/15567/15568/15622/15666/15667/15669/15680/15681/	/15564/15565/15566/15567/15568/15622/15666/15667/15669/15680/15681/	15680	15680	ADMBA	FALSE	FALSE	FALSE	FALSE	FALSE	FALSE	FALSE
SbO	SbO	151	92	52	975C34	120	15682	15682	suboptic nucleus	suboptic nucleus	/15564/15565/15566/15567/15568/15622/15666/15667/15669/15680/15682/	/15564/15565/15566/15567/15568/15622/15666/15667/15669/15680/15682/	15680	15680	ADMBA	FALSE	FALSE	FALSE	FALSE	FALSE	FALSE	FALSE
Tu	Tu	151	92	52	975C34	121	15683	15683	tuberal nucleus	tuberal nucleus	/15564/15565/15566/15567/15568/15622/15666/15667/15669/15680/15683/	/15564/15565/15566/15567/15568/15622/15666/15667/15669/15680/15683/	15680	15680	ADMBA	FALSE	FALSE	FALSE	FALSE	FALSE	FALSE	FALSE
THyB-I	THyB-I	134	82	46	86522E	122	15684	15684	intermediate part of THyB	intermediate part of THyB	/15564/15565/15566/15567/15568/15622/15666/15684/	/15564/15565/15566/15567/15568/15622/15666/15684/	15666	15666	ADMBA	FALSE	FALSE	FALSE	FALSE	FALSE	FALSE	FALSE
THyB-Iv	THyB-Iv	134	82	46	86522E	123	15685	15685	ventricular zone of THyB-I	ventricular zone of THyB-I	/15564/15565/15566/15567/15568/15622/15666/15684/15685/	/15564/15565/15566/15567/15568/15622/15666/15684/15685/	15684	15684	ADMBA	FALSE	FALSE	FALSE	FALSE	FALSE	FALSE	FALSE
THyB-Im	THyB-Im	151	92	52	975C34	124	15686	15686	mantle zone of THyB-I	mantle zone of THyB-I	/15564/15565/15566/15567/15568/15622/15666/15684/15686/	/15564/15565/15566/15567/15568/15622/15666/15684/15686/	15684	15684	ADMBA	FALSE	FALSE	FALSE	FALSE	FALSE	FALSE	FALSE
THyB-Ip	THyB-Ip	151	92	52	975C34	125	15687	15687	periventricular stratum of THyB-I	periventricular stratum of THyB-I	/15564/15565/15566/15567/15568/15622/15666/15684/15686/15687/	/15564/15565/15566/15567/15568/15622/15666/15684/15686/15687/	15686	15686	ADMBA	FALSE	FALSE	FALSE	FALSE	FALSE	FALSE	FALSE
Arcp	Arcp	151	92	52	975C34	126	15688	15688	periventricular part of the arcuate nucleus	periventricular part of the arcuate nucleus	/15564/15565/15566/15567/15568/15622/15666/15684/15686/15687/15688/	/15564/15565/15566/15567/15568/15622/15666/15684/15686/15687/15688/	15687	15687	ADMBA	FALSE	FALSE	FALSE	FALSE	FALSE	FALSE	FALSE
ME	ME	151	92	52	975C34	127	15689	15689	median eminence	median eminence	/15564/15565/15566/15567/15568/15622/15666/15684/15686/15687/15689/	/15564/15565/15566/15567/15568/15622/15666/15684/15686/15687/15689/	15687	15687	ADMBA	FALSE	FALSE	FALSE	FALSE	FALSE	FALSE	FALSE
Inf	Inf	151	92	52	975C34	128	15690	15690	infundibulum	infundibulum	/15564/15565/15566/15567/15568/15622/15666/15684/15686/15687/15690/	/15564/15565/15566/15567/15568/15622/15666/15684/15686/15687/15690/	15687	15687	ADMBA	FALSE	FALSE	FALSE	FALSE	FALSE	FALSE	FALSE
NHy	NHy	151	92	52	975C34	129	15691	15691	neurohypophysis	neurohypophysis	/15564/15565/15566/15567/15568/15622/15666/15684/15686/15687/15691/	/15564/15565/15566/15567/15568/15622/15666/15684/15686/15687/15691/	15687	15687	ADMBA	FALSE	FALSE	FALSE	FALSE	FALSE	FALSE	FALSE
T-DMHp	T-DMHp	151	92	52	975C34	130	15692	15692	periventricular domain associated to T-DMH	periventricular domain associated to T-DMH	/15564/15565/15566/15567/15568/15622/15666/15684/15686/15687/15692/	/15564/15565/15566/15567/15568/15622/15666/15684/15686/15687/15692/	15687	15687	ADMBA	FALSE	FALSE	FALSE	FALSE	FALSE	FALSE	FALSE
THyB-Ii	THyB-Ii	151	92	52	975C34	131	15693	15693	intermediate stratum of THyB-I	intermediate stratum of THyB-I	/15564/15565/15566/15567/15568/15622/15666/15684/15686/15693/	/15564/15565/15566/15567/15568/15622/15666/15684/15686/15693/	15686	15686	ADMBA	FALSE	FALSE	FALSE	FALSE	FALSE	FALSE	FALSE
T-DMH	T-DMH	151	92	52	975C34	132	15694	15694	dorsomedial nucleus, terminal part	dorsomedial nucleus, terminal part	/15564/15565/15566/15567/15568/15622/15666/15684/15686/15693/15694/	/15564/15565/15566/15567/15568/15622/15666/15684/15686/15693/15694/	15693	15693	ADMBA	FALSE	FALSE	FALSE	FALSE	FALSE	FALSE	FALSE
T-DMHc	T-DMHc	151	92	52	975C34	133	15695	15695	core of T-DMH	core of T-DMH	/15564/15565/15566/15567/15568/15622/15666/15684/15686/15693/15694/15695/	/15564/15565/15566/15567/15568/15622/15666/15684/15686/15693/15694/15695/	15694	15694	ADMBA	FALSE	FALSE	FALSE	FALSE	FALSE	FALSE	FALSE
T-DMHs	T-DMHs	151	92	52	975C34	134	15696	15696	shell of T-DMH	shell of T-DMH	/15564/15565/15566/15567/15568/15622/15666/15684/15686/15693/15694/15696/	/15564/15565/15566/15567/15568/15622/15666/15684/15686/15693/15694/15696/	15694	15694	ADMBA	FALSE	FALSE	FALSE	FALSE	FALSE	FALSE	FALSE
Arci	Arci	151	92	52	975C34	135	15697	15697	intermediate part of the arcuate nucleus	intermediate part of the arcuate nucleus	/15564/15565/15566/15567/15568/15622/15666/15684/15686/15693/15697/	/15564/15565/15566/15567/15568/15622/15666/15684/15686/15693/15697/	15693	15693	ADMBA	FALSE	FALSE	FALSE	FALSE	FALSE	FALSE	FALSE
PMV	PMV	151	92	52	975C34	136	15698	15698	ventral premammillary nucleus (migrated)	ventral premammillary nucleus (migrated)	/15564/15565/15566/15567/15568/15622/15666/15684/15686/15693/15698/	/15564/15565/15566/15567/15568/15622/15666/15684/15686/15693/15698/	15693	15693	ADMBA	FALSE	FALSE	FALSE	FALSE	FALSE	FALSE	FALSE
THyB-Is	THyB-Is	151	92	52	975C34	137	15699	15699	superficial stratum of THyB-I	superficial stratum of THyB-I	/15564/15565/15566/15567/15568/15622/15666/15684/15686/15699/	/15564/15565/15566/15567/15568/15622/15666/15684/15686/15699/	15686	15686	ADMBA	FALSE	FALSE	FALSE	FALSE	FALSE	FALSE	FALSE
Arcs	Arcs	151	92	52	975C34	138	15700	15700	superficial part of arcuate nucleus	superficial part of arcuate nucleus	/15564/15565/15566/15567/15568/15622/15666/15684/15686/15699/15700/	/15564/15565/15566/15567/15568/15622/15666/15684/15686/15699/15700/	15699	15699	ADMBA	FALSE	FALSE	FALSE	FALSE	FALSE	FALSE	FALSE
MTu	MTu	151	92	52	975C34	139	15701	15701	medial tuberal nucleus	medial tuberal nucleus	/15564/15565/15566/15567/15568/15622/15666/15684/15686/15699/15701/	/15564/15565/15566/15567/15568/15622/15666/15684/15686/15699/15701/	15699	15699	ADMBA	FALSE	FALSE	FALSE	FALSE	FALSE	FALSE	FALSE
THyB-V	THyB-V	134	82	46	86522E	140	15702	15702	ventral part of THyB	ventral part of THyB	/15564/15565/15566/15567/15568/15622/15666/15702/	/15564/15565/15566/15567/15568/15622/15666/15702/	15666	15666	ADMBA	FALSE	FALSE	FALSE	FALSE	FALSE	FALSE	FALSE
THyB-Vv	THyB-Vv	134	82	46	86522E	141	15703	15703	ventricular zone of THyB-V	ventricular zone of THyB-V	/15564/15565/15566/15567/15568/15622/15666/15702/15703/	/15564/15565/15566/15567/15568/15622/15666/15702/15703/	15702	15702	ADMBA	FALSE	FALSE	FALSE	FALSE	FALSE	FALSE	FALSE
T-HVO	T-HVO	151	92	52	975C34	142	15704	15704	hypothalamic ventricular organ, terminal part	hypothalamic ventricular organ, terminal part	/15564/15565/15566/15567/15568/15622/15666/15702/15703/15704/	/15564/15565/15566/15567/15568/15622/15666/15702/15703/15704/	15703	15703	ADMBA	FALSE	FALSE	FALSE	FALSE	FALSE	FALSE	FALSE
THyB-Vm	THyB-Vm	151	92	52	975C34	143	15705	15705	mantle zone of THyB-V	mantle zone of THyB-V	/15564/15565/15566/15567/15568/15622/15666/15702/15705/	/15564/15565/15566/15567/15568/15622/15666/15702/15705/	15702	15702	ADMBA	FALSE	FALSE	FALSE	FALSE	FALSE	FALSE	FALSE
THyB-Vp	THyB-Vp	151	92	52	975C34	144	15706	15706	periventricular stratum of THyB-V	periventricular stratum of THyB-V	/15564/15565/15566/15567/15568/15622/15666/15702/15705/15706/	/15564/15565/15566/15567/15568/15622/15666/15702/15705/15706/	15705	15705	ADMBA	FALSE	FALSE	FALSE	FALSE	FALSE	FALSE	FALSE
VTMp	VTMp	151	92	52	975C34	145	15707	15707	ventral tuberomammillary nucleus, pervientricular part (histaminergic)	ventral tuberomammillary nucleus, pervientricular part (histaminergic)	/15564/15565/15566/15567/15568/15622/15666/15702/15705/15706/15707/	/15564/15565/15566/15567/15568/15622/15666/15702/15705/15706/15707/	15706	15706	ADMBA	FALSE	FALSE	FALSE	FALSE	FALSE	FALSE	FALSE
THyB-Vi	THyB-Vi	151	92	52	975C34	146	15708	15708	intermediate stratum of THyB-V	intermediate stratum of THyB-V	/15564/15565/15566/15567/15568/15622/15666/15702/15705/15708/	/15564/15565/15566/15567/15568/15622/15666/15702/15705/15708/	15705	15705	ADMBA	FALSE	FALSE	FALSE	FALSE	FALSE	FALSE	FALSE
VTMi	VTMi	151	92	52	975C34	147	15709	15709	ventral tuberomammillary nucleus, intermediate part (histaminergic)	ventral tuberomammillary nucleus, intermediate part (histaminergic)	/15564/15565/15566/15567/15568/15622/15666/15702/15705/15708/15709/	/15564/15565/15566/15567/15568/15622/15666/15702/15705/15708/15709/	15708	15708	ADMBA	FALSE	FALSE	FALSE	FALSE	FALSE	FALSE	FALSE
THyB-Vs	THyB-Vs	151	92	52	975C34	148	15710	15710	superficial stratum of THyB-V	superficial stratum of THyB-V	/15564/15565/15566/15567/15568/15622/15666/15702/15705/15710/	/15564/15565/15566/15567/15568/15622/15666/15702/15705/15710/	15705	15705	ADMBA	FALSE	FALSE	FALSE	FALSE	FALSE	FALSE	FALSE
VTMs	VTMs	151	92	52	975C34	149	15711	15711	ventral tuberomammillary nucleus, superficial part (histaminergic)	ventral tuberomammillary nucleus, superficial part (histaminergic)	/15564/15565/15566/15567/15568/15622/15666/15702/15705/15710/15711/	/15564/15565/15566/15567/15568/15622/15666/15702/15705/15710/15711/	15710	15710	ADMBA	FALSE	FALSE	FALSE	FALSE	FALSE	FALSE	FALSE
THyB-P	THyB-P	134	82	46	86522E	150	15712	15712	perimammillary part of THyB	perimammillary part of THyB	/15564/15565/15566/15567/15568/15622/15666/15712/	/15564/15565/15566/15567/15568/15622/15666/15712/	15666	15666	ADMBA	FALSE	FALSE	FALSE	FALSE	FALSE	FALSE	FALSE
THyB-Pv	THyB-Pv	134	82	46	86522E	151	15713	15713	ventricular zone of THyB-P	ventricular zone of THyB-P	/15564/15565/15566/15567/15568/15622/15666/15712/15713/	/15564/15565/15566/15567/15568/15622/15666/15712/15713/	15712	15712	ADMBA	FALSE	FALSE	FALSE	FALSE	FALSE	FALSE	FALSE
MRO	MRO	151	92	52	975C34	152	15714	15714	mammillary recess organ	mammillary recess organ	/15564/15565/15566/15567/15568/15622/15666/15712/15713/15714/	/15564/15565/15566/15567/15568/15622/15666/15712/15713/15714/	15713	15713	ADMBA	FALSE	FALSE	FALSE	FALSE	FALSE	FALSE	FALSE
THyB-Pm	THyB-Pm	151	92	52	975C34	153	15715	15715	mantle zone of THyB-P	mantle zone of THyB-P	/15564/15565/15566/15567/15568/15622/15666/15712/15715/	/15564/15565/15566/15567/15568/15622/15666/15712/15715/	15712	15712	ADMBA	FALSE	FALSE	FALSE	FALSE	FALSE	FALSE	FALSE
THyB-Pp	THyB-Pp	151	92	52	975C34	154	15716	15716	periventricular stratum of THyB-P	periventricular stratum of THyB-P	/15564/15565/15566/15567/15568/15622/15666/15712/15715/15716/	/15564/15565/15566/15567/15568/15622/15666/15712/15715/15716/	15715	15715	ADMBA	FALSE	FALSE	FALSE	FALSE	FALSE	FALSE	FALSE
PPeM	PPeM	151	92	52	975C34	155	15717	15717	periventricular perimammillary area	periventricular perimammillary area	/15564/15565/15566/15567/15568/15622/15666/15712/15715/15716/15717/	/15564/15565/15566/15567/15568/15622/15666/15712/15715/15716/15717/	15716	15716	ADMBA	FALSE	FALSE	FALSE	FALSE	FALSE	FALSE	FALSE
THyB-Pi	THyB-Pi	151	92	52	975C34	156	15718	15718	intermediate stratum of THyB-P	intermediate stratum of THyB-P	/15564/15565/15566/15567/15568/15622/15666/15712/15715/15718/	/15564/15565/15566/15567/15568/15622/15666/15712/15715/15718/	15715	15715	ADMBA	FALSE	FALSE	FALSE	FALSE	FALSE	FALSE	FALSE
PMD	PMD	151	92	52	975C34	157	15719	15719	dorsal premammillary nucleus	dorsal premammillary nucleus	/15564/15565/15566/15567/15568/15622/15666/15712/15715/15718/15719/	/15564/15565/15566/15567/15568/15622/15666/15712/15715/15718/15719/	15718	15718	ADMBA	FALSE	FALSE	FALSE	FALSE	FALSE	FALSE	FALSE
THyB-Ps	THyB-Ps	151	92	52	975C34	158	15720	15720	superficial stratum of THyB-P	superficial stratum of THyB-P	/15564/15565/15566/15567/15568/15622/15666/15712/15715/15720/	/15564/15565/15566/15567/15568/15622/15666/15712/15715/15720/	15715	15715	ADMBA	FALSE	FALSE	FALSE	FALSE	FALSE	FALSE	FALSE
Te	Te	151	92	52	975C34	159	15721	15721	terete nucleus	terete nucleus	/15564/15565/15566/15567/15568/15622/15666/15712/15715/15720/15721/	/15564/15565/15566/15567/15568/15622/15666/15712/15715/15720/15721/	15720	15720	ADMBA	FALSE	FALSE	FALSE	FALSE	FALSE	FALSE	FALSE
THyB-M	THyB-M	134	82	46	86522E	160	15722	15722	mammillary part of THyB	mammillary part of THyB	/15564/15565/15566/15567/15568/15622/15666/15722/	/15564/15565/15566/15567/15568/15622/15666/15722/	15666	15666	ADMBA	FALSE	FALSE	FALSE	FALSE	FALSE	FALSE	FALSE
Mam	Mam	134	82	46	86522E	161	15723	15723	mammillary area	mammillary area	/15564/15565/15566/15567/15568/15622/15666/15722/15723/	/15564/15565/15566/15567/15568/15622/15666/15722/15723/	15722	15722	ADMBA	FALSE	FALSE	FALSE	FALSE	FALSE	TRUE	TRUE
Mamv	Mamv	134	82	46	86522E	162	15724	15724	ventricular zone of Mam	ventricular zone of Mam	/15564/15565/15566/15567/15568/15622/15666/15722/15723/15724/	/15564/15565/15566/15567/15568/15622/15666/15722/15723/15724/	15723	15723	ADMBA	FALSE	FALSE	FALSE	FALSE	FALSE	FALSE	FALSE
Mamm	Mamm	151	92	52	975C34	163	15725	15725	mantle zone of Mam	mantle zone of Mam	/15564/15565/15566/15567/15568/15622/15666/15722/15723/15725/	/15564/15565/15566/15567/15568/15622/15666/15722/15723/15725/	15723	15723	ADMBA	FALSE	FALSE	FALSE	FALSE	FALSE	FALSE	FALSE
Mamp	Mamp	151	92	52	975C34	164	15726	15726	periventricular stratum of Mam	periventricular stratum of Mam	/15564/15565/15566/15567/15568/15622/15666/15722/15723/15725/15726/	/15564/15565/15566/15567/15568/15622/15666/15722/15723/15725/15726/	15725	15725	ADMBA	FALSE	FALSE	FALSE	FALSE	FALSE	FALSE	FALSE
MnM	MnM	151	92	52	975C34	165	15727	15727	median mammillary nucleus	median mammillary nucleus	/15564/15565/15566/15567/15568/15622/15666/15722/15723/15725/15726/15727/	/15564/15565/15566/15567/15568/15622/15666/15722/15723/15725/15726/15727/	15726	15726	ADMBA	FALSE	FALSE	FALSE	FALSE	FALSE	FALSE	FALSE
Mami	Mami	151	92	52	975C34	166	15728	15728	intermediate stratum of Mam	intermediate stratum of Mam	/15564/15565/15566/15567/15568/15622/15666/15722/15723/15725/15728/	/15564/15565/15566/15567/15568/15622/15666/15722/15723/15725/15728/	15725	15725	ADMBA	FALSE	FALSE	FALSE	FALSE	FALSE	FALSE	FALSE
MM	MM	151	92	52	975C34	167	15729	15729	medial mammillary nucleus	medial mammillary nucleus	/15564/15565/15566/15567/15568/15622/15666/15722/15723/15725/15728/15729/	/15564/15565/15566/15567/15568/15622/15666/15722/15723/15725/15728/15729/	15728	15728	ADMBA	FALSE	FALSE	FALSE	FALSE	FALSE	FALSE	FALSE
MMm	MMm	151	92	52	975C34	168	15730	15730	medial part of MM	medial part of MM	/15564/15565/15566/15567/15568/15622/15666/15722/15723/15725/15728/15729/15730/	/15564/15565/15566/15567/15568/15622/15666/15722/15723/15725/15728/15729/15730/	15729	15729	ADMBA	FALSE	FALSE	FALSE	FALSE	FALSE	FALSE	FALSE
MMl	MMl	151	92	52	975C34	169	15731	15731	lateral part of MM	lateral part of MM	/15564/15565/15566/15567/15568/15622/15666/15722/15723/15725/15728/15729/15731/	/15564/15565/15566/15567/15568/15622/15666/15722/15723/15725/15728/15729/15731/	15729	15729	ADMBA	FALSE	FALSE	FALSE	FALSE	FALSE	FALSE	FALSE
MMp	MMp	151	92	52	975C34	170	15732	15732	posterior part of MM	posterior part of MM	/15564/15565/15566/15567/15568/15622/15666/15722/15723/15725/15728/15729/15732/	/15564/15565/15566/15567/15568/15622/15666/15722/15723/15725/15728/15729/15732/	15729	15729	ADMBA	FALSE	FALSE	FALSE	FALSE	FALSE	FALSE	FALSE
Mams	Mams	151	92	52	975C34	171	15733	15733	superficial stratum of Mam	superficial stratum of Mam	/15564/15565/15566/15567/15568/15622/15666/15722/15723/15725/15733/	/15564/15565/15566/15567/15568/15622/15666/15722/15723/15725/15733/	15725	15725	ADMBA	FALSE	FALSE	FALSE	FALSE	FALSE	FALSE	FALSE
LM	LM	151	92	52	975C34	172	15734	15734	lateral mammillary nucleus	lateral mammillary nucleus	/15564/15565/15566/15567/15568/15622/15666/15722/15723/15725/15733/15734/	/15564/15565/15566/15567/15568/15622/15666/15722/15723/15725/15733/15734/	15733	15733	ADMBA	FALSE	FALSE	FALSE	FALSE	FALSE	FALSE	FALSE
VTMm	VTMm	151	92	52	975C34	173	15735	15735	ventral tuberomammillary nucleus, migrated part (histaminergic)	ventral tuberomammillary nucleus, migrated part (histaminergic)	/15564/15565/15566/15567/15568/15622/15666/15722/15723/15725/15733/15735/	/15564/15565/15566/15567/15568/15622/15666/15722/15723/15725/15733/15735/	15733	15733	ADMBA	FALSE	FALSE	FALSE	FALSE	FALSE	FALSE	FALSE
THyF	THyF	109	66	38	6D4226	174	15736	15736	floor of terminal hypothalamus	floor of terminal hypothalamus	/15564/15565/15566/15567/15568/15622/15736/	/15564/15565/15566/15567/15568/15622/15736/	15622	15622	ADMBA	TRUE	TRUE	TRUE	TRUE	TRUE	FALSE	FALSE
MamF	MamF	97	58	31	613A1F	175	15737	15737	mammillary floor	mammillary floor	/15564/15565/15566/15567/15568/15622/15736/15737/	/15564/15565/15566/15567/15568/15622/15736/15737/	15736	15736	ADMBA	FALSE	FALSE	FALSE	FALSE	FALSE	FALSE	FALSE
CSP	hp1	237	152	92	ED985C	176	15738	15738	caudal secondary prosencephalon	hypothalamic prosomere 1	/15564/15565/15566/15567/15738/	/15564/15565/15566/15567/15738/	15567	15567	ADMBA	FALSE	FALSE	FALSE	FALSE	FALSE	FALSE	FALSE
Tel	Tel	237	152	92	ED985C	177	15739	15739	telencephalic vesicle	telencephalic vesicle	/15564/15565/15566/15567/15738/15739/	/15564/15565/15566/15567/15738/15739/	15738	15738	ADMBA	FALSE	FALSE	FALSE	FALSE	FALSE	FALSE	FALSE
TelR	TelR	250	177	124	FAB17C	178	15740	15740	roof plate of evaginated telencephalic vesicle	roof plate of evaginated telencephalic vesicle	/15564/15565/15566/15567/15738/15739/15740/	/15564/15565/15566/15567/15738/15739/15740/	15739	15739	ADMBA	FALSE	FALSE	TRUE	FALSE	FALSE	FALSE	FALSE
CSCom	CSCom	250	177	124	FAB17C	179	15741	15741	caudal septocommissural area	caudal septocommissural area	/15564/15565/15566/15567/15738/15739/15740/15741/	/15564/15565/15566/15567/15738/15739/15740/15741/	15740	15740	ADMBA	FALSE	FALSE	FALSE	FALSE	FALSE	FALSE	FALSE
CSComv	CSComv	237	152	92	ED985C	180	15742	15742	ventricular zone of CSCom	ventricular zone of CSCom	/15564/15565/15566/15567/15738/15739/15740/15741/15742/	/15564/15565/15566/15567/15738/15739/15740/15741/15742/	15741	15741	ADMBA	FALSE	FALSE	FALSE	FALSE	FALSE	FALSE	FALSE
SFOe	SFOe	250	177	124	FAB17C	181	15743	15743	subfornical organ, circumventricular ependymal specialization	subfornical organ, circumventricular ependymal specialization	/15564/15565/15566/15567/15738/15739/15740/15741/15742/15743/	/15564/15565/15566/15567/15738/15739/15740/15741/15742/15743/	15742	15742	ADMBA	FALSE	FALSE	FALSE	FALSE	FALSE	FALSE	FALSE
CSComm	CSComm	250	177	124	FAB17C	182	15744	15744	mantle zone of CSCom	mantle zone of CSCom	/15564/15565/15566/15567/15738/15739/15740/15741/15744/	/15564/15565/15566/15567/15738/15739/15740/15741/15744/	15741	15741	ADMBA	FALSE	FALSE	FALSE	FALSE	FALSE	FALSE	FALSE
CSComp	CSComp	250	177	124	FAB17C	183	15745	15745	periventricular stratum of CSCom	periventricular stratum of CSCom	/15564/15565/15566/15567/15738/15739/15740/15741/15744/15745/	/15564/15565/15566/15567/15738/15739/15740/15741/15744/15745/	15744	15744	ADMBA	FALSE	FALSE	FALSE	FALSE	FALSE	FALSE	FALSE
SFOp	SFOp	250	177	124	FAB17C	184	15746	15746	subfornical organ, periventricular part	subfornical organ, periventricular part	/15564/15565/15566/15567/15738/15739/15740/15741/15744/15745/15746/	/15564/15565/15566/15567/15738/15739/15740/15741/15744/15745/15746/	15745	15745	ADMBA	FALSE	FALSE	FALSE	FALSE	FALSE	FALSE	FALSE
CSComi	CSComi	250	177	124	FAB17C	185	15747	15747	intermediate stratum of CSCom	intermediate stratum of CSCom	/15564/15565/15566/15567/15738/15739/15740/15741/15744/15747/	/15564/15565/15566/15567/15738/15739/15740/15741/15744/15747/	15744	15744	ADMBA	FALSE	FALSE	FALSE	FALSE	FALSE	FALSE	FALSE
CSComs	CSComs	250	177	124	FAB17C	186	15748	15748	superficial stratum of CSCom	superficial stratum of CSCom	/15564/15565/15566/15567/15738/15739/15740/15741/15744/15748/	/15564/15565/15566/15567/15738/15739/15740/15741/15744/15748/	15744	15744	ADMBA	FALSE	FALSE	FALSE	FALSE	FALSE	FALSE	FALSE
TCh	TCh	250	177	124	FAB17C	187	15749	15749	telencephalic choroidal formation	telencephalic choroidal formation	/15564/15565/15566/15567/15738/15739/15740/15749/	/15564/15565/15566/15567/15738/15739/15740/15749/	15740	15740	ADMBA	FALSE	FALSE	FALSE	FALSE	FALSE	FALSE	FALSE
TelA	TelA	237	152	92	ED985C	188	15750	15750	alar plate of evaginated telencephalic vesicle	alar plate of evaginated telencephalic vesicle	/15564/15565/15566/15567/15738/15739/15750/	/15564/15565/15566/15567/15738/15739/15750/	15739	15739	ADMBA	FALSE	FALSE	FALSE	FALSE	FALSE	FALSE	FALSE
SPall	SPall	243	115	33	F37321	189	15751	15751	subpallium	subpallium	/15564/15565/15566/15567/15738/15739/15750/15751/	/15564/15565/15566/15567/15738/15739/15750/15751/	15750	15750	ADMBA	TRUE	FALSE	FALSE	TRUE	TRUE	TRUE	TRUE
SPallv	SPallv	243	115	33	F37321	190	111220534	20534	ventricular zone of SPall	ventricular zone of SPall	/15564/15565/15566/15567/15738/15739/15750/15751/111220534/	/15564/15565/15566/15567/15738/15739/15750/15751/20534/	15751	15751	ADMBA	FALSE	FALSE	FALSE	FALSE	FALSE	FALSE	FALSE
SPallm	SPallm	245	133	58	F5853A	191	111220536	20536	mantle zone of SPall	mantle zone of SPall	/15564/15565/15566/15567/15738/15739/15750/15751/111220536/	/15564/15565/15566/15567/15738/15739/15750/15751/20536/	15751	15751	ADMBA	FALSE	FALSE	FALSE	FALSE	FALSE	FALSE	FALSE
SeSPall	SeSPall	250	164	26	FAA41A	192	15752	15752	subpallial septum	subpallial septum	/15564/15565/15566/15567/15738/15739/15750/15751/15752/	/15564/15565/15566/15567/15738/15739/15750/15751/15752/	15751	15751	ADMBA	FALSE	FALSE	FALSE	FALSE	FALSE	FALSE	FALSE
DgSe	DgSe	250	164	26	FAA41A	193	15753	15753	diagonal part of septum	diagonal part of septum	/15564/15565/15566/15567/15738/15739/15750/15751/15752/15753/	/15564/15565/15566/15567/15738/15739/15750/15751/15752/15753/	15752	15752	ADMBA	FALSE	TRUE	FALSE	TRUE	FALSE	FALSE	FALSE
DgSev	DgSev	250	164	26	FAA41A	194	15754	15754	ventricular zone of DgSe	ventricular zone of DgSe	/15564/15565/15566/15567/15738/15739/15750/15751/15752/15753/15754/	/15564/15565/15566/15567/15738/15739/15750/15751/15752/15753/15754/	15753	15753	ADMBA	FALSE	FALSE	FALSE	TRUE	FALSE	FALSE	FALSE
DgSem	DgSem	251	177	59	FBB13B	195	15755	15755	mantle zone of DgSe	mantle zone of DgSe	/15564/15565/15566/15567/15738/15739/15750/15751/15752/15753/15755/	/15564/15565/15566/15567/15738/15739/15750/15751/15752/15753/15755/	15753	15753	ADMBA	FALSE	FALSE	FALSE	FALSE	FALSE	FALSE	FALSE
DgSep	DgSep	251	177	59	FBB13B	196	15756	15756	periventricular stratum of DgSe	periventricular stratum of DgSe	/15564/15565/15566/15567/15738/15739/15750/15751/15752/15753/15755/15756/	/15564/15565/15566/15567/15738/15739/15750/15751/15752/15753/15755/15756/	15755	15755	ADMBA	FALSE	FALSE	TRUE	TRUE	TRUE	TRUE	TRUE
LSV	LSV	251	177	59	FBB13B	197	15757	15757	lateral septal nucleus, ventral part	lateral septal nucleus, ventral part	/15564/15565/15566/15567/15738/15739/15750/15751/15752/15753/15755/15756/15757/	/15564/15565/15566/15567/15738/15739/15750/15751/15752/15753/15755/15756/15757/	15756	15756	ADMBA	FALSE	FALSE	FALSE	FALSE	FALSE	FALSE	FALSE
MnSC	MnSC	251	177	59	FBB13B	198	15758	15758	median supracommissural nucleus	median supracommissural nucleus	/15564/15565/15566/15567/15738/15739/15750/15751/15752/15753/15755/15756/15758/	/15564/15565/15566/15567/15738/15739/15750/15751/15752/15753/15755/15756/15758/	15756	15756	ADMBA	FALSE	FALSE	FALSE	FALSE	FALSE	FALSE	FALSE
DgSei	DgSei	251	177	59	FBB13B	199	15759	15759	intermediate stratum of DgSe	intermediate stratum of DgSe	/15564/15565/15566/15567/15738/15739/15750/15751/15752/15753/15755/15759/	/15564/15565/15566/15567/15738/15739/15750/15751/15752/15753/15755/15759/	15755	15755	ADMBA	FALSE	FALSE	TRUE	TRUE	TRUE	TRUE	TRUE
LSIV	LSIV	251	177	59	FBB13B	200	15760	15760	lateral septal nucleus, intermedio-ventral part	lateral septal nucleus, intermedio-ventral part	/15564/15565/15566/15567/15738/15739/15750/15751/15752/15753/15755/15759/15760/	/15564/15565/15566/15567/15738/15739/15750/15751/15752/15753/15755/15759/15760/	15759	15759	ADMBA	FALSE	FALSE	FALSE	FALSE	FALSE	FALSE	FALSE
SHy	SHy	251	177	59	FBB13B	201	15761	15761	septohypothalamic nucleus	septohypothalamic nucleus	/15564/15565/15566/15567/15738/15739/15750/15751/15752/15753/15755/15759/15761/	/15564/15565/15566/15567/15738/15739/15750/15751/15752/15753/15755/15759/15761/	15759	15759	ADMBA	FALSE	FALSE	FALSE	FALSE	FALSE	FALSE	FALSE
DgSes	DgSes	251	177	59	FBB13B	202	15762	15762	superficial stratum of DgSe	superficial stratum of DgSe	/15564/15565/15566/15567/15738/15739/15750/15751/15752/15753/15755/15762/	/15564/15565/15566/15567/15738/15739/15750/15751/15752/15753/15755/15762/	15755	15755	ADMBA	FALSE	FALSE	TRUE	TRUE	TRUE	TRUE	TRUE
VDB	VDB	251	177	59	FBB13B	203	15763	15763	vertical nucleus of the diagonal band	vertical nucleus of the diagonal band	/15564/15565/15566/15567/15738/15739/15750/15751/15752/15753/15755/15762/15763/	/15564/15565/15566/15567/15738/15739/15750/15751/15752/15753/15755/15762/15763/	15762	15762	ADMBA	FALSE	FALSE	FALSE	FALSE	FALSE	FALSE	FALSE
MS	MS	251	177	59	FBB13B	204	15764	15764	medial septal nucleus	medial septal nucleus	/15564/15565/15566/15567/15738/15739/15750/15751/15752/15753/15755/15762/15764/	/15564/15565/15566/15567/15738/15739/15750/15751/15752/15753/15755/15762/15764/	15762	15762	ADMBA	FALSE	FALSE	FALSE	FALSE	FALSE	FALSE	FALSE
PalSe	PalSe	250	164	26	FAA41A	205	15765	15765	pallidal septum	pallidal septum	/15564/15565/15566/15567/15738/15739/15750/15751/15752/15765/	/15564/15565/15566/15567/15738/15739/15750/15751/15752/15765/	15752	15752	ADMBA	FALSE	TRUE	FALSE	FALSE	FALSE	FALSE	FALSE
PalSev	PalSev	250	164	26	FAA41A	206	15766	15766	ventricular zone of PalSe	ventricular zone of PalSe	/15564/15565/15566/15567/15738/15739/15750/15751/15752/15765/15766/	/15564/15565/15566/15567/15738/15739/15750/15751/15752/15765/15766/	15765	15765	ADMBA	FALSE	FALSE	TRUE	TRUE	FALSE	FALSE	FALSE
PalSem	PalSem	251	177	59	FBB13B	207	15767	15767	mantle zone of PalSe	mantle zone of PalSe	/15564/15565/15566/15567/15738/15739/15750/15751/15752/15765/15767/	/15564/15565/15566/15567/15738/15739/15750/15751/15752/15765/15767/	15765	15765	ADMBA	FALSE	FALSE	FALSE	FALSE	FALSE	FALSE	FALSE
PalSep	PalSep	251	177	59	FBB13B	208	15768	15768	periventricular stratum of PalSe	periventricular stratum of PalSe	/15564/15565/15566/15567/15738/15739/15750/15751/15752/15765/15767/15768/	/15564/15565/15566/15567/15738/15739/15750/15751/15752/15765/15767/15768/	15767	15767	ADMBA	FALSE	FALSE	TRUE	TRUE	TRUE	TRUE	TRUE
LSIp	LSIp	251	177	59	FBB13B	209	15769	15769	lateral septal nucleus, intermediate part, periventricular	lateral septal nucleus, intermediate part, periventricular	/15564/15565/15566/15567/15738/15739/15750/15751/15752/15765/15767/15768/15769/	/15564/15565/15566/15567/15738/15739/15750/15751/15752/15765/15767/15768/15769/	15768	15768	ADMBA	FALSE	FALSE	FALSE	FALSE	FALSE	FALSE	FALSE
PalSei	PalSei	251	177	59	FBB13B	210	15770	15770	intermediate stratum of PalSe	intermediate stratum of PalSe	/15564/15565/15566/15567/15738/15739/15750/15751/15752/15765/15767/15770/	/15564/15565/15566/15567/15738/15739/15750/15751/15752/15765/15767/15770/	15767	15767	ADMBA	FALSE	FALSE	TRUE	TRUE	TRUE	TRUE	TRUE
LSII	LSII	251	177	59	FBB13B	211	15771	15771	lateral septal nucleus, intermedio-intermediate part	lateral septal nucleus, intermedio-intermediate part	/15564/15565/15566/15567/15738/15739/15750/15751/15752/15765/15767/15770/15771/	/15564/15565/15566/15567/15738/15739/15750/15751/15752/15765/15767/15770/15771/	15770	15770	ADMBA	FALSE	FALSE	FALSE	FALSE	FALSE	FALSE	FALSE
Ld	Ld	251	177	59	FBB13B	212	15772	15772	lambdoid septal zone	lambdoid septal zone	/15564/15565/15566/15567/15738/15739/15750/15751/15752/15765/15767/15770/15772/	/15564/15565/15566/15567/15738/15739/15750/15751/15752/15765/15767/15770/15772/	15770	15770	ADMBA	FALSE	FALSE	FALSE	FALSE	FALSE	FALSE	FALSE
PalSes	PalSes	251	177	59	FBB13B	213	15773	15773	superficial stratum of PalSe	superficial stratum of PalSe	/15564/15565/15566/15567/15738/15739/15750/15751/15752/15765/15767/15773/	/15564/15565/15566/15567/15738/15739/15750/15751/15752/15765/15767/15773/	15767	15767	ADMBA	FALSE	FALSE	TRUE	TRUE	TRUE	TRUE	TRUE
StrSe	StrSe	250	164	26	FAA41A	214	15774	15774	striatal septum	striatal septum	/15564/15565/15566/15567/15738/15739/15750/15751/15752/15774/	/15564/15565/15566/15567/15738/15739/15750/15751/15752/15774/	15752	15752	ADMBA	FALSE	TRUE	FALSE	FALSE	FALSE	FALSE	FALSE
StrSev	StrSev	250	164	26	FAA41A	215	15775	15775	ventricular zone of StrSe	ventricular zone of StrSe	/15564/15565/15566/15567/15738/15739/15750/15751/15752/15774/15775/	/15564/15565/15566/15567/15738/15739/15750/15751/15752/15774/15775/	15774	15774	ADMBA	FALSE	FALSE	TRUE	TRUE	FALSE	FALSE	FALSE
StrSem	StrSem	251	177	59	FBB13B	216	15776	15776	mantle zone of StrSe	mantle zone of StrSe	/15564/15565/15566/15567/15738/15739/15750/15751/15752/15774/15776/	/15564/15565/15566/15567/15738/15739/15750/15751/15752/15774/15776/	15774	15774	ADMBA	FALSE	FALSE	FALSE	FALSE	FALSE	FALSE	FALSE
StrSep	StrSep	251	177	59	FBB13B	217	15777	15777	periventricular part of StrSe	periventricular part of StrSe	/15564/15565/15566/15567/15738/15739/15750/15751/15752/15774/15776/15777/	/15564/15565/15566/15567/15738/15739/15750/15751/15752/15774/15776/15777/	15776	15776	ADMBA	FALSE	FALSE	TRUE	TRUE	TRUE	TRUE	TRUE
LSD	LSD	251	177	59	FBB13B	218	15778	15778	lateral septal nucleus, dorsal part	lateral septal nucleus, dorsal part	/15564/15565/15566/15567/15738/15739/15750/15751/15752/15774/15776/15777/15778/	/15564/15565/15566/15567/15738/15739/15750/15751/15752/15774/15776/15777/15778/	15777	15777	ADMBA	FALSE	FALSE	FALSE	FALSE	FALSE	FALSE	FALSE
TS	TS	251	177	59	FBB13B	219	15779	15779	triangular septal nucleus	triangular septal nucleus	/15564/15565/15566/15567/15738/15739/15750/15751/15752/15774/15776/15777/15779/	/15564/15565/15566/15567/15738/15739/15750/15751/15752/15774/15776/15777/15779/	15777	15777	ADMBA	FALSE	FALSE	FALSE	FALSE	FALSE	FALSE	FALSE
SFi	SFi	251	177	59	FBB13B	220	15780	15780	septofimbrial nucleus	septofimbrial nucleus	/15564/15565/15566/15567/15738/15739/15750/15751/15752/15774/15776/15777/15780/	/15564/15565/15566/15567/15738/15739/15750/15751/15752/15774/15776/15777/15780/	15777	15777	ADMBA	FALSE	FALSE	FALSE	FALSE	FALSE	FALSE	FALSE
StrSei	StrSei	251	177	59	FBB13B	221	15781	15781	intermediate part of StrSe	intermediate part of StrSe	/15564/15565/15566/15567/15738/15739/15750/15751/15752/15774/15776/15781/	/15564/15565/15566/15567/15738/15739/15750/15751/15752/15774/15776/15781/	15776	15776	ADMBA	FALSE	FALSE	TRUE	TRUE	TRUE	TRUE	TRUE
LSID	LSID	251	177	59	FBB13B	222	15782	15782	lateral septal nucleus, intermedio-dorsal part	lateral septal nucleus, intermedio-dorsal part	/15564/15565/15566/15567/15738/15739/15750/15751/15752/15774/15776/15781/15782/	/15564/15565/15566/15567/15738/15739/15750/15751/15752/15774/15776/15781/15782/	15781	15781	ADMBA	FALSE	FALSE	FALSE	FALSE	FALSE	FALSE	FALSE
StrSes	StrSes	251	177	59	FBB13B	223	15783	15783	superficial part of StrSe	superficial part of StrSe	/15564/15565/15566/15567/15738/15739/15750/15751/15752/15774/15776/15783/	/15564/15565/15566/15567/15738/15739/15750/15751/15752/15774/15776/15783/	15776	15776	ADMBA	FALSE	FALSE	TRUE	TRUE	TRUE	TRUE	TRUE
PaSe	PaSe	243	115	33	F37321	224	15784	15784	paraseptal subpallium	paraseptal subpallium	/15564/15565/15566/15567/15738/15739/15750/15751/15784/	/15564/15565/15566/15567/15738/15739/15750/15751/15784/	15751	15751	ADMBA	FALSE	FALSE	FALSE	FALSE	FALSE	FALSE	FALSE
SeDg	SeDg	243	115	33	F37321	225	15785	15785	septodiagonal transition area	septodiagonal transition area	/15564/15565/15566/15567/15738/15739/15750/15751/15784/15785/	/15564/15565/15566/15567/15738/15739/15750/15751/15784/15785/	15784	15784	ADMBA	FALSE	TRUE	FALSE	FALSE	FALSE	FALSE	FALSE
SeDgv	SeDgv	243	115	33	F37321	226	15786	15786	ventricular zone of SeDg	ventricular zone of SeDg	/15564/15565/15566/15567/15738/15739/15750/15751/15784/15785/15786/	/15564/15565/15566/15567/15738/15739/15750/15751/15784/15785/15786/	15785	15785	ADMBA	FALSE	FALSE	FALSE	TRUE	FALSE	FALSE	FALSE
SeDgm	SeDgm	245	133	58	F5853A	227	15787	15787	mantle zone of SeDg	mantle zone of SeDg	/15564/15565/15566/15567/15738/15739/15750/15751/15784/15785/15787/	/15564/15565/15566/15567/15738/15739/15750/15751/15784/15785/15787/	15785	15785	ADMBA	FALSE	FALSE	FALSE	FALSE	FALSE	FALSE	FALSE
SeDgp	SeDgp	245	133	58	F5853A	228	15788	15788	periventricular stratum of SeDg	periventricular stratum of SeDg	/15564/15565/15566/15567/15738/15739/15750/15751/15784/15785/15787/15788/	/15564/15565/15566/15567/15738/15739/15750/15751/15784/15785/15787/15788/	15787	15787	ADMBA	FALSE	FALSE	TRUE	TRUE	TRUE	TRUE	TRUE
BSTMS	BSTMS	245	133	58	F5853A	229	15789	15789	bed nucleus of the stria terminalis, medioseptal division	bed nucleus of the stria terminalis, medioseptal division	/15564/15565/15566/15567/15738/15739/15750/15751/15784/15785/15787/15788/15789/	/15564/15565/15566/15567/15738/15739/15750/15751/15784/15785/15787/15788/15789/	15788	15788	ADMBA	FALSE	FALSE	FALSE	FALSE	FALSE	FALSE	FALSE
BSTMv	BSTMv	245	133	58	F5853A	230	15790	15790	nucleus of the stria terminalis, medial division, ventral part	nucleus of the stria terminalis, medial division, ventral part	/15564/15565/15566/15567/15738/15739/15750/15751/15784/15785/15787/15788/15789/15790/	/15564/15565/15566/15567/15738/15739/15750/15751/15784/15785/15787/15788/15789/15790/	15789	15789	ADMBA	FALSE	FALSE	FALSE	FALSE	FALSE	FALSE	FALSE
BSTMa	BSTMa	245	133	58	F5853A	231	15791	15791	nucleus of the stria terminalis, medial division, anterior part	nucleus of the stria terminalis, medial division, anterior part	/15564/15565/15566/15567/15738/15739/15750/15751/15784/15785/15787/15788/15789/15791/	/15564/15565/15566/15567/15738/15739/15750/15751/15784/15785/15787/15788/15789/15791/	15789	15789	ADMBA	FALSE	FALSE	FALSE	FALSE	FALSE	FALSE	FALSE
SeDgi	SeDgi	245	133	58	F5853A	232	15792	15792	intermediate stratum of SeDg	intermediate stratum of SeDg	/15564/15565/15566/15567/15738/15739/15750/15751/15784/15785/15787/15792/	/15564/15565/15566/15567/15738/15739/15750/15751/15784/15785/15787/15792/	15787	15787	ADMBA	FALSE	FALSE	TRUE	TRUE	TRUE	TRUE	TRUE
SIBT	SIBT	245	133	58	F5853A	233	15793	15793	substantia innominata/basal nucleus, transitional part	substantia innominata/basal nucleus, transitional part	/15564/15565/15566/15567/15738/15739/15750/15751/15784/15785/15787/15792/15793/	/15564/15565/15566/15567/15738/15739/15750/15751/15784/15785/15787/15792/15793/	15792	15792	ADMBA	FALSE	FALSE	FALSE	FALSE	FALSE	FALSE	FALSE
BAC	BAC	245	133	58	F5853A	234	15794	15794	bed nucleus of the anterior commissure	bed nucleus of the anterior commissure	/15564/15565/15566/15567/15738/15739/15750/15751/15784/15785/15787/15792/15794/	/15564/15565/15566/15567/15738/15739/15750/15751/15784/15785/15787/15792/15794/	15792	15792	ADMBA	FALSE	FALSE	FALSE	FALSE	FALSE	FALSE	FALSE
SeDgs	SeDgs	245	133	58	F5853A	235	15795	15795	superficial stratum of SeDg	superficial stratum of SeDg	/15564/15565/15566/15567/15738/15739/15750/15751/15784/15785/15787/15795/	/15564/15565/15566/15567/15738/15739/15750/15751/15784/15785/15787/15795/	15787	15787	ADMBA	FALSE	FALSE	TRUE	TRUE	TRUE	TRUE	TRUE
HDBT	HDBT	245	133	58	F5853A	236	15796	15796	horizontal nucleus of the diagonal band, transitional part	horizontal nucleus of the diagonal band, transitional part	/15564/15565/15566/15567/15738/15739/15750/15751/15784/15785/15787/15795/15796/	/15564/15565/15566/15567/15738/15739/15750/15751/15784/15785/15787/15795/15796/	15795	15795	ADMBA	FALSE	FALSE	FALSE	FALSE	FALSE	FALSE	FALSE
SePal	SePal	243	115	33	F37321	237	15797	15797	septopallidal transition area	septopallidal transition area	/15564/15565/15566/15567/15738/15739/15750/15751/15784/15797/	/15564/15565/15566/15567/15738/15739/15750/15751/15784/15797/	15784	15784	ADMBA	FALSE	TRUE	FALSE	FALSE	FALSE	FALSE	FALSE
SePalv	SePalv	243	115	33	F37321	238	15798	15798	ventricular zone of SePal	ventricular zone of SePal	/15564/15565/15566/15567/15738/15739/15750/15751/15784/15797/15798/	/15564/15565/15566/15567/15738/15739/15750/15751/15784/15797/15798/	15797	15797	ADMBA	FALSE	FALSE	TRUE	TRUE	FALSE	FALSE	FALSE
SePalm	SePalm	245	133	58	F5853A	239	15799	15799	mantle zone of SePal	mantle zone of SePal	/15564/15565/15566/15567/15738/15739/15750/15751/15784/15797/15799/	/15564/15565/15566/15567/15738/15739/15750/15751/15784/15797/15799/	15797	15797	ADMBA	FALSE	FALSE	FALSE	FALSE	FALSE	FALSE	FALSE
SePalp	SePalp	245	133	58	F5853A	240	15800	15800	periventricular stratum of SePal	periventricular stratum of SePal	/15564/15565/15566/15567/15738/15739/15750/15751/15784/15797/15799/15800/	/15564/15565/15566/15567/15738/15739/15750/15751/15784/15797/15799/15800/	15799	15799	ADMBA	FALSE	FALSE	TRUE	TRUE	TRUE	TRUE	TRUE
BSTLS	BSTLS	245	133	58	F5853A	241	15801	15801	bed nucleus of the stria terminalis, lateroseptal division	bed nucleus of the stria terminalis, lateroseptal division	/15564/15565/15566/15567/15738/15739/15750/15751/15784/15797/15799/15800/15801/	/15564/15565/15566/15567/15738/15739/15750/15751/15784/15797/15799/15800/15801/	15800	15800	ADMBA	FALSE	FALSE	FALSE	FALSE	FALSE	FALSE	FALSE
BSTLi	BSTLi	245	133	58	F5853A	242	15802	15802	nucleus of the stria terminalis, lateral division, intermediate part	nucleus of the stria terminalis, lateral division, intermediate part	/15564/15565/15566/15567/15738/15739/15750/15751/15784/15797/15799/15800/15801/15802/	/15564/15565/15566/15567/15738/15739/15750/15751/15784/15797/15799/15800/15801/15802/	15801	15801	ADMBA	FALSE	FALSE	FALSE	FALSE	FALSE	FALSE	FALSE
SePali	SePali	245	133	58	F5853A	243	15803	15803	intermediate stratum of SePal	intermediate stratum of SePal	/15564/15565/15566/15567/15738/15739/15750/15751/15784/15797/15799/15803/	/15564/15565/15566/15567/15738/15739/15750/15751/15784/15797/15799/15803/	15799	15799	ADMBA	FALSE	FALSE	TRUE	TRUE	TRUE	TRUE	TRUE
SePalCo	SePalCo	245	133	58	F5853A	244	15804	15804	septopallidal core nucleus	septopallidal core nucleus	/15564/15565/15566/15567/15738/15739/15750/15751/15784/15797/15799/15803/15804/	/15564/15565/15566/15567/15738/15739/15750/15751/15784/15797/15799/15803/15804/	15803	15803	ADMBA	FALSE	FALSE	FALSE	FALSE	FALSE	FALSE	FALSE
SePalSh	SePalSh	245	133	58	F5853A	245	15805	15805	septopallidal shell area	septopallidal shell area	/15564/15565/15566/15567/15738/15739/15750/15751/15784/15797/15799/15803/15805/	/15564/15565/15566/15567/15738/15739/15750/15751/15784/15797/15799/15803/15805/	15803	15803	ADMBA	FALSE	FALSE	FALSE	FALSE	FALSE	FALSE	FALSE
SePals	SePals	245	133	58	F5853A	246	15806	15806	superficial stratum of SePal	superficial stratum of SePal	/15564/15565/15566/15567/15738/15739/15750/15751/15784/15797/15799/15806/	/15564/15565/15566/15567/15738/15739/15750/15751/15784/15797/15799/15806/	15799	15799	ADMBA	FALSE	FALSE	TRUE	TRUE	TRUE	TRUE	TRUE
ICjM	ICjM	245	133	58	F5853A	248	15808	15808	island of Calleja major	island of Calleja major	/15564/15565/15566/15567/15738/15739/15750/15751/15784/15797/15799/15806/15808/	/15564/15565/15566/15567/15738/15739/15750/15751/15784/15797/15799/15806/15808/	15806	15806	ADMBA	FALSE	FALSE	FALSE	FALSE	FALSE	FALSE	FALSE
SeStr	SeStr	243	115	33	F37321	249	15809	15809	septostriatal transition area (accumbens)	septostriatal transition area (accumbens)	/15564/15565/15566/15567/15738/15739/15750/15751/15784/15809/	/15564/15565/15566/15567/15738/15739/15750/15751/15784/15809/	15784	15784	ADMBA	FALSE	TRUE	FALSE	FALSE	FALSE	FALSE	FALSE
SeStrv	SeStrv	243	115	33	F37321	250	15810	15810	ventricular zone of SeStr	ventricular zone of SeStr	/15564/15565/15566/15567/15738/15739/15750/15751/15784/15809/15810/	/15564/15565/15566/15567/15738/15739/15750/15751/15784/15809/15810/	15809	15809	ADMBA	FALSE	FALSE	TRUE	TRUE	FALSE	FALSE	FALSE
SeStrm	SeStrm	245	133	58	F5853A	251	15811	15811	mantle zone of SeStr	mantle zone of SeStr	/15564/15565/15566/15567/15738/15739/15750/15751/15784/15809/15811/	/15564/15565/15566/15567/15738/15739/15750/15751/15784/15809/15811/	15809	15809	ADMBA	FALSE	FALSE	FALSE	FALSE	FALSE	FALSE	FALSE
SeStrp	SeStrp	245	133	58	F5853A	252	15812	15812	periventricular stratum of SeStr	periventricular stratum of SeStr	/15564/15565/15566/15567/15738/15739/15750/15751/15784/15809/15811/15812/	/15564/15565/15566/15567/15738/15739/15750/15751/15784/15809/15811/15812/	15811	15811	ADMBA	FALSE	FALSE	TRUE	TRUE	TRUE	TRUE	TRUE
AcbCo	AcbCo	245	133	58	F5853A	253	15813	15813	accumbens nucleus, core domain	accumbens nucleus, core domain	/15564/15565/15566/15567/15738/15739/15750/15751/15784/15809/15811/15812/15813/	/15564/15565/15566/15567/15738/15739/15750/15751/15784/15809/15811/15812/15813/	15812	15812	ADMBA	FALSE	FALSE	FALSE	FALSE	FALSE	FALSE	FALSE
SeStri	SeStri	245	133	58	F5853A	254	15814	15814	intermediate stratum of SeStr	intermediate stratum of SeStr	/15564/15565/15566/15567/15738/15739/15750/15751/15784/15809/15811/15814/	/15564/15565/15566/15567/15738/15739/15750/15751/15784/15809/15811/15814/	15811	15811	ADMBA	FALSE	FALSE	TRUE	TRUE	TRUE	TRUE	TRUE
AcbSh	AcbSh	245	133	58	F5853A	255	15815	15815	accumbens nucleus, shell domain	accumbens nucleus, shell domain	/15564/15565/15566/15567/15738/15739/15750/15751/15784/15809/15811/15814/15815/	/15564/15565/15566/15567/15738/15739/15750/15751/15784/15809/15811/15814/15815/	15814	15814	ADMBA	FALSE	FALSE	FALSE	FALSE	FALSE	FALSE	FALSE
SeStrs	SeStrs	245	133	58	F5853A	256	15816	15816	superficial stratum of SeStr	superficial stratum of SeStr	/15564/15565/15566/15567/15738/15739/15750/15751/15784/15809/15811/15816/	/15564/15565/15566/15567/15738/15739/15750/15751/15784/15809/15811/15816/	15811	15811	ADMBA	FALSE	FALSE	TRUE	TRUE	TRUE	TRUE	TRUE
TuSeStr	TuSeStr	245	133	58	F5853A	257	15817	15817	septostriatal part of the olfactory tuberculum	septostriatal part of the olfactory tuberculum	/15564/15565/15566/15567/15738/15739/15750/15751/15784/15809/15811/15816/15817/	/15564/15565/15566/15567/15738/15739/15750/15751/15784/15809/15811/15816/15817/	15816	15816	ADMBA	FALSE	FALSE	FALSE	FALSE	FALSE	FALSE	FALSE
CSPall	CSPall	229	135	36	E58724	258	15818	15818	central subpallium (classic basal ganglia)	central subpallium (classic basal ganglia)	/15564/15565/15566/15567/15738/15739/15750/15751/15818/	/15564/15565/15566/15567/15738/15739/15750/15751/15818/	15751	15751	ADMBA	FALSE	FALSE	FALSE	FALSE	FALSE	FALSE	FALSE
CSPallv	CSPallv	229	135	36	E58724	259	111220538	20538	ventricular zone of CSPall	ventricular zone of CSPall	/15564/15565/15566/15567/15738/15739/15750/15751/15818/111220538/	/15564/15565/15566/15567/15738/15739/15750/15751/15818/20538/	15818	15818	ADMBA	FALSE	FALSE	FALSE	FALSE	FALSE	FALSE	FALSE
CSPallm	CSPallm	234	158	78	EA9E4E	260	111220540	20540	mantle zone of CSPall	mantle zone of CSPall	/15564/15565/15566/15567/15738/15739/15750/15751/15818/111220540/	/15564/15565/15566/15567/15738/15739/15750/15751/15818/20540/	15818	15818	ADMBA	FALSE	FALSE	FALSE	FALSE	FALSE	FALSE	FALSE
CSPallp	CSPallp	234	158	78	EA9E4E	261	111220542	20542	periventricular stratum of CSPall	periventricular stratum of CSPall	/15564/15565/15566/15567/15738/15739/15750/15751/15818/111220540/111220542/	/15564/15565/15566/15567/15738/15739/15750/15751/15818/20540/20542/	111220540	20540	ADMBA	FALSE	FALSE	FALSE	FALSE	FALSE	FALSE	FALSE
CSPalli	CSPalli	234	158	78	EA9E4E	262	111220544	20544	intermediate stratum of CSPall	intermediate stratum of CSPall	/15564/15565/15566/15567/15738/15739/15750/15751/15818/111220540/111220544/	/15564/15565/15566/15567/15738/15739/15750/15751/15818/20540/20544/	111220540	20540	ADMBA	FALSE	FALSE	FALSE	FALSE	FALSE	FALSE	FALSE
CSPalls	CSPalls	234	158	78	EA9E4E	263	111220546	20546	superficial stratum of CSPall	superficial stratum of CSPall	/15564/15565/15566/15567/15738/15739/15750/15751/15818/111220540/111220546/	/15564/15565/15566/15567/15738/15739/15750/15751/15818/20540/20546/	111220540	20540	ADMBA	FALSE	FALSE	FALSE	FALSE	FALSE	FALSE	FALSE
Dg	Dg	229	135	36	E58724	264	15819	15819	diagonal domain	diagonal domain	/15564/15565/15566/15567/15738/15739/15750/15751/15818/15819/	/15564/15565/15566/15567/15738/15739/15750/15751/15818/15819/	15818	15818	ADMBA	FALSE	TRUE	TRUE	TRUE	FALSE	FALSE	FALSE
Dgv	Dgv	229	135	36	E58724	265	15820	15820	ventricular zone of Dg	ventricular zone of Dg	/15564/15565/15566/15567/15738/15739/15750/15751/15818/15819/15820/	/15564/15565/15566/15567/15738/15739/15750/15751/15818/15819/15820/	15819	15819	ADMBA	FALSE	FALSE	TRUE	TRUE	FALSE	FALSE	FALSE
Dgm	Dgm	234	158	78	EA9E4E	266	15821	15821	mantle zone of Dg	mantle zone of Dg	/15564/15565/15566/15567/15738/15739/15750/15751/15818/15819/15821/	/15564/15565/15566/15567/15738/15739/15750/15751/15818/15819/15821/	15819	15819	ADMBA	FALSE	FALSE	FALSE	FALSE	FALSE	FALSE	FALSE
Dgp	Dgp	234	158	78	EA9E4E	267	15822	15822	periventricular stratum of Dg	periventricular stratum of Dg	/15564/15565/15566/15567/15738/15739/15750/15751/15818/15819/15821/15822/	/15564/15565/15566/15567/15738/15739/15750/15751/15818/15819/15821/15822/	15821	15821	ADMBA	FALSE	FALSE	TRUE	TRUE	TRUE	FALSE	FALSE
BSTMC	BSTMC	234	158	78	EA9E4E	268	15823	15823	bed nucleus of the stria terminalis, mediocentral division	bed nucleus of the stria terminalis, mediocentral division	/15564/15565/15566/15567/15738/15739/15750/15751/15818/15819/15821/15822/15823/	/15564/15565/15566/15567/15738/15739/15750/15751/15818/15819/15821/15822/15823/	15822	15822	ADMBA	FALSE	FALSE	FALSE	FALSE	FALSE	FALSE	FALSE
BSTMpm	BSTMpm	234	158	78	EA9E4E	269	15824	15824	posteromedial part of BSTMC	posteromedial part of BSTMC	/15564/15565/15566/15567/15738/15739/15750/15751/15818/15819/15821/15822/15823/15824/	/15564/15565/15566/15567/15738/15739/15750/15751/15818/15819/15821/15822/15823/15824/	15823	15823	ADMBA	FALSE	FALSE	FALSE	FALSE	FALSE	FALSE	FALSE
BSTMpi	BSTMpi	234	158	78	EA9E4E	270	15825	15825	posterointermediate part of BSTMC	posterointermediate part of BSTMC	/15564/15565/15566/15567/15738/15739/15750/15751/15818/15819/15821/15822/15823/15825/	/15564/15565/15566/15567/15738/15739/15750/15751/15818/15819/15821/15822/15823/15825/	15823	15823	ADMBA	FALSE	FALSE	FALSE	FALSE	FALSE	FALSE	FALSE
BSTMpl	BSTMpl	234	158	78	EA9E4E	271	15826	15826	posterolateral part of BSTMC	posterolateral part of BSTMC	/15564/15565/15566/15567/15738/15739/15750/15751/15818/15819/15821/15822/15823/15826/	/15564/15565/15566/15567/15738/15739/15750/15751/15818/15819/15821/15822/15823/15826/	15823	15823	ADMBA	FALSE	FALSE	FALSE	FALSE	FALSE	FALSE	FALSE
EADg	EADg	234	158	78	EA9E4E	272	15827	15827	extended amygdala, diagonal part	extended amygdala, diagonal part	/15564/15565/15566/15567/15738/15739/15750/15751/15818/15819/15821/15822/15827/	/15564/15565/15566/15567/15738/15739/15750/15751/15818/15819/15821/15822/15827/	15822	15822	ADMBA	FALSE	FALSE	FALSE	FALSE	FALSE	FALSE	FALSE
Dgi	Dgi	234	158	78	EA9E4E	273	15828	15828	intermediate stratum of Dg	intermediate stratum of Dg	/15564/15565/15566/15567/15738/15739/15750/15751/15818/15819/15821/15828/	/15564/15565/15566/15567/15738/15739/15750/15751/15818/15819/15821/15828/	15821	15821	ADMBA	FALSE	FALSE	TRUE	TRUE	TRUE	FALSE	FALSE
SIB	SIB	234	158	78	EA9E4E	274	15829	15829	substantia innominata/basal nucleus	substantia innominata/basal nucleus	/15564/15565/15566/15567/15738/15739/15750/15751/15818/15819/15821/15828/15829/	/15564/15565/15566/15567/15738/15739/15750/15751/15818/15819/15821/15828/15829/	15828	15828	ADMBA	FALSE	FALSE	FALSE	FALSE	FALSE	TRUE	TRUE
IPal	IPal	234	158	78	EA9E4E	275	15830	15830	internal globus pallidus	internal globus pallidus	/15564/15565/15566/15567/15738/15739/15750/15751/15818/15819/15821/15828/15830/	/15564/15565/15566/15567/15738/15739/15750/15751/15818/15819/15821/15828/15830/	15828	15828	ADMBA	FALSE	FALSE	FALSE	FALSE	FALSE	TRUE	TRUE
Dgs	Dgs	234	158	78	EA9E4E	276	15831	15831	superficial stratum of Dg	superficial stratum of Dg	/15564/15565/15566/15567/15738/15739/15750/15751/15818/15819/15821/15831/	/15564/15565/15566/15567/15738/15739/15750/15751/15818/15819/15821/15831/	15821	15821	ADMBA	FALSE	FALSE	TRUE	TRUE	TRUE	TRUE	TRUE
HDB	HDB	234	158	78	EA9E4E	277	15832	15832	horizontal nucleus of the diagonal band	horizontal nucleus of the diagonal band	/15564/15565/15566/15567/15738/15739/15750/15751/15818/15819/15821/15831/15832/	/15564/15565/15566/15567/15738/15739/15750/15751/15818/15819/15821/15831/15832/	15831	15831	ADMBA	FALSE	FALSE	FALSE	FALSE	FALSE	FALSE	FALSE
MCDB	MCDB	234	158	78	EA9E4E	278	15833	15833	magnocellular diagonal band nucleus	magnocellular diagonal band nucleus	/15564/15565/15566/15567/15738/15739/15750/15751/15818/15819/15821/15831/15833/	/15564/15565/15566/15567/15738/15739/15750/15751/15818/15819/15821/15831/15833/	15831	15831	ADMBA	FALSE	FALSE	FALSE	FALSE	FALSE	FALSE	FALSE
Pal	Pal	229	135	36	E58724	279	15834	15834	pallidum (globus pallidus complex)	pallidum (globus pallidus complex)	/15564/15565/15566/15567/15738/15739/15750/15751/15818/15834/	/15564/15565/15566/15567/15738/15739/15750/15751/15818/15834/	15818	15818	ADMBA	FALSE	TRUE	TRUE	FALSE	FALSE	FALSE	FALSE
Palv	Palv	229	135	36	E58724	280	15835	15835	ventricular zone of Pal	ventricular zone of Pal	/15564/15565/15566/15567/15738/15739/15750/15751/15818/15834/15835/	/15564/15565/15566/15567/15738/15739/15750/15751/15818/15834/15835/	15834	15834	ADMBA	FALSE	FALSE	TRUE	TRUE	FALSE	FALSE	FALSE
Palm	Palm	234	158	78	EA9E4E	281	15836	15836	mantle zone of Pal	mantle zone of Pal	/15564/15565/15566/15567/15738/15739/15750/15751/15818/15834/15836/	/15564/15565/15566/15567/15738/15739/15750/15751/15818/15834/15836/	15834	15834	ADMBA	FALSE	FALSE	FALSE	FALSE	FALSE	FALSE	FALSE
Palp	Palp	234	158	78	EA9E4E	282	15837	15837	periventricular stratum of Pal	periventricular stratum of Pal	/15564/15565/15566/15567/15738/15739/15750/15751/15818/15834/15836/15837/	/15564/15565/15566/15567/15738/15739/15750/15751/15818/15834/15836/15837/	15836	15836	ADMBA	FALSE	FALSE	TRUE	TRUE	TRUE	TRUE	TRUE
BSTLC	BSTLC	234	158	78	EA9E4E	283	15838	15838	bed nucleus of the stria terminalis, laterocentral division	bed nucleus of the stria terminalis, laterocentral division	/15564/15565/15566/15567/15738/15739/15750/15751/15818/15834/15836/15837/15838/	/15564/15565/15566/15567/15738/15739/15750/15751/15818/15834/15836/15837/15838/	15837	15837	ADMBA	FALSE	FALSE	FALSE	FALSE	FALSE	FALSE	FALSE
BSTLp	BSTLp	234	158	78	EA9E4E	284	15839	15839	posterior part of BSTLC	posterior part of BSTLC	/15564/15565/15566/15567/15738/15739/15750/15751/15818/15834/15836/15837/15838/15839/	/15564/15565/15566/15567/15738/15739/15750/15751/15818/15834/15836/15837/15838/15839/	15838	15838	ADMBA	FALSE	FALSE	FALSE	FALSE	FALSE	FALSE	FALSE
BSTLj	BSTLj	234	158	78	EA9E4E	285	15840	15840	juxtacapsular part of BSTLC	juxtacapsular part of BSTLC	/15564/15565/15566/15567/15738/15739/15750/15751/15818/15834/15836/15837/15838/15840/	/15564/15565/15566/15567/15738/15739/15750/15751/15818/15834/15836/15837/15838/15840/	15838	15838	ADMBA	FALSE	FALSE	FALSE	FALSE	FALSE	FALSE	FALSE
BSTLd	BSTLd	234	158	78	EA9E4E	286	15841	15841	dorsal part of BSTLC	dorsal part of BSTLC	/15564/15565/15566/15567/15738/15739/15750/15751/15818/15834/15836/15837/15838/15841/	/15564/15565/15566/15567/15738/15739/15750/15751/15818/15834/15836/15837/15838/15841/	15838	15838	ADMBA	FALSE	FALSE	FALSE	FALSE	FALSE	FALSE	FALSE
Pali	Pali	234	158	78	EA9E4E	287	15842	15842	intermediate stratum of Pal	intermediate stratum of Pal	/15564/15565/15566/15567/15738/15739/15750/15751/15818/15834/15836/15842/	/15564/15565/15566/15567/15738/15739/15750/15751/15818/15834/15836/15842/	15836	15836	ADMBA	FALSE	FALSE	TRUE	TRUE	TRUE	FALSE	FALSE
EPal	EPal	234	158	78	EA9E4E	288	15843	15843	external globus pallidum	external globus pallidum	/15564/15565/15566/15567/15738/15739/15750/15751/15818/15834/15836/15842/15843/	/15564/15565/15566/15567/15738/15739/15750/15751/15818/15834/15836/15842/15843/	15842	15842	ADMBA	FALSE	FALSE	FALSE	FALSE	FALSE	TRUE	TRUE
VPal	VPal	234	158	78	EA9E4E	289	15844	15844	ventral pallidum	ventral pallidum	/15564/15565/15566/15567/15738/15739/15750/15751/15818/15834/15836/15842/15844/	/15564/15565/15566/15567/15738/15739/15750/15751/15818/15834/15836/15842/15844/	15842	15842	ADMBA	FALSE	FALSE	FALSE	FALSE	FALSE	TRUE	TRUE
Pals	Pals	234	158	78	EA9E4E	290	15845	15845	superficial stratum of Pal	superficial stratum of Pal	/15564/15565/15566/15567/15738/15739/15750/15751/15818/15834/15836/15845/	/15564/15565/15566/15567/15738/15739/15750/15751/15818/15834/15836/15845/	15836	15836	ADMBA	FALSE	FALSE	TRUE	TRUE	TRUE	TRUE	TRUE
ICjPal	ICjPal	234	158	78	EA9E4E	295	15850	15850	pallidal islands of Calleja	pallidal islands of Calleja	/15564/15565/15566/15567/15738/15739/15750/15751/15818/15834/15836/15845/15850/	/15564/15565/15566/15567/15738/15739/15750/15751/15818/15834/15836/15845/15850/	15845	15845	ADMBA	FALSE	FALSE	FALSE	FALSE	FALSE	FALSE	FALSE
Str	Str	229	135	36	E58724	296	15851	15851	striatum (corpus striatum)	striatum (corpus striatum)	/15564/15565/15566/15567/15738/15739/15750/15751/15818/15851/	/15564/15565/15566/15567/15738/15739/15750/15751/15818/15851/	15818	15818	ADMBA	FALSE	TRUE	TRUE	TRUE	TRUE	TRUE	TRUE
Strv	Strv	229	135	36	E58724	297	15852	15852	ventricular zone of Str	ventricular zone of Str	/15564/15565/15566/15567/15738/15739/15750/15751/15818/15851/15852/	/15564/15565/15566/15567/15738/15739/15750/15751/15818/15851/15852/	15851	15851	ADMBA	FALSE	FALSE	TRUE	TRUE	FALSE	FALSE	FALSE
Strm	Strm	234	158	78	EA9E4E	298	15853	15853	mantle zone of Str	mantle zone of Str	/15564/15565/15566/15567/15738/15739/15750/15751/15818/15851/15853/	/15564/15565/15566/15567/15738/15739/15750/15751/15818/15851/15853/	15851	15851	ADMBA	FALSE	FALSE	FALSE	FALSE	FALSE	FALSE	FALSE
Strp	Strp	234	158	78	EA9E4E	299	15854	15854	periventricular stratum of Str	periventricular stratum of Str	/15564/15565/15566/15567/15738/15739/15750/15751/15818/15851/15853/15854/	/15564/15565/15566/15567/15738/15739/15750/15751/15818/15851/15853/15854/	15853	15853	ADMBA	FALSE	FALSE	TRUE	TRUE	TRUE	TRUE	TRUE
Cau	Cau	234	158	78	EA9E4E	300	15855	15855	caudate nucleus	caudate nucleus	/15564/15565/15566/15567/15738/15739/15750/15751/15818/15851/15853/15854/15855/	/15564/15565/15566/15567/15738/15739/15750/15751/15818/15851/15853/15854/15855/	15854	15854	ADMBA	FALSE	FALSE	FALSE	FALSE	FALSE	FALSE	FALSE
Stri	Stri	234	158	78	EA9E4E	301	15856	15856	intermediate stratum of Str	intermediate stratum of Str	/15564/15565/15566/15567/15738/15739/15750/15751/15818/15851/15853/15856/	/15564/15565/15566/15567/15738/15739/15750/15751/15818/15851/15853/15856/	15853	15853	ADMBA	FALSE	FALSE	TRUE	TRUE	TRUE	FALSE	FALSE
Put	Put	234	158	78	EA9E4E	302	15857	15857	putamen	putamen	/15564/15565/15566/15567/15738/15739/15750/15751/15818/15851/15853/15856/15857/	/15564/15565/15566/15567/15738/15739/15750/15751/15818/15851/15853/15856/15857/	15856	15856	ADMBA	FALSE	FALSE	FALSE	FALSE	FALSE	TRUE	TRUE
VStr	VStr	234	158	78	EA9E4E	303	15858	15858	ventral striatum	ventral striatum	/15564/15565/15566/15567/15738/15739/15750/15751/15818/15851/15853/15856/15858/	/15564/15565/15566/15567/15738/15739/15750/15751/15818/15851/15853/15856/15858/	15856	15856	ADMBA	FALSE	FALSE	FALSE	FALSE	FALSE	TRUE	TRUE
IPAC	IPAC	234	158	78	EA9E4E	304	15859	15859	interstitial nucleus of the posterior limb of the anterior commissure	interstitial nucleus of the posterior limb of the anterior commissure	/15564/15565/15566/15567/15738/15739/15750/15751/15818/15851/15853/15856/15859/	/15564/15565/15566/15567/15738/15739/15750/15751/15818/15851/15853/15856/15859/	15856	15856	ADMBA	FALSE	FALSE	FALSE	FALSE	FALSE	TRUE	TRUE
LSS	LSS	234	158	78	EA9E4E	305	15860	15860	laterostriatal stripe	laterostriatal stripe	/15564/15565/15566/15567/15738/15739/15750/15751/15818/15851/15853/15856/15860/	/15564/15565/15566/15567/15738/15739/15750/15751/15818/15851/15853/15856/15860/	15856	15856	ADMBA	FALSE	FALSE	FALSE	FALSE	FALSE	FALSE	FALSE
Strs	Strs	234	158	78	EA9E4E	306	15861	15861	superficial stratum of Str	superficial stratum of Str	/15564/15565/15566/15567/15738/15739/15750/15751/15818/15851/15853/15861/	/15564/15565/15566/15567/15738/15739/15750/15751/15818/15851/15853/15861/	15853	15853	ADMBA	FALSE	FALSE	TRUE	TRUE	TRUE	TRUE	TRUE
TuStr	TuStr	234	158	78	EA9E4E	307	15862	15862	striatal part of olfactory tuberculum	olfactory tuberculum	/15564/15565/15566/15567/15738/15739/15750/15751/15818/15851/15853/15861/15862/	/15564/15565/15566/15567/15738/15739/15750/15751/15818/15851/15853/15861/15862/	15861	15861	ADMBA	FALSE	FALSE	FALSE	FALSE	FALSE	TRUE	TRUE
TuStr1	TuStr1	234	158	78	EA9E4E	308	15863	15863	plexiform layer of TuStr	plexiform layer of TuStr	/15564/15565/15566/15567/15738/15739/15750/15751/15818/15851/15853/15861/15862/15863/	/15564/15565/15566/15567/15738/15739/15750/15751/15818/15851/15853/15861/15862/15863/	15862	15862	ADMBA	FALSE	FALSE	FALSE	FALSE	FALSE	FALSE	FALSE
TuStr2	TuStr2	234	158	78	EA9E4E	309	15864	15864	corticoid layer of TuStr	corticoid layer of TuStr	/15564/15565/15566/15567/15738/15739/15750/15751/15818/15851/15853/15861/15862/15864/	/15564/15565/15566/15567/15738/15739/15750/15751/15818/15851/15853/15861/15862/15864/	15862	15862	ADMBA	FALSE	FALSE	FALSE	FALSE	FALSE	FALSE	FALSE
TuStr3	TuStr3	234	158	78	EA9E4E	310	15865	15865	polymorph layer of TuStr	polymorph layer of TuStr	/15564/15565/15566/15567/15738/15739/15750/15751/15818/15851/15853/15861/15862/15865/	/15564/15565/15566/15567/15738/15739/15750/15751/15818/15851/15853/15861/15862/15865/	15862	15862	ADMBA	FALSE	FALSE	FALSE	FALSE	FALSE	FALSE	FALSE
ICjStr	ICjStr	234	158	78	EA9E4E	311	15866	15866	striatal islands of Calleja	striatal islands of Calleja	/15564/15565/15566/15567/15738/15739/15750/15751/15818/15851/15853/15861/15866/	/15564/15565/15566/15567/15738/15739/15750/15751/15818/15851/15853/15861/15866/	15861	15861	ADMBA	FALSE	FALSE	FALSE	FALSE	FALSE	FALSE	FALSE
ASPall	ASPall	230	167	35	E6A723	312	15867	15867	subpallial amygdala	subpallial amygdala	/15564/15565/15566/15567/15738/15739/15750/15751/15867/	/15564/15565/15566/15567/15738/15739/15750/15751/15867/	15751	15751	ADMBA	FALSE	FALSE	FALSE	FALSE	FALSE	FALSE	FALSE
AStr	AStr	230	167	35	E6A723	313	15868	15868	striatal amygdala	striatal amygdala	/15564/15565/15566/15567/15738/15739/15750/15751/15867/15868/	/15564/15565/15566/15567/15738/15739/15750/15751/15867/15868/	15867	15867	ADMBA	FALSE	FALSE	FALSE	FALSE	FALSE	FALSE	FALSE
AStrv	AStrv	230	167	35	E6A723	314	15869	15869	ventricular zone of AStr	ventricular zone of AStr	/15564/15565/15566/15567/15738/15739/15750/15751/15867/15868/15869/	/15564/15565/15566/15567/15738/15739/15750/15751/15867/15868/15869/	15868	15868	ADMBA	FALSE	FALSE	FALSE	FALSE	FALSE	FALSE	FALSE
AStrm	AStrm	234	180	66	EAB442	315	15870	15870	mantle zone of AStr	mantle zone of AStr	/15564/15565/15566/15567/15738/15739/15750/15751/15867/15868/15870/	/15564/15565/15566/15567/15738/15739/15750/15751/15867/15868/15870/	15868	15868	ADMBA	FALSE	FALSE	FALSE	FALSE	FALSE	FALSE	FALSE
AStrp	AStrp	234	180	66	EAB442	316	15871	15871	periventricular stratum of AStr	periventricular stratum of AStr	/15564/15565/15566/15567/15738/15739/15750/15751/15867/15868/15870/15871/	/15564/15565/15566/15567/15738/15739/15750/15751/15867/15868/15870/15871/	15870	15870	ADMBA	FALSE	FALSE	FALSE	FALSE	FALSE	TRUE	TRUE
ASt	ASt	234	180	66	EAB442	317	15872	15872	amygdalo-striatal transition	amygdalo-striatal transition	/15564/15565/15566/15567/15738/15739/15750/15751/15867/15868/15870/15871/15872/	/15564/15565/15566/15567/15738/15739/15750/15751/15867/15868/15870/15871/15872/	15871	15871	ADMBA	FALSE	FALSE	FALSE	FALSE	FALSE	FALSE	FALSE
AStri	AStri	234	180	66	EAB442	318	15873	15873	intermediate stratum of AStr	intermediate stratum of AStr	/15564/15565/15566/15567/15738/15739/15750/15751/15867/15868/15870/15873/	/15564/15565/15566/15567/15738/15739/15750/15751/15867/15868/15870/15873/	15870	15870	ADMBA	FALSE	FALSE	TRUE	TRUE	TRUE	TRUE	TRUE
CeL	CeL	234	180	66	EAB442	319	15874	15874	central amygdalar nucleus, lateral part	central amygdalar nucleus, lateral part	/15564/15565/15566/15567/15738/15739/15750/15751/15867/15868/15870/15873/15874/	/15564/15565/15566/15567/15738/15739/15750/15751/15867/15868/15870/15873/15874/	15873	15873	ADMBA	FALSE	FALSE	FALSE	FALSE	FALSE	FALSE	FALSE
CeC	CeC	234	180	66	EAB442	320	15875	15875	central amygdalar nucleus, capsular part	central amygdalar nucleus, capsular part	/15564/15565/15566/15567/15738/15739/15750/15751/15867/15868/15870/15873/15875/	/15564/15565/15566/15567/15738/15739/15750/15751/15867/15868/15870/15873/15875/	15873	15873	ADMBA	FALSE	FALSE	FALSE	FALSE	FALSE	FALSE	FALSE
IA	IA	234	180	66	EAB442	321	15876	15876	intercalated amygdaloid nuclei	intercalated amygdaloid nuclei	/15564/15565/15566/15567/15738/15739/15750/15751/15867/15868/15870/15873/15876/	/15564/15565/15566/15567/15738/15739/15750/15751/15867/15868/15870/15873/15876/	15873	15873	ADMBA	FALSE	FALSE	FALSE	FALSE	FALSE	FALSE	FALSE
AStrs	AStrs	234	180	66	EAB442	322	15877	15877	superficial stratum of AStr	superficial stratum of AStr	/15564/15565/15566/15567/15738/15739/15750/15751/15867/15868/15870/15877/	/15564/15565/15566/15567/15738/15739/15750/15751/15867/15868/15870/15877/	15870	15870	ADMBA	FALSE	FALSE	TRUE	TRUE	FALSE	TRUE	TRUE
APal	APal	230	167	35	E6A723	323	15878	15878	pallidal amygdala	pallidal amygdala	/15564/15565/15566/15567/15738/15739/15750/15751/15867/15878/	/15564/15565/15566/15567/15738/15739/15750/15751/15867/15878/	15867	15867	ADMBA	FALSE	TRUE	FALSE	FALSE	FALSE	FALSE	FALSE
APalv	APalv	230	167	35	E6A723	324	15879	15879	ventricular zone of APal	ventricular zone of APal	/15564/15565/15566/15567/15738/15739/15750/15751/15867/15878/15879/	/15564/15565/15566/15567/15738/15739/15750/15751/15867/15878/15879/	15878	15878	ADMBA	FALSE	FALSE	FALSE	FALSE	FALSE	FALSE	FALSE
APalm	APalm	234	180	66	EAB442	325	15880	15880	mantle zone of APal	mantle zone of APal	/15564/15565/15566/15567/15738/15739/15750/15751/15867/15878/15880/	/15564/15565/15566/15567/15738/15739/15750/15751/15867/15878/15880/	15878	15878	ADMBA	FALSE	FALSE	FALSE	FALSE	FALSE	FALSE	FALSE
APalp	APalp	234	180	66	EAB442	326	15881	15881	periventricular stratum of APal	periventricular stratum of APal	/15564/15565/15566/15567/15738/15739/15750/15751/15867/15878/15880/15881/	/15564/15565/15566/15567/15738/15739/15750/15751/15867/15878/15880/15881/	15880	15880	ADMBA	FALSE	FALSE	FALSE	TRUE	FALSE	FALSE	FALSE
BSTLA	BSTLA	234	180	66	EAB442	327	15882	15882	bed nucleus of stria terminalis, lateral amygdaloid division	bed nucleus of stria terminalis, lateral amygdaloid division	/15564/15565/15566/15567/15738/15739/15750/15751/15867/15878/15880/15881/15882/	/15564/15565/15566/15567/15738/15739/15750/15751/15867/15878/15880/15881/15882/	15881	15881	ADMBA	FALSE	FALSE	FALSE	FALSE	FALSE	FALSE	FALSE
APali	APali	234	180	66	EAB442	328	15883	15883	intermediate stratum of APal	intermediate stratum of APal	/15564/15565/15566/15567/15738/15739/15750/15751/15867/15878/15880/15883/	/15564/15565/15566/15567/15738/15739/15750/15751/15867/15878/15880/15883/	15880	15880	ADMBA	FALSE	FALSE	TRUE	TRUE	TRUE	TRUE	TRUE
CeM	CeM	234	180	66	EAB442	329	15884	15884	central amygdaloid nucleus, medial part	central amygdaloid nucleus, medial part	/15564/15565/15566/15567/15738/15739/15750/15751/15867/15878/15880/15883/15884/	/15564/15565/15566/15567/15738/15739/15750/15751/15867/15878/15880/15883/15884/	15883	15883	ADMBA	FALSE	FALSE	FALSE	FALSE	FALSE	FALSE	FALSE
APals	APals	234	180	66	EAB442	330	15885	15885	superficial stratum of APal	superficial stratum of APal	/15564/15565/15566/15567/15738/15739/15750/15751/15867/15878/15880/15885/	/15564/15565/15566/15567/15738/15739/15750/15751/15867/15878/15880/15885/	15880	15880	ADMBA	FALSE	FALSE	TRUE	TRUE	FALSE	TRUE	TRUE
ADg	ADg	230	167	35	E6A723	331	15886	15886	diagonal amygdala	diagonal amygdala	/15564/15565/15566/15567/15738/15739/15750/15751/15867/15886/	/15564/15565/15566/15567/15738/15739/15750/15751/15867/15886/	15867	15867	ADMBA	FALSE	TRUE	FALSE	FALSE	FALSE	FALSE	FALSE
ADgv	ADgv	230	167	35	E6A723	332	15887	15887	ventricular zone of ADg	ventricular zone of ADg	/15564/15565/15566/15567/15738/15739/15750/15751/15867/15886/15887/	/15564/15565/15566/15567/15738/15739/15750/15751/15867/15886/15887/	15886	15886	ADMBA	FALSE	FALSE	FALSE	FALSE	FALSE	FALSE	FALSE
ADgm	ADgm	234	180	66	EAB442	333	15888	15888	mantle zone of ADg	mantle zone of ADg	/15564/15565/15566/15567/15738/15739/15750/15751/15867/15886/15888/	/15564/15565/15566/15567/15738/15739/15750/15751/15867/15886/15888/	15886	15886	ADMBA	FALSE	FALSE	FALSE	FALSE	FALSE	FALSE	FALSE
ADgp	ADgp	234	180	66	EAB442	334	15889	15889	periventricular stratum of ADg	periventricular stratum of ADg	/15564/15565/15566/15567/15738/15739/15750/15751/15867/15886/15888/15889/	/15564/15565/15566/15567/15738/15739/15750/15751/15867/15886/15888/15889/	15888	15888	ADMBA	FALSE	FALSE	FALSE	FALSE	FALSE	FALSE	FALSE
BSTMA	BSTMA	234	180	66	EAB442	335	15890	15890	bed nucleus of the stria terminalis, medial amygdaloid division	bed nucleus of the stria terminalis, medial amygdaloid division	/15564/15565/15566/15567/15738/15739/15750/15751/15867/15886/15888/15889/15890/	/15564/15565/15566/15567/15738/15739/15750/15751/15867/15886/15888/15889/15890/	15889	15889	ADMBA	FALSE	FALSE	FALSE	FALSE	FALSE	FALSE	FALSE
ADgi	ADgi	234	180	66	EAB442	336	15891	15891	intermediate stratum of ADg	intermediate stratum of ADg	/15564/15565/15566/15567/15738/15739/15750/15751/15867/15886/15888/15891/	/15564/15565/15566/15567/15738/15739/15750/15751/15867/15886/15888/15891/	15888	15888	ADMBA	FALSE	FALSE	TRUE	TRUE	TRUE	TRUE	TRUE
ADgs	ADgs	234	180	66	EAB442	337	15892	15892	superficial stratum of ADg	superficial stratum of ADg	/15564/15565/15566/15567/15738/15739/15750/15751/15867/15886/15888/15892/	/15564/15565/15566/15567/15738/15739/15750/15751/15867/15886/15888/15892/	15888	15888	ADMBA	FALSE	FALSE	TRUE	TRUE	TRUE	TRUE	TRUE
AHy	AHy	230	167	35	E6A723	338	15893	15893	hypothalamic amygdala	hypothalamic amygdala	/15564/15565/15566/15567/15738/15739/15750/15751/15867/15893/	/15564/15565/15566/15567/15738/15739/15750/15751/15867/15893/	15867	15867	ADMBA	FALSE	FALSE	FALSE	FALSE	FALSE	FALSE	FALSE
AHyv	AHyv	230	167	35	E6A723	339	15894	15894	ventricular zone of AHy	ventricular zone of AHy	/15564/15565/15566/15567/15738/15739/15750/15751/15867/15893/15894/	/15564/15565/15566/15567/15738/15739/15750/15751/15867/15893/15894/	15893	15893	ADMBA	FALSE	FALSE	FALSE	FALSE	FALSE	FALSE	FALSE
AHym	AHym	234	180	66	EAB442	340	15895	15895	mantle zone of AHy	mantle zone of AHy	/15564/15565/15566/15567/15738/15739/15750/15751/15867/15893/15895/	/15564/15565/15566/15567/15738/15739/15750/15751/15867/15893/15895/	15893	15893	ADMBA	FALSE	FALSE	FALSE	FALSE	FALSE	FALSE	FALSE
AHyp	AHyp	234	180	66	EAB442	341	15896	15896	periventricular stratum of AHy	periventricular stratum of AHy	/15564/15565/15566/15567/15738/15739/15750/15751/15867/15893/15895/15896/	/15564/15565/15566/15567/15738/15739/15750/15751/15867/15893/15895/15896/	15895	15895	ADMBA	FALSE	FALSE	FALSE	FALSE	FALSE	FALSE	FALSE
AHyi	AHyi	234	180	66	EAB442	342	15897	15897	intermediate stratum of AHy	intermediate stratum of AHy	/15564/15565/15566/15567/15738/15739/15750/15751/15867/15893/15895/15897/	/15564/15565/15566/15567/15738/15739/15750/15751/15867/15893/15895/15897/	15895	15895	ADMBA	FALSE	FALSE	FALSE	FALSE	FALSE	FALSE	FALSE
AHys	AHys	234	180	66	EAB442	343	15898	15898	superficial stratum of AHy	superficial stratum of AHy	/15564/15565/15566/15567/15738/15739/15750/15751/15867/15893/15895/15898/	/15564/15565/15566/15567/15738/15739/15750/15751/15867/15893/15895/15898/	15895	15895	ADMBA	FALSE	FALSE	FALSE	FALSE	FALSE	FALSE	FALSE
MePD	MePD	234	180	66	EAB442	344	15899	15899	medial amygdala, posterodorsal part	medial amygdala, posterodorsal part	/15564/15565/15566/15567/15738/15739/15750/15751/15867/15893/15895/15898/15899/	/15564/15565/15566/15567/15738/15739/15750/15751/15867/15893/15895/15898/15899/	15898	15898	ADMBA	FALSE	FALSE	FALSE	FALSE	FALSE	FALSE	FALSE
MePV	MePV	234	180	66	EAB442	345	15900	15900	medial amygdala, posteroventral part	medial amygdala, posteroventral part	/15564/15565/15566/15567/15738/15739/15750/15751/15867/15893/15895/15898/15900/	/15564/15565/15566/15567/15738/15739/15750/15751/15867/15893/15895/15898/15900/	15898	15898	ADMBA	FALSE	FALSE	FALSE	FALSE	FALSE	FALSE	FALSE
MeAD	MeAD	234	180	66	EAB442	346	15901	15901	medial amygdala, anterodorsal part	medial amygdala, anterodorsal part	/15564/15565/15566/15567/15738/15739/15750/15751/15867/15893/15895/15898/15901/	/15564/15565/15566/15567/15738/15739/15750/15751/15867/15893/15895/15898/15901/	15898	15898	ADMBA	FALSE	FALSE	FALSE	FALSE	FALSE	FALSE	FALSE
MeAV	MeAV	234	180	66	EAB442	347	15902	15902	medial amygdala, anteroventral part	medial amygdala, anteroventral part	/15564/15565/15566/15567/15738/15739/15750/15751/15867/15893/15895/15898/15902/	/15564/15565/15566/15567/15738/15739/15750/15751/15867/15893/15895/15898/15902/	15898	15898	ADMBA	FALSE	FALSE	FALSE	FALSE	FALSE	FALSE	FALSE
Pall	Pall	214	24	55	D61837	348	15903	15903	pallium	pallium	/15564/15565/15566/15567/15738/15739/15750/15903/	/15564/15565/15566/15567/15738/15739/15750/15903/	15750	15750	ADMBA	TRUE	TRUE	FALSE	TRUE	TRUE	TRUE	TRUE
Pallv	Pallv	214	24	55	D61837	349	111220548	20548	ventricular zone of Pall	ventricular zone of Pall	/15564/15565/15566/15567/15738/15739/15750/15903/111220548/	/15564/15565/15566/15567/15738/15739/15750/15903/20548/	15903	15903	ADMBA	FALSE	FALSE	FALSE	FALSE	FALSE	FALSE	FALSE
Pallm	Pallm	218	46	74	DA2E4A	350	111220550	20550	mantle zone of Pall	mantle zone of Pall	/15564/15565/15566/15567/15738/15739/15750/15903/111220550/	/15564/15565/15566/15567/15738/15739/15750/15903/20550/	15903	15903	ADMBA	FALSE	FALSE	FALSE	FALSE	FALSE	FALSE	FALSE
OB	OB	218	67	53	DA4335	352	15905	15905	olfactory bulb, principal part	olfactory bulb, principal part	/15564/15565/15566/15567/15738/15739/15750/15903/15904/15905/	/15564/15565/15566/15567/15738/15739/15750/15903/18046/18036/15905/	15904	18036	ADMBA	FALSE	FALSE	FALSE	FALSE	FALSE	TRUE	TRUE
OBv	OBv	218	67	53	DA4335	353	15906	15906	ventricular zone of OB	ventricular zone of OB	/15564/15565/15566/15567/15738/15739/15750/15903/15904/15905/15906/	/15564/15565/15566/15567/15738/15739/15750/15903/18046/18036/15905/15906/	15905	15905	ADMBA	FALSE	FALSE	FALSE	FALSE	FALSE	FALSE	FALSE
OBm	OBm	222	85	72	DE5548	354	15907	15907	mantle zone of OB	mantle zone of OB	/15564/15565/15566/15567/15738/15739/15750/15903/15904/15905/15907/	/15564/15565/15566/15567/15738/15739/15750/15903/18046/18036/15905/15907/	15905	15905	ADMBA	FALSE	FALSE	FALSE	FALSE	FALSE	FALSE	FALSE
OBp	OBp	222	85	72	DE5548	355	15908	15908	periventricular stratum of OB	periventricular stratum of OB	/15564/15565/15566/15567/15738/15739/15750/15903/15904/15905/15907/15908/	/15564/15565/15566/15567/15738/15739/15750/15903/18046/18036/15905/15907/15908/	15907	15907	ADMBA	FALSE	FALSE	FALSE	FALSE	FALSE	FALSE	FALSE
OB-Gr	OB-Gr	185	57	45	B9392D	356	15909	15909	OB granular layer	OB granular layer	/15564/15565/15566/15567/15738/15739/15750/15903/15904/15905/15907/15908/15909/	/15564/15565/15566/15567/15738/15739/15750/15903/18046/18036/15905/15907/15908/15909/	15908	15908	ADMBA	FALSE	FALSE	FALSE	FALSE	TRUE	TRUE	TRUE
OB-Ipl	OB-Ipl	222	85	72	DE5548	357	15910	15910	OB inner plexiform layer	OB inner plexiform layer	/15564/15565/15566/15567/15738/15739/15750/15903/15904/15905/15907/15908/15910/	/15564/15565/15566/15567/15738/15739/15750/15903/18046/18036/15905/15907/15908/15910/	15908	15908	ADMBA	FALSE	FALSE	FALSE	FALSE	TRUE	TRUE	TRUE
OBi	OBi	222	85	72	DE5548	358	15911	15911	intermediate stratum of OB	intermediate stratum of OB	/15564/15565/15566/15567/15738/15739/15750/15903/15904/15905/15907/15911/	/15564/15565/15566/15567/15738/15739/15750/15903/18046/18036/15905/15907/15911/	15907	15907	ADMBA	FALSE	FALSE	FALSE	FALSE	FALSE	FALSE	FALSE
OB-Mtr	OB-Mtr	196	60	48	C43C30	359	15912	15912	OB mitral cell layer	OB mitral cell layer	/15564/15565/15566/15567/15738/15739/15750/15903/15904/15905/15907/15911/15912/	/15564/15565/15566/15567/15738/15739/15750/15903/18046/18036/15905/15907/15911/15912/	15911	15911	ADMBA	FALSE	FALSE	FALSE	FALSE	TRUE	TRUE	TRUE
OB-Opl	OB-Opl	222	85	72	DE5548	360	15913	15913	OB outer plexiform layer	OB outer plexiform layer	/15564/15565/15566/15567/15738/15739/15750/15903/15904/15905/15907/15911/15913/	/15564/15565/15566/15567/15738/15739/15750/15903/18046/18036/15905/15907/15911/15913/	15911	15911	ADMBA	FALSE	FALSE	FALSE	FALSE	TRUE	TRUE	TRUE
OBs	OBs	222	85	72	DE5548	361	15914	15914	superficial stratum of OB	superficial stratum of OB	/15564/15565/15566/15567/15738/15739/15750/15903/15904/15905/15907/15914/	/15564/15565/15566/15567/15738/15739/15750/15903/18046/18036/15905/15907/15914/	15907	15907	ADMBA	FALSE	FALSE	FALSE	FALSE	FALSE	FALSE	FALSE
OB-Glom	OB-Glom	218	67	53	DA4335	362	15915	15915	OB glomerular layer	OB glomerular layer	/15564/15565/15566/15567/15738/15739/15750/15903/15904/15905/15907/15914/15915/	/15564/15565/15566/15567/15738/15739/15750/15903/18046/18036/15905/15907/15914/15915/	15914	15914	ADMBA	FALSE	FALSE	FALSE	FALSE	TRUE	TRUE	TRUE
OB-OF	OB-OF	222	85	72	DE5548	363	15916	15916	OB olfactory fiber layer	OB olfactory fiber layer	/15564/15565/15566/15567/15738/15739/15750/15903/15904/15905/15907/15914/15916/	/15564/15565/15566/15567/15738/15739/15750/15903/18046/18036/15905/15907/15914/15916/	15914	15914	ADMBA	FALSE	FALSE	FALSE	FALSE	TRUE	TRUE	TRUE
AOV	AO	218	67	53	DA4335	364	15917	15917	anterior olfactory area, ventral part	anterior olfactory area	/15564/15565/15566/15567/15738/15739/15750/15903/15904/15917/	/15564/15565/15566/15567/15738/15739/15750/15903/18046/18036/15917/	15904	18036	ADMBA	FALSE	FALSE	FALSE	FALSE	TRUE	FALSE	FALSE
AOVv	AOv	218	67	53	DA4335	365	15918	15918	ventricular zone of AOV	ventricular zone of AO	/15564/15565/15566/15567/15738/15739/15750/15903/15904/15917/15918/	/15564/15565/15566/15567/15738/15739/15750/15903/18046/18036/15917/15918/	15917	15917	ADMBA	FALSE	FALSE	FALSE	FALSE	FALSE	FALSE	FALSE
AOVm	AOm	218	67	53	DA4335	366	15919	15919	mantle zone of AOV	mantle zone of AO	/15564/15565/15566/15567/15738/15739/15750/15903/15904/15917/15919/	/15564/15565/15566/15567/15738/15739/15750/15903/18046/18036/15917/15919/	15917	15917	ADMBA	FALSE	FALSE	FALSE	FALSE	FALSE	FALSE	FALSE
AOVp	AOp	218	67	53	DA4335	367	15920	15920	periventricular stratum of AOV	periventricular stratum of AO	/15564/15565/15566/15567/15738/15739/15750/15903/15904/15917/15919/15920/	/15564/15565/15566/15567/15738/15739/15750/15903/18046/18036/15917/15919/15920/	15919	15919	ADMBA	FALSE	FALSE	FALSE	FALSE	FALSE	FALSE	FALSE
AOVi	AOi	218	67	53	DA4335	368	15921	15921	intermediate stratum of AOV	intermediate stratum of AO	/15564/15565/15566/15567/15738/15739/15750/15903/15904/15917/15919/15921/	/15564/15565/15566/15567/15738/15739/15750/15903/18046/18036/15917/15919/15921/	15919	15919	ADMBA	FALSE	FALSE	FALSE	FALSE	FALSE	FALSE	FALSE
AOVs	AOs	218	67	53	DA4335	369	15922	15922	superficial stratum of AOV	superficial stratum of AO	/15564/15565/15566/15567/15738/15739/15750/15903/15904/15917/15919/15922/	/15564/15565/15566/15567/15738/15739/15750/15903/18046/18036/15917/15919/15922/	15919	15919	ADMBA	FALSE	FALSE	FALSE	FALSE	FALSE	FALSE	FALSE
AOV1	AO1	218	67	53	DA4335	370	15923	15923	layer 1 of AOV cortex	layer 1 of AO cortex	/15564/15565/15566/15567/15738/15739/15750/15903/15904/15917/15919/15922/15923/	/15564/15565/15566/15567/15738/15739/15750/15903/18046/18036/15917/15919/15922/15923/	15922	15922	ADMBA	FALSE	FALSE	FALSE	FALSE	TRUE	TRUE	TRUE
AOV2	AO2	196	60	48	C43C30	371	15924	15924	layer 2 of AOV cortex	layer 2 of AO cortex	/15564/15565/15566/15567/15738/15739/15750/15903/15904/15917/15919/15922/15924/	/15564/15565/15566/15567/15738/15739/15750/15903/18046/18036/15917/15919/15922/15924/	15922	15922	ADMBA	FALSE	FALSE	FALSE	FALSE	TRUE	TRUE	TRUE
AOV3	AO3	218	67	53	DA4335	372	15925	15925	layer 3 of AOV cortex	layer 3 of AO cortex	/15564/15565/15566/15567/15738/15739/15750/15903/15904/15917/15919/15922/15925/	/15564/15565/15566/15567/15738/15739/15750/15903/18046/18036/15917/15919/15922/15925/	15922	15922	ADMBA	FALSE	FALSE	FALSE	FALSE	TRUE	TRUE	TRUE
AOVE	AOE	218	67	53	DA4335	373	15926	15926	external part of AOV	external part of AO	/15564/15565/15566/15567/15738/15739/15750/15903/15904/15917/15919/15922/15926/	/15564/15565/15566/15567/15738/15739/15750/15903/18046/18036/15917/15919/15922/15926/	15922	15922	ADMBA	FALSE	FALSE	FALSE	FALSE	FALSE	FALSE	FALSE
Nv	Nv	218	67	53	DA4335	374	15927	15927	navicular nucleus	navicular nucleus	/15564/15565/15566/15567/15738/15739/15750/15903/15904/15917/15919/15922/15927/	/15564/15565/15566/15567/15738/15739/15750/15903/18046/18036/15917/15919/15922/15927/	15922	15922	ADMBA	FALSE	FALSE	FALSE	FALSE	FALSE	TRUE	TRUE
VPrP	PrP	218	67	53	DA4335	375	15928	15928	ventropallial prepiriform area	prepiriform area	/15564/15565/15566/15567/15738/15739/15750/15903/15904/15928/	/15564/15565/15566/15567/15738/15739/15750/15903/18046/18036/15928/	15904	18036	ADMBA	FALSE	FALSE	FALSE	FALSE	TRUE	FALSE	FALSE
VPrPv	PrPv	218	67	53	DA4335	376	15929	15929	ventricular zone of VPrP	ventricular zone of PrP	/15564/15565/15566/15567/15738/15739/15750/15903/15904/15928/15929/	/15564/15565/15566/15567/15738/15739/15750/15903/18046/18036/15928/15929/	15928	15928	ADMBA	FALSE	FALSE	FALSE	FALSE	FALSE	FALSE	FALSE
VPrPm	PrPm	218	67	53	DA4335	377	15930	15930	mantle zone of VPrP	mantle zone of PrP	/15564/15565/15566/15567/15738/15739/15750/15903/15904/15928/15930/	/15564/15565/15566/15567/15738/15739/15750/15903/18046/18036/15928/15930/	15928	15928	ADMBA	FALSE	FALSE	FALSE	FALSE	FALSE	FALSE	FALSE
VPrPp	PrPp	218	67	53	DA4335	378	15931	15931	periventricular stratum of VPrP	periventricular stratum of PrP	/15564/15565/15566/15567/15738/15739/15750/15903/15904/15928/15930/15931/	/15564/15565/15566/15567/15738/15739/15750/15903/18046/18036/15928/15930/15931/	15930	15930	ADMBA	FALSE	FALSE	FALSE	FALSE	FALSE	FALSE	FALSE
VPrPi	PrPi	218	67	53	DA4335	379	15932	15932	intermediate stratum of VPrP	intermediate stratum of PrP	/15564/15565/15566/15567/15738/15739/15750/15903/15904/15928/15930/15932/	/15564/15565/15566/15567/15738/15739/15750/15903/18046/18036/15928/15930/15932/	15930	15930	ADMBA	FALSE	FALSE	FALSE	FALSE	FALSE	FALSE	FALSE
BEC	BEC	218	67	53	DA4335	380	15933	15933	bed nucleus of the external capsule	bed nucleus of the external capsule	/15564/15565/15566/15567/15738/15739/15750/15903/15904/15928/15930/15932/15933/	/15564/15565/15566/15567/15738/15739/15750/15903/18046/18036/15928/15930/15932/15933/	15932	15932	ADMBA	FALSE	FALSE	FALSE	FALSE	FALSE	FALSE	FALSE
DEn	DEn	218	67	53	DA4335	381	15934	15934	dorsal endopiriform nucleus	dorsal endopiriform nucleus	/15564/15565/15566/15567/15738/15739/15750/15903/15904/15928/15930/15932/15934/	/15564/15565/15566/15567/15738/15739/15750/15903/18046/18036/15928/15930/15932/15934/	15932	15932	ADMBA	FALSE	FALSE	FALSE	FALSE	FALSE	TRUE	TRUE
VEn	VEn	218	67	53	DA4335	382	15935	15935	ventral endopiriform nucleus	ventral endopiriform nucleus	/15564/15565/15566/15567/15738/15739/15750/15903/15904/15928/15930/15932/15935/	/15564/15565/15566/15567/15738/15739/15750/15903/18046/18036/15928/15930/15932/15935/	15932	15932	ADMBA	FALSE	FALSE	FALSE	FALSE	FALSE	TRUE	TRUE
VPrPs	PrPs	218	67	53	DA4335	383	15936	15936	superficial stratum of VPrP	superficial stratum of PrP	/15564/15565/15566/15567/15738/15739/15750/15903/15904/15928/15930/15936/	/15564/15565/15566/15567/15738/15739/15750/15903/18046/18036/15928/15930/15936/	15930	15930	ADMBA	FALSE	FALSE	FALSE	FALSE	FALSE	FALSE	FALSE
VPrP1	PrP1	218	67	53	DA4335	384	15937	15937	layer 1 of VPrP cortex	layer 1 of PrP cortex	/15564/15565/15566/15567/15738/15739/15750/15903/15904/15928/15930/15936/15937/	/15564/15565/15566/15567/15738/15739/15750/15903/18046/18036/15928/15930/15936/15937/	15936	15936	ADMBA	FALSE	FALSE	FALSE	FALSE	TRUE	TRUE	TRUE
VPrP2	PrP2	196	60	48	C43C30	385	15938	15938	layer 2 of VPrP cortex	layer 2 of PrP cortex	/15564/15565/15566/15567/15738/15739/15750/15903/15904/15928/15930/15936/15938/	/15564/15565/15566/15567/15738/15739/15750/15903/18046/18036/15928/15930/15936/15938/	15936	15936	ADMBA	FALSE	FALSE	FALSE	FALSE	TRUE	TRUE	TRUE
VPrP3	PrP3	218	67	53	DA4335	386	15939	15939	layer 3 of VPrP cortex	layer 3 of PrP cortex	/15564/15565/15566/15567/15738/15739/15750/15903/15904/15928/15930/15936/15939/	/15564/15565/15566/15567/15738/15739/15750/15903/18046/18036/15928/15930/15936/15939/	15936	15936	ADMBA	FALSE	FALSE	FALSE	FALSE	TRUE	TRUE	TRUE
VAP	AP	231	110	62	E76E3E	387	15940	15940	ventropallial amygdalopiriform area	amygdalopiriform area	/15564/15565/15566/15567/15738/15739/15750/15903/15904/15940/	/15564/15565/15566/15567/15738/15739/15750/15903/18051/15940/	15904	18051	ADMBA	FALSE	FALSE	FALSE	FALSE	FALSE	FALSE	FALSE
VAPv	APv	231	110	62	E76E3E	388	15941	15941	ventricular zone of the VAP	ventricular zone of the AP	/15564/15565/15566/15567/15738/15739/15750/15903/15904/15940/15941/	/15564/15565/15566/15567/15738/15739/15750/15903/18051/15940/15941/	15940	15940	ADMBA	FALSE	FALSE	FALSE	FALSE	FALSE	FALSE	FALSE
VAPm	APm	231	110	62	E76E3E	389	15942	15942	mantle zone of VAP	mantle zone of AP	/15564/15565/15566/15567/15738/15739/15750/15903/15904/15940/15942/	/15564/15565/15566/15567/15738/15739/15750/15903/18051/15940/15942/	15940	15940	ADMBA	FALSE	FALSE	FALSE	FALSE	FALSE	FALSE	FALSE
VAPp	APp	231	110	62	E76E3E	390	15943	15943	periventricular stratum of the VAP	periventricular stratum of the AP	/15564/15565/15566/15567/15738/15739/15750/15903/15904/15940/15942/15943/	/15564/15565/15566/15567/15738/15739/15750/15903/18051/15940/15942/15943/	15942	15942	ADMBA	FALSE	FALSE	FALSE	FALSE	FALSE	FALSE	FALSE
La	La	231	110	62	E76E3E	391	15944	15944	lateral amygdaloid nucleus	lateral amygdaloid nucleus	/15564/15565/15566/15567/15738/15739/15750/15903/15904/15940/15942/15943/15944/	/15564/15565/15566/15567/15738/15739/15750/15903/18051/15940/15942/15943/15944/	15943	15943	ADMBA	FALSE	FALSE	FALSE	FALSE	FALSE	TRUE	TRUE
AHi	AHi	231	110	62	E76E3E	392	15945	15945	amygdalohippocampal area	amygdalohippocampal area	/15564/15565/15566/15567/15738/15739/15750/15903/15904/15940/15942/15943/15945/	/15564/15565/15566/15567/15738/15739/15750/15903/18051/15940/15942/15943/15945/	15943	15943	ADMBA	FALSE	FALSE	FALSE	FALSE	FALSE	TRUE	TRUE
VAPi	APi	231	110	62	E76E3E	393	15946	15946	intermediate stratum of the VAP	intermediate stratum of the AP	/15564/15565/15566/15567/15738/15739/15750/15903/15904/15940/15942/15946/	/15564/15565/15566/15567/15738/15739/15750/15903/18051/15940/15942/15946/	15942	15942	ADMBA	FALSE	FALSE	FALSE	FALSE	FALSE	FALSE	FALSE
BMA	BMA	231	110	62	E76E3E	394	15947	15947	basomedial amygdaloid nucleus, anterior part	basomedial amygdaloid nucleus, anterior part	/15564/15565/15566/15567/15738/15739/15750/15903/15904/15940/15942/15946/15947/	/15564/15565/15566/15567/15738/15739/15750/15903/18051/15940/15942/15946/15947/	15946	15946	ADMBA	FALSE	FALSE	FALSE	FALSE	FALSE	TRUE	TRUE
BMP	BMP	231	110	62	E76E3E	395	15948	15948	basomedial amygdaloid nucleus, posterior part	basomedial amygdaloid nucleus, posterior part	/15564/15565/15566/15567/15738/15739/15750/15903/15904/15940/15942/15946/15948/	/15564/15565/15566/15567/15738/15739/15750/15903/18051/15940/15942/15946/15948/	15946	15946	ADMBA	FALSE	FALSE	FALSE	FALSE	FALSE	TRUE	TRUE
VAPs	APs	231	110	62	E76E3E	396	15949	15949	superficial stratum of the VAP	superficial stratum of the AP	/15564/15565/15566/15567/15738/15739/15750/15903/15904/15940/15942/15949/	/15564/15565/15566/15567/15738/15739/15750/15903/18051/15940/15942/15949/	15942	15942	ADMBA	FALSE	FALSE	FALSE	FALSE	FALSE	FALSE	FALSE
PMCo	PMCo	231	110	62	E76E3E	397	15950	15950	posteromedial cortical amygdaloid area	posteromedial cortical amygdaloid area	/15564/15565/15566/15567/15738/15739/15750/15903/15904/15940/15942/15949/15950/	/15564/15565/15566/15567/15738/15739/15750/15903/18051/15940/15942/15949/15950/	15949	15949	ADMBA	FALSE	FALSE	FALSE	FALSE	FALSE	TRUE	TRUE
LOT	LOT	231	110	62	E76E3E	398	15951	15951	nucleus of the lateral olfactory tract	nucleus of the lateral olfactory tract	/15564/15565/15566/15567/15738/15739/15750/15903/15904/15940/15942/15949/15951/	/15564/15565/15566/15567/15738/15739/15750/15903/18051/15940/15942/15949/15951/	15949	15949	ADMBA	FALSE	FALSE	FALSE	FALSE	FALSE	FALSE	FALSE
LOT3	LOT3	231	110	62	E76E3E	399	15952	15952	layer 3 of LOT	layer 3 of LOT	/15564/15565/15566/15567/15738/15739/15750/15903/15904/15940/15942/15949/15951/15952/	/15564/15565/15566/15567/15738/15739/15750/15903/18051/15940/15942/15949/15951/15952/	15951	15951	ADMBA	FALSE	FALSE	FALSE	FALSE	FALSE	TRUE	TRUE
LOT2	LOT2	231	110	62	E76E3E	400	15953	15953	layer 2 of LOT	layer 2 of LOT	/15564/15565/15566/15567/15738/15739/15750/15903/15904/15940/15942/15949/15951/15953/	/15564/15565/15566/15567/15738/15739/15750/15903/18051/15940/15942/15949/15951/15953/	15951	15951	ADMBA	FALSE	FALSE	FALSE	FALSE	FALSE	TRUE	TRUE
LOT1	LOT1	231	110	62	E76E3E	401	15954	15954	layer 1 of LOT	layer 1 of LOT	/15564/15565/15566/15567/15738/15739/15750/15903/15904/15940/15942/15949/15951/15954/	/15564/15565/15566/15567/15738/15739/15750/15903/18051/15940/15942/15949/15951/15954/	15951	15951	ADMBA	FALSE	FALSE	FALSE	FALSE	FALSE	TRUE	TRUE
NAOT	NAOT	231	110	62	E76E3E	402	15955	15955	nucleus of the accessory olfactory tract	nucleus of the accessory olfactory tract	/15564/15565/15566/15567/15738/15739/15750/15903/15904/15940/15942/15949/15955/	/15564/15565/15566/15567/15738/15739/15750/15903/18051/15940/15942/15949/15955/	15949	15949	ADMBA	FALSE	FALSE	FALSE	FALSE	FALSE	FALSE	FALSE
Cl	Cl	222	85	72	DE5548	431	15984	15984	claustrum	claustrum	/15564/15565/15566/15567/15738/15739/15750/15903/15956/15979/15981/15983/15984/	/15564/15565/15566/15567/15738/15739/15750/15903/18031/16058/16060/15984/	15983	16060	ADMBA	FALSE	FALSE	FALSE	FALSE	FALSE	TRUE	TRUE
BLA	BLA	231	110	62	E76E3E	441	15994	15994	basolateral amygdaloid nucleus, anterior part	basolateral amygdaloid nucleus, anterior part	/15564/15565/15566/15567/15738/15739/15750/15903/15956/15989/15991/15993/15994/	/15564/15565/15566/15567/15738/15739/15750/15903/18051/15940/15942/15946/15994/	15993	15946	ADMBA	FALSE	FALSE	FALSE	FALSE	FALSE	TRUE	TRUE
BLP	BLP	231	110	62	E76E3E	442	15995	15995	basolateral amygdaloid nucleus, posterior part	basolateral amygdaloid nucleus, posterior part	/15564/15565/15566/15567/15738/15739/15750/15903/15956/15989/15991/15993/15995/	/15564/15565/15566/15567/15738/15739/15750/15903/18051/15940/15942/15946/15995/	15993	15946	ADMBA	FALSE	FALSE	FALSE	FALSE	FALSE	TRUE	TRUE
BLV	BLV	231	110	62	E76E3E	443	15996	15996	basolateral amygdaloid nucleus, ventral part	basolateral amygdaloid nucleus, ventral part	/15564/15565/15566/15567/15738/15739/15750/15903/15956/15989/15991/15993/15996/	/15564/15565/15566/15567/15738/15739/15750/15903/18051/15940/15942/15946/15996/	15993	15946	ADMBA	FALSE	FALSE	FALSE	FALSE	FALSE	TRUE	TRUE
APir	APir	231	110	62	E76E3E	445	15998	15998	amygdalopiriform area	amygdalopiriform area	/15564/15565/15566/15567/15738/15739/15750/15903/15956/15989/15991/15997/15998/	/15564/15565/15566/15567/15738/15739/15750/15903/18051/15940/15942/15949/15998/	15997	15949	ADMBA	FALSE	FALSE	FALSE	FALSE	FALSE	TRUE	TRUE
PLCo	PLCo	231	110	62	E76E3E	446	15999	15999	posterolateral cortical amygdaloid area	posterolateral cortical amygdaloid area	/15564/15565/15566/15567/15738/15739/15750/15903/15956/15989/15991/15997/15999/	/15564/15565/15566/15567/15738/15739/15750/15903/18051/15940/15942/15949/15999/	15997	15949	ADMBA	FALSE	FALSE	FALSE	FALSE	FALSE	TRUE	TRUE
ACo	ACo	231	110	62	E76E3E	447	16000	16000	anterior cortical amygdaloid area	anterior cortical amygdaloid area	/15564/15565/15566/15567/15738/15739/15750/15903/15956/15989/15991/15997/16000/	/15564/15565/15566/15567/15738/15739/15750/15903/18051/15940/15942/15949/16000/	15997	15949	ADMBA	FALSE	FALSE	FALSE	FALSE	FALSE	TRUE	TRUE
FCx	FCx	242	25	60	F2193C	454	16002	16002	frontal cortex	frontal cortex	/15564/15565/15566/15567/15738/15739/15750/15903/16001/16002/	/15564/15565/15566/15567/15738/15739/15750/15903/18026/16002/	16001	18026	ADMBA	FALSE	FALSE	FALSE	FALSE	FALSE	FALSE	FALSE
FCv	FCv	242	25	60	F2193C	455	16003	16003	ventricular zone of FCx	ventricular zone of FCx	/15564/15565/15566/15567/15738/15739/15750/15903/16001/16002/16003/	/15564/15565/15566/15567/15738/15739/15750/15903/18026/16002/16003/	16002	16002	ADMBA	FALSE	FALSE	FALSE	FALSE	FALSE	FALSE	FALSE
FCm	FCm	243	47	79	F32F4F	456	16004	16004	mantle zone of FCx	mantle zone of FCx	/15564/15565/15566/15567/15738/15739/15750/15903/16001/16002/16004/	/15564/15565/15566/15567/15738/15739/15750/15903/18026/16002/16004/	16002	16002	ADMBA	FALSE	FALSE	FALSE	FALSE	FALSE	FALSE	FALSE
FCp	FCp	243	47	79	F32F4F	457	16005	16005	periventricular stratum of FCx (subventricular zone)	periventricular stratum of FCx (subventricular zone)	/15564/15565/15566/15567/15738/15739/15750/15903/16001/16002/16004/16005/	/15564/15565/15566/15567/15738/15739/15750/15903/18026/16002/16004/16005/	16004	16004	ADMBA	FALSE	FALSE	FALSE	FALSE	FALSE	FALSE	FALSE
FCi	FCi	243	47	79	F32F4F	458	16006	16006	intermediate stratum of FCx (white matter/subplate)	intermediate stratum of FCx (white matter/subplate)	/15564/15565/15566/15567/15738/15739/15750/15903/16001/16002/16004/16006/	/15564/15565/15566/15567/15738/15739/15750/15903/18026/16002/16004/16006/	16004	16004	ADMBA	FALSE	FALSE	FALSE	FALSE	FALSE	FALSE	FALSE
FCs	FCs	243	47	79	F32F4F	459	16007	16007	superficial stratum of FCx (cortical plate/marginal zone)	superficial stratum of FCx (cortical plate/marginal zone)	/15564/15565/15566/15567/15738/15739/15750/15903/16001/16002/16004/16007/	/15564/15565/15566/15567/15738/15739/15750/15903/18026/16002/16004/16007/	16004	16004	ADMBA	FALSE	FALSE	FALSE	FALSE	FALSE	FALSE	FALSE
FC-1	FC-1	243	47	79	F32F4F	460	16008	16008	layer 1 of FCx	layer 1 of FCx	/15564/15565/15566/15567/15738/15739/15750/15903/16001/16002/16004/16007/16008/	/15564/15565/15566/15567/15738/15739/15750/15903/18026/16002/16004/16007/16008/	16007	16007	ADMBA	FALSE	FALSE	FALSE	FALSE	TRUE	TRUE	TRUE
FC-2	FC-2	243	47	79	F32F4F	461	16009	16009	layer 2 of FCx	layer 2 of FCx	/15564/15565/15566/15567/15738/15739/15750/15903/16001/16002/16004/16007/16009/	/15564/15565/15566/15567/15738/15739/15750/15903/18026/16002/16004/16007/16009/	16007	16007	ADMBA	FALSE	FALSE	FALSE	FALSE	FALSE	FALSE	FALSE
FC-3	FC-3	243	47	79	F32F4F	462	16010	16010	layer 3 of FCx	layer 3 of FCx	/15564/15565/15566/15567/15738/15739/15750/15903/16001/16002/16004/16007/16010/	/15564/15565/15566/15567/15738/15739/15750/15903/18026/16002/16004/16007/16010/	16007	16007	ADMBA	FALSE	FALSE	FALSE	FALSE	FALSE	FALSE	FALSE
FC-4	FC-4	243	47	79	F32F4F	463	16011	16011	layer 4 of FCx	layer 4 of FCx	/15564/15565/15566/15567/15738/15739/15750/15903/16001/16002/16004/16007/16011/	/15564/15565/15566/15567/15738/15739/15750/15903/18026/16002/16004/16007/16011/	16007	16007	ADMBA	FALSE	FALSE	FALSE	FALSE	TRUE	FALSE	FALSE
FC-5	FC-5	243	47	79	F32F4F	464	16012	16012	layer 5 of FCx	layer 5 of FCx	/15564/15565/15566/15567/15738/15739/15750/15903/16001/16002/16004/16007/16012/	/15564/15565/15566/15567/15738/15739/15750/15903/18026/16002/16004/16007/16012/	16007	16007	ADMBA	FALSE	FALSE	FALSE	FALSE	TRUE	TRUE	TRUE
FC-6	FC-6	243	47	79	F32F4F	465	16013	16013	layer 6 of FCx	layer 6 of FCx	/15564/15565/15566/15567/15738/15739/15750/15903/16001/16002/16004/16007/16013/	/15564/15565/15566/15567/15738/15739/15750/15903/18026/16002/16004/16007/16013/	16007	16007	ADMBA	FALSE	FALSE	FALSE	FALSE	TRUE	FALSE	FALSE
FC-6a	FC-6a	243	47	79	F32F4F	466	16014	16014	sublayer 6a of FCx	sublayer 6a of FCx	/15564/15565/15566/15567/15738/15739/15750/15903/16001/16002/16004/16007/16013/16014/	/15564/15565/15566/15567/15738/15739/15750/15903/18026/16002/16004/16007/16013/16014/	16013	16013	ADMBA	FALSE	FALSE	FALSE	FALSE	FALSE	TRUE	TRUE
FC-6b	FC-6b	243	47	79	F32F4F	467	16015	16015	sublayer 6b of FCx	sublayer 6b of FCx	/15564/15565/15566/15567/15738/15739/15750/15903/16001/16002/16004/16007/16013/16015/	/15564/15565/15566/15567/15738/15739/15750/15903/18026/16002/16004/16007/16013/16015/	16013	16013	ADMBA	FALSE	FALSE	FALSE	FALSE	FALSE	TRUE	TRUE
PCx	PCx	242	25	60	F2193C	468	16016	16016	parietal cortex	parietal cortex	/15564/15565/15566/15567/15738/15739/15750/15903/16001/16016/	/15564/15565/15566/15567/15738/15739/15750/15903/18026/16016/	16001	18026	ADMBA	FALSE	FALSE	FALSE	FALSE	FALSE	FALSE	FALSE
PCv	PCv	242	25	60	F2193C	469	16017	16017	ventricular zone of PCx	ventricular zone of PCx	/15564/15565/15566/15567/15738/15739/15750/15903/16001/16016/16017/	/15564/15565/15566/15567/15738/15739/15750/15903/18026/16016/16017/	16016	16016	ADMBA	FALSE	FALSE	FALSE	FALSE	FALSE	FALSE	FALSE
PCm	PCm	243	47	79	F32F4F	470	16018	16018	mantle zone of PCx	mantle zone of PCx	/15564/15565/15566/15567/15738/15739/15750/15903/16001/16016/16018/	/15564/15565/15566/15567/15738/15739/15750/15903/18026/16016/16018/	16016	16016	ADMBA	FALSE	FALSE	FALSE	FALSE	FALSE	FALSE	FALSE
PCp	PCp	243	47	79	F32F4F	471	16019	16019	periventricular stratum of PCx (subventricular zone)	periventricular stratum of PCx (subventricular zone)	/15564/15565/15566/15567/15738/15739/15750/15903/16001/16016/16018/16019/	/15564/15565/15566/15567/15738/15739/15750/15903/18026/16016/16018/16019/	16018	16018	ADMBA	FALSE	FALSE	FALSE	FALSE	FALSE	FALSE	FALSE
PCi	PCi	243	47	79	F32F4F	472	16020	16020	intermediate stratum of PCx (white matter/subplate)	intermediate stratum of PCx (white matter/subplate)	/15564/15565/15566/15567/15738/15739/15750/15903/16001/16016/16018/16020/	/15564/15565/15566/15567/15738/15739/15750/15903/18026/16016/16018/16020/	16018	16018	ADMBA	FALSE	FALSE	FALSE	FALSE	FALSE	FALSE	FALSE
PCs	PCs	243	47	79	F32F4F	473	16021	16021	superficial stratum of PCx (cortical plate/marginal zone)	superficial stratum of PCx (cortical plate/marginal zone)	/15564/15565/15566/15567/15738/15739/15750/15903/16001/16016/16018/16021/	/15564/15565/15566/15567/15738/15739/15750/15903/18026/16016/16018/16021/	16018	16018	ADMBA	FALSE	FALSE	FALSE	FALSE	FALSE	FALSE	FALSE
PC-1	PC-1	243	47	79	F32F4F	474	16022	16022	layer 1 of PCx	layer 1 of PCx	/15564/15565/15566/15567/15738/15739/15750/15903/16001/16016/16018/16021/16022/	/15564/15565/15566/15567/15738/15739/15750/15903/18026/16016/16018/16021/16022/	16021	16021	ADMBA	FALSE	FALSE	FALSE	FALSE	TRUE	TRUE	TRUE
PC-2	PC-2	243	47	79	F32F4F	475	16023	16023	layer 2 of PCx	layer 2 of PCx	/15564/15565/15566/15567/15738/15739/15750/15903/16001/16016/16018/16021/16023/	/15564/15565/15566/15567/15738/15739/15750/15903/18026/16016/16018/16021/16023/	16021	16021	ADMBA	FALSE	FALSE	FALSE	FALSE	FALSE	FALSE	FALSE
PC-3	PC-3	243	47	79	F32F4F	476	16024	16024	layer 3 of PCx	layer 3 of PCx	/15564/15565/15566/15567/15738/15739/15750/15903/16001/16016/16018/16021/16024/	/15564/15565/15566/15567/15738/15739/15750/15903/18026/16016/16018/16021/16024/	16021	16021	ADMBA	FALSE	FALSE	FALSE	FALSE	FALSE	FALSE	FALSE
PC-4	PC-4	243	47	79	F32F4F	477	16025	16025	layer 4 of PCx	layer 4 of PCx	/15564/15565/15566/15567/15738/15739/15750/15903/16001/16016/16018/16021/16025/	/15564/15565/15566/15567/15738/15739/15750/15903/18026/16016/16018/16021/16025/	16021	16021	ADMBA	FALSE	FALSE	FALSE	FALSE	TRUE	TRUE	TRUE
PC-5	PC-5	243	47	79	F32F4F	478	16026	16026	layer 5 of PCx	layer 5 of PCx	/15564/15565/15566/15567/15738/15739/15750/15903/16001/16016/16018/16021/16026/	/15564/15565/15566/15567/15738/15739/15750/15903/18026/16016/16018/16021/16026/	16021	16021	ADMBA	FALSE	FALSE	FALSE	FALSE	TRUE	TRUE	TRUE
PC-6	PC-6	243	47	79	F32F4F	479	16027	16027	layer 6 of PCx	layer 6 of PCx	/15564/15565/15566/15567/15738/15739/15750/15903/16001/16016/16018/16021/16027/	/15564/15565/15566/15567/15738/15739/15750/15903/18026/16016/16018/16021/16027/	16021	16021	ADMBA	FALSE	FALSE	FALSE	FALSE	TRUE	FALSE	FALSE
PC-6a	PC-6a	243	47	79	F32F4F	480	16028	16028	sublayer 6a of PCx	sublayer 6a of PCx	/15564/15565/15566/15567/15738/15739/15750/15903/16001/16016/16018/16021/16027/16028/	/15564/15565/15566/15567/15738/15739/15750/15903/18026/16016/16018/16021/16027/16028/	16027	16027	ADMBA	FALSE	FALSE	FALSE	FALSE	FALSE	TRUE	TRUE
PC-6b	PC-6b	243	47	79	F32F4F	481	16029	16029	sublayer 6b of PCx	sublayer 6b of PCx	/15564/15565/15566/15567/15738/15739/15750/15903/16001/16016/16018/16021/16027/16029/	/15564/15565/15566/15567/15738/15739/15750/15903/18026/16016/16018/16021/16027/16029/	16027	16027	ADMBA	FALSE	FALSE	FALSE	FALSE	FALSE	TRUE	TRUE
OCx	OCx	242	25	60	F2193C	482	16030	16030	occipital cortex	occipital cortex	/15564/15565/15566/15567/15738/15739/15750/15903/16001/16030/	/15564/15565/15566/15567/15738/15739/15750/15903/18026/16030/	16001	18026	ADMBA	FALSE	FALSE	FALSE	FALSE	FALSE	FALSE	FALSE
OCv	OCv	242	25	60	F2193C	483	16031	16031	ventricular zone of OCx	ventricular zone of OCx	/15564/15565/15566/15567/15738/15739/15750/15903/16001/16030/16031/	/15564/15565/15566/15567/15738/15739/15750/15903/18026/16030/16031/	16030	16030	ADMBA	FALSE	FALSE	FALSE	FALSE	FALSE	FALSE	FALSE
OCm	OCm	243	47	79	F32F4F	484	16032	16032	mantle zone of OCx	mantle zone of OCx	/15564/15565/15566/15567/15738/15739/15750/15903/16001/16030/16032/	/15564/15565/15566/15567/15738/15739/15750/15903/18026/16030/16032/	16030	16030	ADMBA	FALSE	FALSE	FALSE	FALSE	FALSE	FALSE	FALSE
OCp	OCp	243	47	79	F32F4F	485	16033	16033	periventricular stratum of OCx (subventricular zone)	periventricular stratum of OCx (subventricular zone)	/15564/15565/15566/15567/15738/15739/15750/15903/16001/16030/16032/16033/	/15564/15565/15566/15567/15738/15739/15750/15903/18026/16030/16032/16033/	16032	16032	ADMBA	FALSE	FALSE	FALSE	FALSE	FALSE	FALSE	FALSE
OCi	OCi	243	47	79	F32F4F	486	16034	16034	intermediate stratum of OCx (white matter/subplate)	intermediate stratum of OCx (white matter/subplate)	/15564/15565/15566/15567/15738/15739/15750/15903/16001/16030/16032/16034/	/15564/15565/15566/15567/15738/15739/15750/15903/18026/16030/16032/16034/	16032	16032	ADMBA	FALSE	FALSE	FALSE	FALSE	FALSE	FALSE	FALSE
OCs	OCs	243	47	79	F32F4F	487	16035	16035	superficial stratum of OCx (cortical plate/marginal zone)	superficial stratum of OCx (cortical plate/marginal zone)	/15564/15565/15566/15567/15738/15739/15750/15903/16001/16030/16032/16035/	/15564/15565/15566/15567/15738/15739/15750/15903/18026/16030/16032/16035/	16032	16032	ADMBA	FALSE	FALSE	FALSE	FALSE	FALSE	FALSE	FALSE
OC-1	OC-1	243	47	79	F32F4F	488	16036	16036	layer 1 of OCx	layer 1 of OCx	/15564/15565/15566/15567/15738/15739/15750/15903/16001/16030/16032/16035/16036/	/15564/15565/15566/15567/15738/15739/15750/15903/18026/16030/16032/16035/16036/	16035	16035	ADMBA	FALSE	FALSE	FALSE	FALSE	TRUE	TRUE	TRUE
OC-2	OC-2	243	47	79	F32F4F	489	16037	16037	layer 2 of OCx	layer 2 of OCx	/15564/15565/15566/15567/15738/15739/15750/15903/16001/16030/16032/16035/16037/	/15564/15565/15566/15567/15738/15739/15750/15903/18026/16030/16032/16035/16037/	16035	16035	ADMBA	FALSE	FALSE	FALSE	FALSE	FALSE	FALSE	FALSE
OC-3	OC-3	243	47	79	F32F4F	490	16038	16038	layer 3 of OCx	layer 3 of OCx	/15564/15565/15566/15567/15738/15739/15750/15903/16001/16030/16032/16035/16038/	/15564/15565/15566/15567/15738/15739/15750/15903/18026/16030/16032/16035/16038/	16035	16035	ADMBA	FALSE	FALSE	FALSE	FALSE	FALSE	FALSE	FALSE
OC-4	OC-4	243	47	79	F32F4F	491	16039	16039	layer 4 of OCx	layer 4 of OCx	/15564/15565/15566/15567/15738/15739/15750/15903/16001/16030/16032/16035/16039/	/15564/15565/15566/15567/15738/15739/15750/15903/18026/16030/16032/16035/16039/	16035	16035	ADMBA	FALSE	FALSE	FALSE	FALSE	TRUE	TRUE	TRUE
OC-5	OC-5	243	47	79	F32F4F	492	16040	16040	layer 5 of OCx	layer 5 of OCx	/15564/15565/15566/15567/15738/15739/15750/15903/16001/16030/16032/16035/16040/	/15564/15565/15566/15567/15738/15739/15750/15903/18026/16030/16032/16035/16040/	16035	16035	ADMBA	FALSE	FALSE	FALSE	FALSE	TRUE	TRUE	TRUE
OC-6	OC-6	243	47	79	F32F4F	493	16041	16041	layer 6 of OCx	layer 6 of OCx	/15564/15565/15566/15567/15738/15739/15750/15903/16001/16030/16032/16035/16041/	/15564/15565/15566/15567/15738/15739/15750/15903/18026/16030/16032/16035/16041/	16035	16035	ADMBA	FALSE	FALSE	FALSE	FALSE	TRUE	FALSE	FALSE
OC-6a	OC-6a	243	47	79	F32F4F	494	16042	16042	sublayer 6a of OCx	sublayer 6a of OCx	/15564/15565/15566/15567/15738/15739/15750/15903/16001/16030/16032/16035/16041/16042/	/15564/15565/15566/15567/15738/15739/15750/15903/18026/16030/16032/16035/16041/16042/	16041	16041	ADMBA	FALSE	FALSE	FALSE	FALSE	FALSE	TRUE	TRUE
OC-6b	OC-6b	243	47	79	F32F4F	495	16043	16043	sublayer 6b of OCx	sublayer 6b of OCx	/15564/15565/15566/15567/15738/15739/15750/15903/16001/16030/16032/16035/16041/16043/	/15564/15565/15566/15567/15738/15739/15750/15903/18026/16030/16032/16035/16041/16043/	16041	16041	ADMBA	FALSE	FALSE	FALSE	FALSE	FALSE	TRUE	TRUE
TCx	TCx	242	25	60	F2193C	496	16044	16044	temporal cortex	temporal cortex	/15564/15565/15566/15567/15738/15739/15750/15903/16001/16044/	/15564/15565/15566/15567/15738/15739/15750/15903/18026/16044/	16001	18026	ADMBA	FALSE	FALSE	FALSE	FALSE	FALSE	FALSE	FALSE
TCv	TCv	242	25	60	F2193C	497	16045	16045	ventricular zone of TCx	ventricular zone of TCx	/15564/15565/15566/15567/15738/15739/15750/15903/16001/16044/16045/	/15564/15565/15566/15567/15738/15739/15750/15903/18026/16044/16045/	16044	16044	ADMBA	FALSE	FALSE	FALSE	FALSE	FALSE	FALSE	FALSE
TCm	TCm	243	47	79	F32F4F	498	16046	16046	mantle zone of TCx	mantle zone of TCx	/15564/15565/15566/15567/15738/15739/15750/15903/16001/16044/16046/	/15564/15565/15566/15567/15738/15739/15750/15903/18026/16044/16046/	16044	16044	ADMBA	FALSE	FALSE	FALSE	FALSE	FALSE	FALSE	FALSE
TCp	TCp	243	47	79	F32F4F	499	16047	16047	periventricular stratum of TCx (subventricular zone)	periventricular stratum of TCx (subventricular zone)	/15564/15565/15566/15567/15738/15739/15750/15903/16001/16044/16046/16047/	/15564/15565/15566/15567/15738/15739/15750/15903/18026/16044/16046/16047/	16046	16046	ADMBA	FALSE	FALSE	FALSE	FALSE	FALSE	FALSE	FALSE
TCi	TCi	243	47	79	F32F4F	500	16048	16048	intermediate stratum of TCx (white matter/subplate)	intermediate stratum of TCx (white matter/subplate)	/15564/15565/15566/15567/15738/15739/15750/15903/16001/16044/16046/16048/	/15564/15565/15566/15567/15738/15739/15750/15903/18026/16044/16046/16048/	16046	16046	ADMBA	FALSE	FALSE	FALSE	FALSE	FALSE	FALSE	FALSE
TCs	TCs	243	47	79	F32F4F	501	16049	16049	superficial stratum of TCx (cortical plate/marginal zone)	superficial stratum of TCx (cortical plate/marginal zone)	/15564/15565/15566/15567/15738/15739/15750/15903/16001/16044/16046/16049/	/15564/15565/15566/15567/15738/15739/15750/15903/18026/16044/16046/16049/	16046	16046	ADMBA	FALSE	FALSE	FALSE	FALSE	FALSE	FALSE	FALSE
TC-1	TC-1	243	47	79	F32F4F	502	16050	16050	layer 1 of TCx	layer 1 of TCx	/15564/15565/15566/15567/15738/15739/15750/15903/16001/16044/16046/16049/16050/	/15564/15565/15566/15567/15738/15739/15750/15903/18026/16044/16046/16049/16050/	16049	16049	ADMBA	FALSE	FALSE	FALSE	FALSE	TRUE	TRUE	TRUE
TC-2	TC-2	243	47	79	F32F4F	503	16051	16051	layer 2 of TCx	layer 2 of TCx	/15564/15565/15566/15567/15738/15739/15750/15903/16001/16044/16046/16049/16051/	/15564/15565/15566/15567/15738/15739/15750/15903/18026/16044/16046/16049/16051/	16049	16049	ADMBA	FALSE	FALSE	FALSE	FALSE	FALSE	FALSE	FALSE
TC-3	TC-3	243	47	79	F32F4F	504	16052	16052	layer 3 of TCx	layer 3 of TCx	/15564/15565/15566/15567/15738/15739/15750/15903/16001/16044/16046/16049/16052/	/15564/15565/15566/15567/15738/15739/15750/15903/18026/16044/16046/16049/16052/	16049	16049	ADMBA	FALSE	FALSE	FALSE	FALSE	FALSE	FALSE	FALSE
TC-4	TC-4	243	47	79	F32F4F	505	16053	16053	layer 4 of TCx	layer 4 of TCx	/15564/15565/15566/15567/15738/15739/15750/15903/16001/16044/16046/16049/16053/	/15564/15565/15566/15567/15738/15739/15750/15903/18026/16044/16046/16049/16053/	16049	16049	ADMBA	FALSE	FALSE	FALSE	FALSE	TRUE	TRUE	TRUE
TC-5	TC-5	243	47	79	F32F4F	506	16054	16054	layer 5 of TCx	layer 5 of TCx	/15564/15565/15566/15567/15738/15739/15750/15903/16001/16044/16046/16049/16054/	/15564/15565/15566/15567/15738/15739/15750/15903/18026/16044/16046/16049/16054/	16049	16049	ADMBA	FALSE	FALSE	FALSE	FALSE	TRUE	TRUE	TRUE
TC-6	TC-6	243	47	79	F32F4F	507	16055	16055	layer 6 of TCx	layer 6 of TCx	/15564/15565/15566/15567/15738/15739/15750/15903/16001/16044/16046/16049/16055/	/15564/15565/15566/15567/15738/15739/15750/15903/18026/16044/16046/16049/16055/	16049	16049	ADMBA	FALSE	FALSE	FALSE	FALSE	TRUE	TRUE	TRUE
TC-6a	TC-6a	243	47	79	F32F4F	508	16056	16056	sublayer 6a of TCx	sublayer 6a of TCx	/15564/15565/15566/15567/15738/15739/15750/15903/16001/16044/16046/16049/16055/16056/	/15564/15565/15566/15567/15738/15739/15750/15903/18026/16044/16046/16049/16055/16056/	16055	16055	ADMBA	FALSE	FALSE	FALSE	FALSE	FALSE	FALSE	FALSE
TC-6b	TC-6b	243	47	79	F32F4F	509	16057	16057	sublayer 6b of TCx	sublayer 6b of TCx	/15564/15565/15566/15567/15738/15739/15750/15903/16001/16044/16046/16049/16055/16057/	/15564/15565/15566/15567/15738/15739/15750/15903/18026/16044/16046/16049/16055/16057/	16055	16055	ADMBA	FALSE	FALSE	FALSE	FALSE	FALSE	FALSE	FALSE
InsCx	InsCx	222	85	72	DE5548	510	16058	16058	insular cortex	insular cortex	/15564/15565/15566/15567/15738/15739/15750/15903/16001/16058/	/15564/15565/15566/15567/15738/15739/15750/15903/18031/16058/	16001	18031	ADMBA	FALSE	FALSE	FALSE	FALSE	FALSE	FALSE	FALSE
InsCv	InsCv	222	85	72	DE5548	511	16059	16059	ventricular zone of InsCx	ventricular zone of InsCx	/15564/15565/15566/15567/15738/15739/15750/15903/16001/16058/16059/	/15564/15565/15566/15567/15738/15739/15750/15903/18031/16058/16059/	16058	16058	ADMBA	FALSE	FALSE	FALSE	FALSE	FALSE	FALSE	FALSE
InsCm	InsCm	222	85	72	DE5548	512	16060	16060	mantle zone of InsCx	mantle zone of InsCx	/15564/15565/15566/15567/15738/15739/15750/15903/16001/16058/16060/	/15564/15565/15566/15567/15738/15739/15750/15903/18031/16058/16060/	16058	16058	ADMBA	FALSE	FALSE	FALSE	FALSE	FALSE	FALSE	FALSE
InsCp	InsCp	222	85	72	DE5548	513	16061	16061	periventricular stratum of InsCx (subventricular zone)	periventricular stratum of InsCx (subventricular zone)	/15564/15565/15566/15567/15738/15739/15750/15903/16001/16058/16060/16061/	/15564/15565/15566/15567/15738/15739/15750/15903/18031/16058/16060/16061/	16060	16060	ADMBA	FALSE	FALSE	FALSE	FALSE	FALSE	FALSE	FALSE
InsCi	InsCi	222	85	72	DE5548	514	16062	16062	intermediate stratum of InsCx (white matter/subplate)	intermediate stratum of InsCx (white matter/subplate)	/15564/15565/15566/15567/15738/15739/15750/15903/16001/16058/16060/16062/	/15564/15565/15566/15567/15738/15739/15750/15903/18031/16058/16060/16062/	16060	16060	ADMBA	FALSE	FALSE	FALSE	FALSE	FALSE	FALSE	FALSE
InsCs	InsCs	222	85	72	DE5548	515	16063	16063	superficial stratum of InsCx (cortical plate/marginal zone)	superficial stratum of InsCx (cortical plate/marginal zone)	/15564/15565/15566/15567/15738/15739/15750/15903/16001/16058/16060/16063/	/15564/15565/15566/15567/15738/15739/15750/15903/18031/16058/16060/16063/	16060	16060	ADMBA	FALSE	FALSE	FALSE	FALSE	FALSE	FALSE	FALSE
InsC-1	InsC-1	222	85	72	DE5548	516	16064	16064	layer 1 of InsCx	layer 1 of InsCx	/15564/15565/15566/15567/15738/15739/15750/15903/16001/16058/16060/16063/16064/	/15564/15565/15566/15567/15738/15739/15750/15903/18031/16058/16060/16063/16064/	16063	16063	ADMBA	FALSE	FALSE	FALSE	FALSE	TRUE	TRUE	TRUE
InsC-2	InsC-2	222	85	72	DE5548	517	16065	16065	layer 2 of InsCx	layer 2 of InsCx	/15564/15565/15566/15567/15738/15739/15750/15903/16001/16058/16060/16063/16065/	/15564/15565/15566/15567/15738/15739/15750/15903/18031/16058/16060/16063/16065/	16063	16063	ADMBA	FALSE	FALSE	FALSE	FALSE	FALSE	FALSE	FALSE
InsC-3	InsC-3	222	85	72	DE5548	518	16066	16066	layer 3 of InsCx	layer 3 of InsCx	/15564/15565/15566/15567/15738/15739/15750/15903/16001/16058/16060/16063/16066/	/15564/15565/15566/15567/15738/15739/15750/15903/18031/16058/16060/16063/16066/	16063	16063	ADMBA	FALSE	FALSE	FALSE	FALSE	FALSE	FALSE	FALSE
InsC-4	InsC-4	222	85	72	DE5548	519	16067	16067	layer 4 of InsCx	layer 4 of InsCx	/15564/15565/15566/15567/15738/15739/15750/15903/16001/16058/16060/16063/16067/	/15564/15565/15566/15567/15738/15739/15750/15903/18031/16058/16060/16063/16067/	16063	16063	ADMBA	FALSE	FALSE	FALSE	FALSE	FALSE	TRUE	TRUE
InsC-5	InsC-5	222	85	72	DE5548	520	16068	16068	layer 5 of InsCx	layer 5 of InsCx	/15564/15565/15566/15567/15738/15739/15750/15903/16001/16058/16060/16063/16068/	/15564/15565/15566/15567/15738/15739/15750/15903/18031/16058/16060/16063/16068/	16063	16063	ADMBA	FALSE	FALSE	FALSE	FALSE	TRUE	TRUE	TRUE
InsC-6	InsC-6	222	85	72	DE5548	521	16069	16069	layer 6 of InsCx	layer 6 of InsCx	/15564/15565/15566/15567/15738/15739/15750/15903/16001/16058/16060/16063/16069/	/15564/15565/15566/15567/15738/15739/15750/15903/18031/16058/16060/16063/16069/	16063	16063	ADMBA	FALSE	FALSE	FALSE	FALSE	TRUE	FALSE	FALSE
InsC-6a	InsC-6a	222	85	72	DE5548	522	16070	16070	sublayer 6a of InsCx	sublayer 6a of InsCx	/15564/15565/15566/15567/15738/15739/15750/15903/16001/16058/16060/16063/16069/16070/	/15564/15565/15566/15567/15738/15739/15750/15903/18031/16058/16060/16063/16069/16070/	16069	16069	ADMBA	FALSE	FALSE	FALSE	FALSE	FALSE	TRUE	TRUE
InsC-6b	InsC-6b	222	85	72	DE5548	523	16071	16071	sublayer 6b of InsCx	sublayer 6b of InsCx	/15564/15565/15566/15567/15738/15739/15750/15903/16001/16058/16060/16063/16069/16071/	/15564/15565/15566/15567/15738/15739/15750/15903/18031/16058/16060/16063/16069/16071/	16069	16069	ADMBA	FALSE	FALSE	FALSE	FALSE	FALSE	TRUE	TRUE
CCx	CCx	222	85	72	DE5548	524	16072	16072	cingulate cortex	cingulate cortex	/15564/15565/15566/15567/15738/15739/15750/15903/16001/16072/	/15564/15565/15566/15567/15738/15739/15750/15903/18031/16072/	16001	18031	ADMBA	FALSE	FALSE	FALSE	FALSE	TRUE	FALSE	FALSE
CCv	CCv	222	85	72	DE5548	525	16073	16073	ventricular zone of CCx	ventricular zone of CCx	/15564/15565/15566/15567/15738/15739/15750/15903/16001/16072/16073/	/15564/15565/15566/15567/15738/15739/15750/15903/18031/16072/16073/	16072	16072	ADMBA	FALSE	FALSE	FALSE	FALSE	FALSE	FALSE	FALSE
CCm	CCm	222	85	72	DE5548	526	16074	16074	mantle zone of CCx	mantle zone of CCx	/15564/15565/15566/15567/15738/15739/15750/15903/16001/16072/16074/	/15564/15565/15566/15567/15738/15739/15750/15903/18031/16072/16074/	16072	16072	ADMBA	FALSE	FALSE	FALSE	FALSE	FALSE	FALSE	FALSE
CCp	CCp	222	85	72	DE5548	527	16075	16075	periventricular stratum of CCx (subventricular zone)	periventricular stratum of CCx (subventricular zone)	/15564/15565/15566/15567/15738/15739/15750/15903/16001/16072/16074/16075/	/15564/15565/15566/15567/15738/15739/15750/15903/18031/16072/16074/16075/	16074	16074	ADMBA	FALSE	FALSE	FALSE	FALSE	FALSE	FALSE	FALSE
CCi	CCi	222	85	72	DE5548	528	16076	16076	intermediate stratum of CCx (white matter/subplate)	intermediate stratum of CCx (white matter/subplate)	/15564/15565/15566/15567/15738/15739/15750/15903/16001/16072/16074/16076/	/15564/15565/15566/15567/15738/15739/15750/15903/18031/16072/16074/16076/	16074	16074	ADMBA	FALSE	FALSE	FALSE	FALSE	FALSE	FALSE	FALSE
CCs	CCs	222	85	72	DE5548	529	16077	16077	superficial stratum of CCx (cortical plate/marginal zone)	superficial stratum of CCx (cortical plate/marginal zone)	/15564/15565/15566/15567/15738/15739/15750/15903/16001/16072/16074/16077/	/15564/15565/15566/15567/15738/15739/15750/15903/18031/16072/16074/16077/	16074	16074	ADMBA	FALSE	FALSE	FALSE	FALSE	FALSE	FALSE	FALSE
CC-1	CC-1	222	85	72	DE5548	530	16078	16078	layer 1 of CCx	layer 1 of CCx	/15564/15565/15566/15567/15738/15739/15750/15903/16001/16072/16074/16077/16078/	/15564/15565/15566/15567/15738/15739/15750/15903/18031/16072/16074/16077/16078/	16077	16077	ADMBA	FALSE	FALSE	FALSE	FALSE	TRUE	TRUE	TRUE
CC-2	CC-2	222	85	72	DE5548	531	16079	16079	layer 2 of CCx	layer 2 of CCx	/15564/15565/15566/15567/15738/15739/15750/15903/16001/16072/16074/16077/16079/	/15564/15565/15566/15567/15738/15739/15750/15903/18031/16072/16074/16077/16079/	16077	16077	ADMBA	FALSE	FALSE	FALSE	FALSE	FALSE	FALSE	FALSE
CC-3	CC-3	222	85	72	DE5548	532	16080	16080	layer 3 of CCx	layer 3 of CCx	/15564/15565/15566/15567/15738/15739/15750/15903/16001/16072/16074/16077/16080/	/15564/15565/15566/15567/15738/15739/15750/15903/18031/16072/16074/16077/16080/	16077	16077	ADMBA	FALSE	FALSE	FALSE	FALSE	FALSE	FALSE	FALSE
CC-4	CC-4	222	85	72	DE5548	533	16081	16081	layer 4 of CCx	layer 4 of CCx	/15564/15565/15566/15567/15738/15739/15750/15903/16001/16072/16074/16077/16081/	/15564/15565/15566/15567/15738/15739/15750/15903/18031/16072/16074/16077/16081/	16077	16077	ADMBA	FALSE	FALSE	FALSE	FALSE	FALSE	FALSE	FALSE
CC-5	CC-5	222	85	72	DE5548	534	16082	16082	layer 5 of CCx	layer 5 of CCx	/15564/15565/15566/15567/15738/15739/15750/15903/16001/16072/16074/16077/16082/	/15564/15565/15566/15567/15738/15739/15750/15903/18031/16072/16074/16077/16082/	16077	16077	ADMBA	FALSE	FALSE	FALSE	FALSE	TRUE	TRUE	TRUE
CC-6	CC-6	222	85	72	DE5548	535	16083	16083	layer 6 of CCx	layer 6 of CCx	/15564/15565/15566/15567/15738/15739/15750/15903/16001/16072/16074/16077/16083/	/15564/15565/15566/15567/15738/15739/15750/15903/18031/16072/16074/16077/16083/	16077	16077	ADMBA	FALSE	FALSE	FALSE	FALSE	TRUE	FALSE	FALSE
CC-6a	CC-6a	222	85	72	DE5548	536	16084	16084	sublayer 6a of CCx	sublayer 6a of CCx	/15564/15565/15566/15567/15738/15739/15750/15903/16001/16072/16074/16077/16083/16084/	/15564/15565/15566/15567/15738/15739/15750/15903/18031/16072/16074/16077/16083/16084/	16083	16083	ADMBA	FALSE	FALSE	FALSE	FALSE	FALSE	TRUE	TRUE
CC-6b	CC-6b	222	85	72	DE5548	537	16085	16085	sublayer 6b of CCx	sublayer 6b of CCx	/15564/15565/15566/15567/15738/15739/15750/15903/16001/16072/16074/16077/16083/16085/	/15564/15565/15566/15567/15738/15739/15750/15903/18031/16072/16074/16077/16083/16085/	16083	16083	ADMBA	FALSE	FALSE	FALSE	FALSE	FALSE	TRUE	TRUE
PERCx	PERCx	222	85	72	DE5548	538	16086	16086	perirhinal-ectorhinal cortex	perirhinal-ectorhinal cortex	/15564/15565/15566/15567/15738/15739/15750/15903/16001/16086/	/15564/15565/15566/15567/15738/15739/15750/15903/18031/16086/	16001	18031	ADMBA	FALSE	FALSE	FALSE	FALSE	FALSE	FALSE	FALSE
PRh-Ect-1	PRh-Ect-1	222	85	72	DE5548	539	16087	16087	layer 1 of PRh-Ect	layer 1 of PRh-Ect	/15564/15565/15566/15567/15738/15739/15750/15903/16001/16086/16087/	/15564/15565/15566/15567/15738/15739/15750/15903/18031/16086/16087/	16086	16086	ADMBA	FALSE	FALSE	FALSE	FALSE	FALSE	TRUE	TRUE
PRh-Ect-2	PRh-Ect-2	222	85	72	DE5548	540	16088	16088	layer 2 of PRh-Ect	layer 2 of PRh-Ect	/15564/15565/15566/15567/15738/15739/15750/15903/16001/16086/16088/	/15564/15565/15566/15567/15738/15739/15750/15903/18031/16086/16088/	16086	16086	ADMBA	FALSE	FALSE	FALSE	FALSE	FALSE	FALSE	FALSE
PRh-Ect-3	PRh-Ect-3	222	85	72	DE5548	541	16089	16089	layer 3 of PRh-Ect	layer 3 of PRh-Ect	/15564/15565/15566/15567/15738/15739/15750/15903/16001/16086/16089/	/15564/15565/15566/15567/15738/15739/15750/15903/18031/16086/16089/	16086	16086	ADMBA	FALSE	FALSE	FALSE	FALSE	FALSE	FALSE	FALSE
PRh-Ect-4	PRh-Ect-4	222	85	72	DE5548	542	16090	16090	layer 4 of PRh-Ect	layer 4 of PRh-Ect	/15564/15565/15566/15567/15738/15739/15750/15903/16001/16086/16090/	/15564/15565/15566/15567/15738/15739/15750/15903/18031/16086/16090/	16086	16086	ADMBA	FALSE	FALSE	FALSE	FALSE	FALSE	TRUE	TRUE
PRh-Ect-5	PRh-Ect-5	222	85	72	DE5548	543	16091	16091	layer 5 of PRh-Ect	layer 5 of PRh-Ect	/15564/15565/15566/15567/15738/15739/15750/15903/16001/16086/16091/	/15564/15565/15566/15567/15738/15739/15750/15903/18031/16086/16091/	16086	16086	ADMBA	FALSE	FALSE	FALSE	FALSE	FALSE	TRUE	TRUE
PRh-Ect-6	PRh-Ect-6	222	85	72	DE5548	544	16092	16092	layer 6 of PRh-Ect	layer 6 of PRh-Ect	/15564/15565/15566/15567/15738/15739/15750/15903/16001/16086/16092/	/15564/15565/15566/15567/15738/15739/15750/15903/18031/16086/16092/	16086	16086	ADMBA	FALSE	FALSE	FALSE	FALSE	FALSE	TRUE	TRUE
RSCx	RSCx	255	72	101	FF4865	545	16093	16093	retrosplenial cortex	retrosplenial cortex	/15564/15565/15566/15567/15738/15739/15750/15903/16001/16093/	/15564/15565/15566/15567/15738/15739/15750/15903/18046/18052/16093/	16001	18052	ADMBA	FALSE	FALSE	FALSE	FALSE	FALSE	FALSE	FALSE
RSC-1	RSC-1	255	72	101	FF4865	546	16094	16094	layer 1 of RSC	layer 1 of RSC	/15564/15565/15566/15567/15738/15739/15750/15903/16001/16093/16094/	/15564/15565/15566/15567/15738/15739/15750/15903/18046/18052/16093/16094/	16093	16093	ADMBA	FALSE	FALSE	FALSE	FALSE	FALSE	TRUE	TRUE
RSC-2	RSC-2	255	72	101	FF4865	547	16095	16095	layer 2 of RSC	layer 2 of RSC	/15564/15565/15566/15567/15738/15739/15750/15903/16001/16093/16095/	/15564/15565/15566/15567/15738/15739/15750/15903/18046/18052/16093/16095/	16093	16093	ADMBA	FALSE	FALSE	FALSE	FALSE	FALSE	FALSE	FALSE
RSC-3	RSC-3	255	72	101	FF4865	548	16096	16096	layer 3 of RSC	layer 3 of RSC	/15564/15565/15566/15567/15738/15739/15750/15903/16001/16093/16096/	/15564/15565/15566/15567/15738/15739/15750/15903/18046/18052/16093/16096/	16093	16093	ADMBA	FALSE	FALSE	FALSE	FALSE	FALSE	FALSE	FALSE
RSC-4	RSC-4	255	72	101	FF4865	549	16097	16097	layer 4 of RSC	layer 4 of RSC	/15564/15565/15566/15567/15738/15739/15750/15903/16001/16093/16097/	/15564/15565/15566/15567/15738/15739/15750/15903/18046/18052/16093/16097/	16093	16093	ADMBA	FALSE	FALSE	FALSE	FALSE	FALSE	FALSE	FALSE
RSC-5	RSC-5	255	72	101	FF4865	550	16098	16098	layer 5 of RSC	layer 5 of RSC	/15564/15565/15566/15567/15738/15739/15750/15903/16001/16093/16098/	/15564/15565/15566/15567/15738/15739/15750/15903/18046/18052/16093/16098/	16093	16093	ADMBA	FALSE	FALSE	FALSE	FALSE	FALSE	TRUE	TRUE
RSC-6	RSC-6	255	72	101	FF4865	551	16099	16099	layer 6 of RSC	layer 6 of RSC	/15564/15565/15566/15567/15738/15739/15750/15903/16001/16093/16099/	/15564/15565/15566/15567/15738/15739/15750/15903/18046/18052/16093/16099/	16093	16093	ADMBA	FALSE	FALSE	FALSE	FALSE	FALSE	FALSE	FALSE
RSC-6a	RSC-6a	255	72	101	FF4865	552	16100	16100	layer 6a of RSC	layer 6a of RSC	/15564/15565/15566/15567/15738/15739/15750/15903/16001/16093/16099/16100/	/15564/15565/15566/15567/15738/15739/15750/15903/18046/18052/16093/16099/16100/	16099	16099	ADMBA	FALSE	FALSE	FALSE	FALSE	FALSE	TRUE	TRUE
RSC-6b	RSC-6b	255	72	101	FF4865	553	16101	16101	layer 6b of RSC	layer 6b of RSC	/15564/15565/15566/15567/15738/15739/15750/15903/16001/16093/16099/16101/	/15564/15565/15566/15567/15738/15739/15750/15903/18046/18052/16093/16099/16101/	16099	16099	ADMBA	FALSE	FALSE	FALSE	FALSE	FALSE	TRUE	TRUE
ERCx	ERCx	255	72	101	FF4865	554	16102	16102	entorhinal cortex	entorhinal cortex	/15564/15565/15566/15567/15738/15739/15750/15903/16001/16102/	/15564/15565/15566/15567/15738/15739/15750/15903/18046/18052/16102/	16001	18052	ADMBA	FALSE	FALSE	FALSE	FALSE	TRUE	FALSE	FALSE
ERv	ERv	255	72	101	FF4865	555	16103	16103	ventricular zone of ERCx	ventricular zone of ERCx	/15564/15565/15566/15567/15738/15739/15750/15903/16001/16102/16103/	/15564/15565/15566/15567/15738/15739/15750/15903/18046/18052/16102/16103/	16102	16102	ADMBA	FALSE	FALSE	FALSE	FALSE	FALSE	FALSE	FALSE
ERm	ERm	255	72	101	FF4865	556	16104	16104	mantle zone of ERCx	mantle zone of ERCx	/15564/15565/15566/15567/15738/15739/15750/15903/16001/16102/16104/	/15564/15565/15566/15567/15738/15739/15750/15903/18046/18052/16102/16104/	16102	16102	ADMBA	FALSE	FALSE	FALSE	FALSE	FALSE	FALSE	FALSE
ERp	ERp	255	72	101	FF4865	557	16105	16105	periventricular stratum of ERCx (subventricular zone)	periventricular stratum of ERCx (subventricular zone)	/15564/15565/15566/15567/15738/15739/15750/15903/16001/16102/16104/16105/	/15564/15565/15566/15567/15738/15739/15750/15903/18046/18052/16102/16104/16105/	16104	16104	ADMBA	FALSE	FALSE	FALSE	FALSE	FALSE	FALSE	FALSE
ERi	ERi	255	72	101	FF4865	558	16106	16106	intermediate stratum of ERCx (white matter/subplate)	intermediate stratum of ERCx (white matter/subplate)	/15564/15565/15566/15567/15738/15739/15750/15903/16001/16102/16104/16106/	/15564/15565/15566/15567/15738/15739/15750/15903/18046/18052/16102/16104/16106/	16104	16104	ADMBA	FALSE	FALSE	FALSE	FALSE	FALSE	FALSE	FALSE
ERs	ERs	255	72	101	FF4865	559	16107	16107	superficial stratum of ERCx (cortical plate/marginal zone)	superficial stratum of ERCx (cortical plate/marginal zone)	/15564/15565/15566/15567/15738/15739/15750/15903/16001/16102/16104/16107/	/15564/15565/15566/15567/15738/15739/15750/15903/18046/18052/16102/16104/16107/	16104	16104	ADMBA	FALSE	FALSE	FALSE	FALSE	FALSE	FALSE	FALSE
ER-1	ER-1	255	72	101	FF4865	560	16108	16108	layer 1 of ERCx	layer 1 of ERCx	/15564/15565/15566/15567/15738/15739/15750/15903/16001/16102/16104/16107/16108/	/15564/15565/15566/15567/15738/15739/15750/15903/18046/18052/16102/16104/16107/16108/	16107	16107	ADMBA	FALSE	FALSE	FALSE	FALSE	TRUE	TRUE	TRUE
ER-2	ER-2	255	72	101	FF4865	561	16109	16109	layer 2 of ERCx	layer 2 of ERCx	/15564/15565/15566/15567/15738/15739/15750/15903/16001/16102/16104/16107/16109/	/15564/15565/15566/15567/15738/15739/15750/15903/18046/18052/16102/16104/16107/16109/	16107	16107	ADMBA	FALSE	FALSE	FALSE	FALSE	FALSE	FALSE	FALSE
ER-3	ER-3	255	72	101	FF4865	562	16110	16110	layer 3 of ERCx	layer 3 of ERCx	/15564/15565/15566/15567/15738/15739/15750/15903/16001/16102/16104/16107/16110/	/15564/15565/15566/15567/15738/15739/15750/15903/18046/18052/16102/16104/16107/16110/	16107	16107	ADMBA	FALSE	FALSE	FALSE	FALSE	FALSE	FALSE	FALSE
ER-4	ER-4	255	72	101	FF4865	563	16111	16111	layer 4 of ERCx	layer 4 of ERCx	/15564/15565/15566/15567/15738/15739/15750/15903/16001/16102/16104/16107/16111/	/15564/15565/15566/15567/15738/15739/15750/15903/18046/18052/16102/16104/16107/16111/	16107	16107	ADMBA	FALSE	FALSE	FALSE	FALSE	FALSE	TRUE	TRUE
ER-5	ER-5	255	72	101	FF4865	564	16112	16112	layer 5 of ERCx	layer 5 of ERCx	/15564/15565/15566/15567/15738/15739/15750/15903/16001/16102/16104/16107/16112/	/15564/15565/15566/15567/15738/15739/15750/15903/18046/18052/16102/16104/16107/16112/	16107	16107	ADMBA	FALSE	FALSE	FALSE	FALSE	TRUE	TRUE	TRUE
ER-6	ER-6	255	72	101	FF4865	565	16113	16113	layer 6 of ERCx	layer 6 of ERCx	/15564/15565/15566/15567/15738/15739/15750/15903/16001/16102/16104/16107/16113/	/15564/15565/15566/15567/15738/15739/15750/15903/18046/18052/16102/16104/16107/16113/	16107	16107	ADMBA	FALSE	FALSE	FALSE	FALSE	TRUE	TRUE	TRUE
DG	DG	255	72	101	FF4865	572	16115	16115	dentate gyrus	dentate gyrus	/15564/15565/15566/15567/15738/15739/15750/15903/16114/16115/	/15564/15565/15566/15567/15738/15739/15750/15903/18046/18041/16115/	16114	18041	ADMBA	FALSE	FALSE	FALSE	FALSE	TRUE	FALSE	FALSE
DGv	DGv	255	72	101	FF4865	573	16116	16116	ventricular zone of DG	ventricular zone of DG	/15564/15565/15566/15567/15738/15739/15750/15903/16114/16115/16116/	/15564/15565/15566/15567/15738/15739/15750/15903/18046/18041/16115/16116/	16115	16115	ADMBA	FALSE	FALSE	FALSE	FALSE	FALSE	FALSE	FALSE
DGm	DGm	255	72	101	FF4865	574	16117	16117	mantle zone of DG	mantle zone of DG	/15564/15565/15566/15567/15738/15739/15750/15903/16114/16115/16117/	/15564/15565/15566/15567/15738/15739/15750/15903/18046/18041/16115/16117/	16115	16115	ADMBA	FALSE	FALSE	FALSE	FALSE	FALSE	FALSE	FALSE
DGp	DGp	255	72	101	FF4865	575	16118	16118	periventricular stratum of DG	periventricular stratum of DG	/15564/15565/15566/15567/15738/15739/15750/15903/16114/16115/16117/16118/	/15564/15565/15566/15567/15738/15739/15750/15903/18046/18041/16115/16117/16118/	16117	16117	ADMBA	FALSE	FALSE	FALSE	FALSE	FALSE	FALSE	FALSE
DGi	DGi	255	72	101	FF4865	576	16119	16119	intermediate stratum of DG	intermediate stratum of DG	/15564/15565/15566/15567/15738/15739/15750/15903/16114/16115/16117/16119/	/15564/15565/15566/15567/15738/15739/15750/15903/18046/18041/16115/16117/16119/	16117	16117	ADMBA	FALSE	FALSE	FALSE	FALSE	FALSE	FALSE	FALSE
DGHil	DGHil	255	72	101	FF4865	577	16120	16120	hilus of the DG	hilus of the DG	/15564/15565/15566/15567/15738/15739/15750/15903/16114/16115/16117/16119/16120/	/15564/15565/15566/15567/15738/15739/15750/15903/18046/18041/16115/16117/16119/16120/	16119	16119	ADMBA	FALSE	FALSE	FALSE	FALSE	FALSE	TRUE	TRUE
DGs	DGs	255	72	101	FF4865	578	16121	16121	superficial stratum of DG	superficial stratum of DG	/15564/15565/15566/15567/15738/15739/15750/15903/16114/16115/16117/16121/	/15564/15565/15566/15567/15738/15739/15750/15903/18046/18041/16115/16117/16121/	16117	16117	ADMBA	FALSE	FALSE	FALSE	FALSE	FALSE	FALSE	FALSE
DGGran	DGGran	217	61	86	D93D56	579	16122	16122	granule cell layer of the DG	granule cell layer of the DG	/15564/15565/15566/15567/15738/15739/15750/15903/16114/16115/16117/16121/16122/	/15564/15565/15566/15567/15738/15739/15750/15903/18046/18041/16115/16117/16121/16122/	16121	16121	ADMBA	FALSE	FALSE	FALSE	FALSE	FALSE	TRUE	TRUE
DGMol	DGMol	255	72	101	FF4865	580	16123	16123	molecular layer of the DG	molecular layer of the DG	/15564/15565/15566/15567/15738/15739/15750/15903/16114/16115/16117/16121/16123/	/15564/15565/15566/15567/15738/15739/15750/15903/18046/18041/16115/16117/16121/16123/	16121	16121	ADMBA	FALSE	FALSE	FALSE	FALSE	FALSE	TRUE	TRUE
CA	CA	255	72	101	FF4865	581	16124	16124	hippocampus (cortex Ammonis)	hippocampus (cortex Ammonis)	/15564/15565/15566/15567/15738/15739/15750/15903/16114/16124/	/15564/15565/15566/15567/15738/15739/15750/15903/18046/18041/16124/	16114	18041	ADMBA	FALSE	FALSE	FALSE	FALSE	FALSE	FALSE	FALSE
CAv	CAv	255	72	101	FF4865	582	16125	16125	ventricular zone of CA	ventricular zone of CA	/15564/15565/15566/15567/15738/15739/15750/15903/16114/16124/16125/	/15564/15565/15566/15567/15738/15739/15750/15903/18046/18041/16124/16125/	16124	16124	ADMBA	FALSE	FALSE	FALSE	FALSE	FALSE	FALSE	FALSE
CAm	CAm	255	72	101	FF4865	583	16126	16126	mantle zone of CA	mantle zone of CA	/15564/15565/15566/15567/15738/15739/15750/15903/16114/16124/16126/	/15564/15565/15566/15567/15738/15739/15750/15903/18046/18041/16124/16126/	16124	16124	ADMBA	FALSE	FALSE	FALSE	FALSE	FALSE	FALSE	FALSE
CAp	CAp	255	72	101	FF4865	584	16127	16127	periventricular stratum of CA	periventricular stratum of CA	/15564/15565/15566/15567/15738/15739/15750/15903/16114/16124/16126/16127/	/15564/15565/15566/15567/15738/15739/15750/15903/18046/18041/16124/16126/16127/	16126	16126	ADMBA	FALSE	FALSE	FALSE	FALSE	FALSE	FALSE	FALSE
CAi	CAi	255	72	101	FF4865	585	16128	16128	intermediate stratum of CA	intermediate stratum of CA	/15564/15565/15566/15567/15738/15739/15750/15903/16114/16124/16126/16128/	/15564/15565/15566/15567/15738/15739/15750/15903/18046/18041/16124/16126/16128/	16126	16126	ADMBA	FALSE	FALSE	FALSE	FALSE	FALSE	FALSE	FALSE
CAs	CAs	255	72	101	FF4865	586	16130	16130	superficial stratum of CA	superficial stratum of CA	/15564/15565/15566/15567/15738/15739/15750/15903/16114/16124/16126/16130/	/15564/15565/15566/15567/15738/15739/15750/15903/18046/18041/16124/16126/16130/	16126	16126	ADMBA	FALSE	FALSE	FALSE	FALSE	FALSE	FALSE	FALSE
CA1	CA1	255	72	101	FF4865	587	16131	16131	Field CA1	Field CA1	/15564/15565/15566/15567/15738/15739/15750/15903/16114/16124/16126/16130/16131/	/15564/15565/15566/15567/15738/15739/15750/15903/18046/18041/16124/16126/16130/16131/	16130	16130	ADMBA	FALSE	FALSE	FALSE	FALSE	TRUE	FALSE	FALSE
CA1so	CA1so	255	72	101	FF4865	588	16132	16132	Field CA1, stratum oriens	Field CA1, stratum oriens	/15564/15565/15566/15567/15738/15739/15750/15903/16114/16124/16126/16130/16131/16132/	/15564/15565/15566/15567/15738/15739/15750/15903/18046/18041/16124/16126/16130/16131/16132/	16131	16131	ADMBA	FALSE	FALSE	FALSE	FALSE	TRUE	TRUE	TRUE
CA1sp	CA1sp	217	61	86	D93D56	589	16133	16133	Field CA1, stratum pyramidale	Field CA1, stratum pyramidale	/15564/15565/15566/15567/15738/15739/15750/15903/16114/16124/16126/16130/16131/16133/	/15564/15565/15566/15567/15738/15739/15750/15903/18046/18041/16124/16126/16130/16131/16133/	16131	16131	ADMBA	FALSE	FALSE	FALSE	FALSE	TRUE	TRUE	TRUE
CA1sr	CA1sr	255	72	101	FF4865	590	16134	16134	Field CA1, stratum radiatum	Field CA1, stratum radiatum	/15564/15565/15566/15567/15738/15739/15750/15903/16114/16124/16126/16130/16131/16134/	/15564/15565/15566/15567/15738/15739/15750/15903/18046/18041/16124/16126/16130/16131/16134/	16131	16131	ADMBA	FALSE	FALSE	FALSE	FALSE	TRUE	TRUE	TRUE
CA1slm	CA1slm	255	72	101	FF4865	591	16135	16135	Field CA1, stratum lacunosum-moleculare	Field CA1, stratum lacunosum-moleculare	/15564/15565/15566/15567/15738/15739/15750/15903/16114/16124/16126/16130/16131/16135/	/15564/15565/15566/15567/15738/15739/15750/15903/18046/18041/16124/16126/16130/16131/16135/	16131	16131	ADMBA	FALSE	FALSE	FALSE	FALSE	TRUE	TRUE	TRUE
CA2	CA2	255	72	101	FF4865	592	16136	16136	Field CA2	Field CA2	/15564/15565/15566/15567/15738/15739/15750/15903/16114/16124/16126/16130/16136/	/15564/15565/15566/15567/15738/15739/15750/15903/18046/18041/16124/16126/16130/16136/	16130	16130	ADMBA	FALSE	FALSE	FALSE	FALSE	TRUE	FALSE	FALSE
CA2slm	CA2slm	255	72	101	FF4865	593	16137	16137	Field CA2, stratum lacunosum-moleculare	Field CA2, stratum lacunosum-moleculare	/15564/15565/15566/15567/15738/15739/15750/15903/16114/16124/16126/16130/16136/16137/	/15564/15565/15566/15567/15738/15739/15750/15903/18046/18041/16124/16126/16130/16136/16137/	16136	16136	ADMBA	FALSE	FALSE	FALSE	FALSE	TRUE	TRUE	TRUE
CA2so	CA2so	255	72	101	FF4865	594	16138	16138	Field CA2, stratum oriens	Field CA2, stratum oriens	/15564/15565/15566/15567/15738/15739/15750/15903/16114/16124/16126/16130/16136/16138/	/15564/15565/15566/15567/15738/15739/15750/15903/18046/18041/16124/16126/16130/16136/16138/	16136	16136	ADMBA	FALSE	FALSE	FALSE	FALSE	TRUE	TRUE	TRUE
CA2sp	CA2sp	217	61	86	D93D56	595	16139	16139	Field CA2, stratum pyramidale	Field CA2, stratum pyramidale	/15564/15565/15566/15567/15738/15739/15750/15903/16114/16124/16126/16130/16136/16139/	/15564/15565/15566/15567/15738/15739/15750/15903/18046/18041/16124/16126/16130/16136/16139/	16136	16136	ADMBA	FALSE	FALSE	FALSE	FALSE	TRUE	TRUE	TRUE
CA2sr	CA2sr	255	72	101	FF4865	596	16140	16140	Field CA2, stratum radiatum	Field CA2, stratum radiatum	/15564/15565/15566/15567/15738/15739/15750/15903/16114/16124/16126/16130/16136/16140/	/15564/15565/15566/15567/15738/15739/15750/15903/18046/18041/16124/16126/16130/16136/16140/	16136	16136	ADMBA	FALSE	FALSE	FALSE	FALSE	TRUE	TRUE	TRUE
CA3	CA3	255	72	101	FF4865	597	16141	16141	Field CA3	Field CA3	/15564/15565/15566/15567/15738/15739/15750/15903/16114/16124/16126/16130/16141/	/15564/15565/15566/15567/15738/15739/15750/15903/18046/18041/16124/16126/16130/16141/	16130	16130	ADMBA	FALSE	FALSE	FALSE	FALSE	TRUE	FALSE	FALSE
CA3so	CA3so	255	72	101	FF4865	598	16142	16142	Field CA3, stratum oriens	Field CA3, stratum oriens	/15564/15565/15566/15567/15738/15739/15750/15903/16114/16124/16126/16130/16141/16142/	/15564/15565/15566/15567/15738/15739/15750/15903/18046/18041/16124/16126/16130/16141/16142/	16141	16141	ADMBA	FALSE	FALSE	FALSE	FALSE	TRUE	TRUE	TRUE
CA3sp	CA3sp	217	61	86	D93D56	599	16143	16143	Field CA3, stratum pyramidale	Field CA3, stratum pyramidale	/15564/15565/15566/15567/15738/15739/15750/15903/16114/16124/16126/16130/16141/16143/	/15564/15565/15566/15567/15738/15739/15750/15903/18046/18041/16124/16126/16130/16141/16143/	16141	16141	ADMBA	FALSE	FALSE	FALSE	FALSE	TRUE	TRUE	TRUE
CA3slu	CA3slu	255	72	101	FF4865	600	16144	16144	Field CA3, stratum lucidum	Field CA3, stratum lucidum	/15564/15565/15566/15567/15738/15739/15750/15903/16114/16124/16126/16130/16141/16144/	/15564/15565/15566/15567/15738/15739/15750/15903/18046/18041/16124/16126/16130/16141/16144/	16141	16141	ADMBA	FALSE	FALSE	FALSE	FALSE	FALSE	FALSE	FALSE
CA3sr	CA3sr	255	72	101	FF4865	601	16145	16145	Field CA3, stratum radiatum	Field CA3, stratum radiatum	/15564/15565/15566/15567/15738/15739/15750/15903/16114/16124/16126/16130/16141/16145/	/15564/15565/15566/15567/15738/15739/15750/15903/18046/18041/16124/16126/16130/16141/16145/	16141	16141	ADMBA	FALSE	FALSE	FALSE	FALSE	TRUE	TRUE	TRUE
CA3slm	CA3slm	255	72	101	FF4865	602	16146	16146	Field CA3, stratum lacunosum-moleculare	Field CA3, stratum lacunosum-moleculare	/15564/15565/15566/15567/15738/15739/15750/15903/16114/16124/16126/16130/16141/16146/	/15564/15565/15566/15567/15738/15739/15750/15903/18046/18041/16124/16126/16130/16141/16146/	16141	16141	ADMBA	FALSE	FALSE	FALSE	FALSE	TRUE	TRUE	TRUE
IG	IG	255	72	101	FF4865	603	16147	16147	induseum griseum	induseum griseum	/15564/15565/15566/15567/15738/15739/15750/15903/16114/16147/	/15564/15565/15566/15567/15738/15739/15750/15903/18046/18041/16147/	16114	18041	ADMBA	FALSE	FALSE	FALSE	FALSE	FALSE	FALSE	FALSE
IGv	IGv	255	72	101	FF4865	604	16148	16148	ventricular zone of the IG	ventricular zone of the IG	/15564/15565/15566/15567/15738/15739/15750/15903/16114/16147/16148/	/15564/15565/15566/15567/15738/15739/15750/15903/18046/18041/16147/16148/	16147	16147	ADMBA	FALSE	FALSE	FALSE	FALSE	FALSE	FALSE	FALSE
IGm	IGm	255	72	101	FF4865	605	16149	16149	mantle zone of the IG	mantle zone of the IG	/15564/15565/15566/15567/15738/15739/15750/15903/16114/16147/16149/	/15564/15565/15566/15567/15738/15739/15750/15903/18046/18041/16147/16149/	16147	16147	ADMBA	FALSE	FALSE	FALSE	FALSE	FALSE	FALSE	FALSE
IGp	IGp	255	72	101	FF4865	606	16150	16150	periventricular stratum of the IG	periventricular stratum of the IG	/15564/15565/15566/15567/15738/15739/15750/15903/16114/16147/16149/16150/	/15564/15565/15566/15567/15738/15739/15750/15903/18046/18041/16147/16149/16150/	16149	16149	ADMBA	FALSE	FALSE	FALSE	FALSE	FALSE	FALSE	FALSE
IGi	IGi	255	72	101	FF4865	607	16151	16151	intermediate stratum of the IG	intermediate stratum of the IG	/15564/15565/15566/15567/15738/15739/15750/15903/16114/16147/16149/16151/	/15564/15565/15566/15567/15738/15739/15750/15903/18046/18041/16147/16149/16151/	16149	16149	ADMBA	FALSE	FALSE	FALSE	FALSE	FALSE	FALSE	FALSE
IGs	IGs	255	72	101	FF4865	608	16152	16152	superficial stratum of the IG	superficial stratum of the IG	/15564/15565/15566/15567/15738/15739/15750/15903/16114/16147/16149/16152/	/15564/15565/15566/15567/15738/15739/15750/15903/18046/18041/16147/16149/16152/	16149	16149	ADMBA	FALSE	FALSE	FALSE	FALSE	FALSE	FALSE	FALSE
PyIG	PyIG	255	72	101	FF4865	609	16153	16153	pyramidal layer of IG	pyramidal layer of IG	/15564/15565/15566/15567/15738/15739/15750/15903/16114/16147/16149/16152/16153/	/15564/15565/15566/15567/15738/15739/15750/15903/18046/18041/16147/16149/16152/16153/	16152	16152	ADMBA	FALSE	FALSE	FALSE	FALSE	FALSE	FALSE	FALSE
TTe	TTe	255	72	101	FF4865	610	16154	16154	taenia tecta	taenia tecta	/15564/15565/15566/15567/15738/15739/15750/15903/16114/16154/	/15564/15565/15566/15567/15738/15739/15750/15903/18046/18041/16154/	16114	18041	ADMBA	FALSE	FALSE	FALSE	FALSE	FALSE	FALSE	FALSE
TTev	TTev	255	72	101	FF4865	611	16155	16155	ventricular zone of TTe	ventricular zone of TTe	/15564/15565/15566/15567/15738/15739/15750/15903/16114/16154/16155/	/15564/15565/15566/15567/15738/15739/15750/15903/18046/18041/16154/16155/	16154	16154	ADMBA	FALSE	FALSE	FALSE	FALSE	FALSE	FALSE	FALSE
TTem	TTem	255	72	101	FF4865	612	16156	16156	mantle zone of TTe	mantle zone of TTe	/15564/15565/15566/15567/15738/15739/15750/15903/16114/16154/16156/	/15564/15565/15566/15567/15738/15739/15750/15903/18046/18041/16154/16156/	16154	16154	ADMBA	FALSE	FALSE	FALSE	FALSE	FALSE	FALSE	FALSE
TTep	TTep	255	72	101	FF4865	613	16157	16157	periventricular stratum of TTe	periventricular stratum of TTe	/15564/15565/15566/15567/15738/15739/15750/15903/16114/16154/16156/16157/	/15564/15565/15566/15567/15738/15739/15750/15903/18046/18041/16154/16156/16157/	16156	16156	ADMBA	FALSE	FALSE	FALSE	FALSE	FALSE	FALSE	FALSE
DPp	DPp	255	72	101	FF4865	614	16158	16158	dorsal peduncular cortex, periventricular part	dorsal peduncular cortex, periventricular part	/15564/15565/15566/15567/15738/15739/15750/15903/16114/16154/16156/16157/16158/	/15564/15565/15566/15567/15738/15739/15750/15903/18046/18041/16154/16156/16157/16158/	16157	16157	ADMBA	FALSE	FALSE	FALSE	FALSE	FALSE	FALSE	FALSE
TTei	TTei	255	72	101	FF4865	615	16159	16159	intermediate stratum of TTe	intermediate stratum of TTe	/15564/15565/15566/15567/15738/15739/15750/15903/16114/16154/16156/16159/	/15564/15565/15566/15567/15738/15739/15750/15903/18046/18041/16154/16156/16159/	16156	16156	ADMBA	FALSE	FALSE	FALSE	FALSE	FALSE	FALSE	FALSE
DPi	DPi	255	72	101	FF4865	616	16160	16160	dorsal peduncular cortex, intermediate part	dorsal peduncular cortex, intermediate part	/15564/15565/15566/15567/15738/15739/15750/15903/16114/16154/16156/16159/16160/	/15564/15565/15566/15567/15738/15739/15750/15903/18046/18041/16154/16156/16159/16160/	16159	16159	ADMBA	FALSE	FALSE	FALSE	FALSE	FALSE	FALSE	FALSE
TTes	TTes	255	72	101	FF4865	617	16161	16161	superficial stratum of TTe	superficial stratum of TTe	/15564/15565/15566/15567/15738/15739/15750/15903/16114/16154/16156/16161/	/15564/15565/15566/15567/15738/15739/15750/15903/18046/18041/16154/16156/16161/	16156	16156	ADMBA	FALSE	FALSE	FALSE	FALSE	FALSE	FALSE	FALSE
PyTT	PyTT	255	72	101	FF4865	618	16162	16162	pyramidal layer of taenia tecta	pyramidal layer of taenia tecta	/15564/15565/15566/15567/15738/15739/15750/15903/16114/16154/16156/16161/16162/	/15564/15565/15566/15567/15738/15739/15750/15903/18046/18041/16154/16156/16161/16162/	16161	16161	ADMBA	FALSE	FALSE	FALSE	FALSE	FALSE	FALSE	FALSE
S	S	255	72	101	FF4865	619	16163	16163	subiculum	subiculum	/15564/15565/15566/15567/15738/15739/15750/15903/16114/16163/	/15564/15565/15566/15567/15738/15739/15750/15903/18046/18041/16163/	16114	18041	ADMBA	FALSE	FALSE	FALSE	FALSE	TRUE	FALSE	FALSE
Sv	Sv	255	72	101	FF4865	620	16164	16164	ventricular zone of S	ventricular zone of S	/15564/15565/15566/15567/15738/15739/15750/15903/16114/16163/16164/	/15564/15565/15566/15567/15738/15739/15750/15903/18046/18041/16163/16164/	16163	16163	ADMBA	FALSE	FALSE	FALSE	FALSE	FALSE	FALSE	FALSE
Sm	Sm	255	72	101	FF4865	621	16165	16165	mantle zone of S	mantle zone of S	/15564/15565/15566/15567/15738/15739/15750/15903/16114/16163/16165/	/15564/15565/15566/15567/15738/15739/15750/15903/18046/18041/16163/16165/	16163	16163	ADMBA	FALSE	FALSE	FALSE	FALSE	FALSE	FALSE	FALSE
Sp	Sp	255	72	101	FF4865	622	16166	16166	periventricular stratum of S	periventricular stratum of S	/15564/15565/15566/15567/15738/15739/15750/15903/16114/16163/16165/16166/	/15564/15565/15566/15567/15738/15739/15750/15903/18046/18041/16163/16165/16166/	16165	16165	ADMBA	FALSE	FALSE	FALSE	FALSE	FALSE	FALSE	FALSE
Si	Si	255	72	101	FF4865	623	16167	16167	intermediate stratum of S	intermediate stratum of S	/15564/15565/15566/15567/15738/15739/15750/15903/16114/16163/16165/16167/	/15564/15565/15566/15567/15738/15739/15750/15903/18046/18041/16163/16165/16167/	16165	16165	ADMBA	FALSE	FALSE	FALSE	FALSE	FALSE	FALSE	FALSE
Ss	Ss	255	72	101	FF4865	624	16169	16169	superficial stratum of S	superficial stratum of S	/15564/15565/15566/15567/15738/15739/15750/15903/16114/16163/16165/16169/	/15564/15565/15566/15567/15738/15739/15750/15903/18046/18041/16163/16165/16169/	16165	16165	ADMBA	FALSE	FALSE	FALSE	FALSE	FALSE	FALSE	FALSE
PyS	PyS	255	72	101	FF4865	625	16170	16170	pyramidal layer of S	pyramidal layer of S	/15564/15565/15566/15567/15738/15739/15750/15903/16114/16163/16165/16169/16170/	/15564/15565/15566/15567/15738/15739/15750/15903/18046/18041/16163/16165/16169/16170/	16169	16169	ADMBA	FALSE	FALSE	FALSE	FALSE	FALSE	TRUE	TRUE
SMol	SMol	255	72	101	FF4865	626	16171	16171	molecular layer of S	molecular layer of S	/15564/15565/15566/15567/15738/15739/15750/15903/16114/16163/16165/16169/16171/	/15564/15565/15566/15567/15738/15739/15750/15903/18046/18041/16163/16165/16169/16171/	16169	16169	ADMBA	FALSE	FALSE	FALSE	FALSE	FALSE	TRUE	TRUE
PrS	PrS	255	72	101	FF4865	627	16172	16172	presubiculum	presubiculum	/15564/15565/15566/15567/15738/15739/15750/15903/16114/16172/	/15564/15565/15566/15567/15738/15739/15750/15903/18046/18052/16172/	16114	18052	ADMBA	FALSE	FALSE	FALSE	FALSE	TRUE	TRUE	TRUE
PrSv	PrSv	255	72	101	FF4865	628	16173	16173	ventricular zone of PrS	ventricular zone of PrS	/15564/15565/15566/15567/15738/15739/15750/15903/16114/16172/16173/	/15564/15565/15566/15567/15738/15739/15750/15903/18046/18052/16172/16173/	16172	16172	ADMBA	FALSE	FALSE	FALSE	FALSE	FALSE	FALSE	FALSE
PrSm	PrSm	255	72	101	FF4865	629	16174	16174	mantle zone of PrS	mantle zone of PrS	/15564/15565/15566/15567/15738/15739/15750/15903/16114/16172/16174/	/15564/15565/15566/15567/15738/15739/15750/15903/18046/18052/16172/16174/	16172	16172	ADMBA	FALSE	FALSE	FALSE	FALSE	FALSE	FALSE	FALSE
PrSp	PrSp	255	72	101	FF4865	630	16175	16175	periventricular stratum of PrS (subventricular zone)	periventricular stratum of PrS (subventricular zone)	/15564/15565/15566/15567/15738/15739/15750/15903/16114/16172/16174/16175/	/15564/15565/15566/15567/15738/15739/15750/15903/18046/18052/16172/16174/16175/	16174	16174	ADMBA	FALSE	FALSE	FALSE	FALSE	FALSE	FALSE	FALSE
PrSi	PrSi	255	72	101	FF4865	631	16176	16176	intermediate stratum of PrS (white matter/subplate)	intermediate stratum of PrS (white matter/subplate)	/15564/15565/15566/15567/15738/15739/15750/15903/16114/16172/16174/16176/	/15564/15565/15566/15567/15738/15739/15750/15903/18046/18052/16172/16174/16176/	16174	16174	ADMBA	FALSE	FALSE	FALSE	FALSE	FALSE	FALSE	FALSE
PrSs	PrSs	255	72	101	FF4865	632	16177	16177	superficial stratum of PrS (cortical plate/marginal zone)	superficial stratum of PrS (cortical plate/marginal zone)	/15564/15565/15566/15567/15738/15739/15750/15903/16114/16172/16174/16177/	/15564/15565/15566/15567/15738/15739/15750/15903/18046/18052/16172/16174/16177/	16174	16174	ADMBA	FALSE	FALSE	FALSE	FALSE	FALSE	FALSE	FALSE
PrS-1	PrS-1	255	72	101	FF4865	633	16178	16178	layer 1 of PrS	layer 1 of PrS	/15564/15565/15566/15567/15738/15739/15750/15903/16114/16172/16174/16177/16178/	/15564/15565/15566/15567/15738/15739/15750/15903/18046/18052/16172/16174/16177/16178/	16177	16177	ADMBA	FALSE	FALSE	FALSE	FALSE	FALSE	FALSE	FALSE
PrS-2	PrS-2	255	72	101	FF4865	634	16179	16179	layer 2 of PrS	layer 2 of PrS	/15564/15565/15566/15567/15738/15739/15750/15903/16114/16172/16174/16177/16179/	/15564/15565/15566/15567/15738/15739/15750/15903/18046/18052/16172/16174/16177/16179/	16177	16177	ADMBA	FALSE	FALSE	FALSE	FALSE	FALSE	FALSE	FALSE
PrS-3	PrS-3	255	72	101	FF4865	635	16180	16180	layer 3 of PrS	layer 3 of PrS	/15564/15565/15566/15567/15738/15739/15750/15903/16114/16172/16174/16177/16180/	/15564/15565/15566/15567/15738/15739/15750/15903/18046/18052/16172/16174/16177/16180/	16177	16177	ADMBA	FALSE	FALSE	FALSE	FALSE	FALSE	FALSE	FALSE
PrS-4	PrS-4	255	72	101	FF4865	636	16181	16181	layer 4 of PrS (lamina dissecans)	layer 4 of PrS (lamina dissecans)	/15564/15565/15566/15567/15738/15739/15750/15903/16114/16172/16174/16177/16181/	/15564/15565/15566/15567/15738/15739/15750/15903/18046/18052/16172/16174/16177/16181/	16177	16177	ADMBA	FALSE	FALSE	FALSE	FALSE	FALSE	FALSE	FALSE
PrS-5	PrS-5	255	72	101	FF4865	637	16182	16182	layer 5 of PrS	layer 5 of PrS	/15564/15565/15566/15567/15738/15739/15750/15903/16114/16172/16174/16177/16182/	/15564/15565/15566/15567/15738/15739/15750/15903/18046/18052/16172/16174/16177/16182/	16177	16177	ADMBA	FALSE	FALSE	FALSE	FALSE	FALSE	FALSE	FALSE
PrS-6	PrS-6	255	72	101	FF4865	638	16183	16183	layer 6 of PrS	layer 6 of PrS	/15564/15565/15566/15567/15738/15739/15750/15903/16114/16172/16174/16177/16183/	/15564/15565/15566/15567/15738/15739/15750/15903/18046/18052/16172/16174/16177/16183/	16177	16177	ADMBA	FALSE	FALSE	FALSE	FALSE	FALSE	FALSE	FALSE
PrS-6a	PrS-6a	255	72	101	FF4865	639	16184	16184	layer 6a of PrS	layer 6a of PrS	/15564/15565/15566/15567/15738/15739/15750/15903/16114/16172/16174/16177/16183/16184/	/15564/15565/15566/15567/15738/15739/15750/15903/18046/18052/16172/16174/16177/16183/16184/	16183	16183	ADMBA	FALSE	FALSE	FALSE	FALSE	FALSE	FALSE	FALSE
PrS-6b	PrS-6b	255	72	101	FF4865	640	16185	16185	layer 6b of PrS	layer 6b of PrS	/15564/15565/15566/15567/15738/15739/15750/15903/16114/16172/16174/16177/16183/16185/	/15564/15565/15566/15567/15738/15739/15750/15903/18046/18052/16172/16174/16177/16183/16185/	16183	16183	ADMBA	FALSE	FALSE	FALSE	FALSE	FALSE	FALSE	FALSE
PaS	PaS	255	72	101	FF4865	641	16186	16186	parasubiculum	parasubiculum	/15564/15565/15566/15567/15738/15739/15750/15903/16114/16186/	/15564/15565/15566/15567/15738/15739/15750/15903/18046/18052/16186/	16114	18052	ADMBA	FALSE	FALSE	FALSE	FALSE	TRUE	TRUE	TRUE
PaSv	PaSv	255	72	101	FF4865	642	16187	16187	ventricular zone of PaS	ventricular zone of PaS	/15564/15565/15566/15567/15738/15739/15750/15903/16114/16186/16187/	/15564/15565/15566/15567/15738/15739/15750/15903/18046/18052/16186/16187/	16186	16186	ADMBA	FALSE	FALSE	FALSE	FALSE	FALSE	FALSE	FALSE
PaSm	PaSm	255	72	101	FF4865	643	16188	16188	mantle zone of PaS	mantle zone of PaS	/15564/15565/15566/15567/15738/15739/15750/15903/16114/16186/16188/	/15564/15565/15566/15567/15738/15739/15750/15903/18046/18052/16186/16188/	16186	16186	ADMBA	FALSE	FALSE	FALSE	FALSE	FALSE	FALSE	FALSE
PaSp	PaSp	255	72	101	FF4865	644	16189	16189	periventricular stratum of PaS (subventricular zone)	periventricular stratum of PaS (subventricular zone)	/15564/15565/15566/15567/15738/15739/15750/15903/16114/16186/16188/16189/	/15564/15565/15566/15567/15738/15739/15750/15903/18046/18052/16186/16188/16189/	16188	16188	ADMBA	FALSE	FALSE	FALSE	FALSE	FALSE	FALSE	FALSE
PaSi	PaSi	255	72	101	FF4865	645	16190	16190	intermediate stratum of PaS (white matter/subplate)	intermediate stratum of PaS (white matter/subplate)	/15564/15565/15566/15567/15738/15739/15750/15903/16114/16186/16188/16190/	/15564/15565/15566/15567/15738/15739/15750/15903/18046/18052/16186/16188/16190/	16188	16188	ADMBA	FALSE	FALSE	FALSE	FALSE	FALSE	FALSE	FALSE
PaSs	PaSs	255	72	101	FF4865	646	16191	16191	superficial stratum of PaS (cortical plate/marginal zone)	superficial stratum of PaS (cortical plate/marginal zone)	/15564/15565/15566/15567/15738/15739/15750/15903/16114/16186/16188/16191/	/15564/15565/15566/15567/15738/15739/15750/15903/18046/18052/16186/16188/16191/	16188	16188	ADMBA	FALSE	FALSE	FALSE	FALSE	FALSE	FALSE	FALSE
PaS-1	PaS-1	255	72	101	FF4865	647	16192	16192	layer 1 of PaS	layer 1 of PaS	/15564/15565/15566/15567/15738/15739/15750/15903/16114/16186/16188/16191/16192/	/15564/15565/15566/15567/15738/15739/15750/15903/18046/18052/16186/16188/16191/16192/	16191	16191	ADMBA	FALSE	FALSE	FALSE	FALSE	FALSE	FALSE	FALSE
PaS-2	PaS-2	255	72	101	FF4865	648	16193	16193	layer 2 of PaS	layer 2 of PaS	/15564/15565/15566/15567/15738/15739/15750/15903/16114/16186/16188/16191/16193/	/15564/15565/15566/15567/15738/15739/15750/15903/18046/18052/16186/16188/16191/16193/	16191	16191	ADMBA	FALSE	FALSE	FALSE	FALSE	FALSE	FALSE	FALSE
PaS-3	PaS-3	255	72	101	FF4865	649	16194	16194	layer 3 of PaS	layer 3 of PaS	/15564/15565/15566/15567/15738/15739/15750/15903/16114/16186/16188/16191/16194/	/15564/15565/15566/15567/15738/15739/15750/15903/18046/18052/16186/16188/16191/16194/	16191	16191	ADMBA	FALSE	FALSE	FALSE	FALSE	FALSE	FALSE	FALSE
PaS-4	PaS-4	255	72	101	FF4865	650	16195	16195	layer 4 of PaS	layer 4 of PaS	/15564/15565/15566/15567/15738/15739/15750/15903/16114/16186/16188/16191/16195/	/15564/15565/15566/15567/15738/15739/15750/15903/18046/18052/16186/16188/16191/16195/	16191	16191	ADMBA	FALSE	FALSE	FALSE	FALSE	FALSE	FALSE	FALSE
PaS-5	PaS-5	255	72	101	FF4865	651	16196	16196	layer 5 of PaS	layer 5 of PaS	/15564/15565/15566/15567/15738/15739/15750/15903/16114/16186/16188/16191/16196/	/15564/15565/15566/15567/15738/15739/15750/15903/18046/18052/16186/16188/16191/16196/	16191	16191	ADMBA	FALSE	FALSE	FALSE	FALSE	FALSE	FALSE	FALSE
PaS-6	PaS-6	255	72	101	FF4865	652	16197	16197	layer 6 of PaS	layer 6 of PaS	/15564/15565/15566/15567/15738/15739/15750/15903/16114/16186/16188/16191/16197/	/15564/15565/15566/15567/15738/15739/15750/15903/18046/18052/16186/16188/16191/16197/	16191	16191	ADMBA	FALSE	FALSE	FALSE	FALSE	FALSE	FALSE	FALSE
PaS-6a	PaS-6a	255	72	101	FF4865	653	111220572	20572	layer 6a of PaS	layer 6a of PaS	/15564/15565/15566/15567/15738/15739/15750/15903/16114/16186/16188/16191/16197/111220572/	/15564/15565/15566/15567/15738/15739/15750/15903/18046/18052/16186/16188/16191/16197/20572/	16197	16197	ADMBA	FALSE	FALSE	FALSE	FALSE	FALSE	FALSE	FALSE
PaS-6b	PaS-6b	255	72	101	FF4865	654	111220574	20574	layer 6b of PaS	layer 6b of PaS	/15564/15565/15566/15567/15738/15739/15750/15903/16114/16186/16188/16191/16197/111220574/	/15564/15565/15566/15567/15738/15739/15750/15903/18046/18052/16186/16188/16191/16197/20574/	16197	16197	ADMBA	FALSE	FALSE	FALSE	FALSE	FALSE	FALSE	FALSE
Fc	Fc	255	72	101	FF4865	655	112892265	22265	fasciola cinerea	fasciola cinerea	/15564/15565/15566/15567/15738/15739/15750/15903/16114/112892265/	/15564/15565/15566/15567/15738/15739/15750/15903/18046/18041/22265/	16114	18041	ADMBA	FALSE	FALSE	FALSE	FALSE	FALSE	FALSE	FALSE
Fcv	Fcv	255	72	101	FF4865	656	112892267	22267	ventricular zone of the Fc	ventricular zone of the Fc	/15564/15565/15566/15567/15738/15739/15750/15903/16114/112892265/112892267/	/15564/15565/15566/15567/15738/15739/15750/15903/18046/18041/22265/22267/	112892265	22265	ADMBA	FALSE	FALSE	FALSE	FALSE	FALSE	FALSE	FALSE
Fcm	Fcm	255	72	101	FF4865	657	112892269	22269	mantle zone of the Fc	mantle zone of the Fc	/15564/15565/15566/15567/15738/15739/15750/15903/16114/112892265/112892269/	/15564/15565/15566/15567/15738/15739/15750/15903/18046/18041/22265/22269/	112892265	22265	ADMBA	FALSE	FALSE	FALSE	FALSE	FALSE	FALSE	FALSE
Fcp	Fcp	255	72	101	FF4865	658	112892271	22271	periventricular stratum of the Fc	periventricular stratum of the Fc	/15564/15565/15566/15567/15738/15739/15750/15903/16114/112892265/112892269/112892271/	/15564/15565/15566/15567/15738/15739/15750/15903/18046/18041/22265/22269/22271/	112892269	22269	ADMBA	FALSE	FALSE	FALSE	FALSE	FALSE	FALSE	FALSE
Fci	Fci	255	72	101	FF4865	659	112892273	22273	intermediate stratum of the Fc	intermediate stratum of the Fc	/15564/15565/15566/15567/15738/15739/15750/15903/16114/112892265/112892269/112892273/	/15564/15565/15566/15567/15738/15739/15750/15903/18046/18041/22265/22269/22273/	112892269	22269	ADMBA	FALSE	FALSE	FALSE	FALSE	FALSE	FALSE	FALSE
Fcs	Fcs	255	72	101	FF4865	660	112892275	22275	superficial stratum of the Fc	superficial stratum of the Fc	/15564/15565/15566/15567/15738/15739/15750/15903/16114/112892265/112892269/112892275/	/15564/15565/15566/15567/15738/15739/15750/15903/18046/18041/22265/22269/22275/	112892269	22269	ADMBA	FALSE	FALSE	FALSE	FALSE	FALSE	FALSE	FALSE
PyFc	PyFc	255	72	101	FF4865	661	112892277	22277	pyramidal layer of Fc	pyramidal layer of Fc	/15564/15565/15566/15567/15738/15739/15750/15903/16114/112892265/112892269/112892275/112892277/	/15564/15565/15566/15567/15738/15739/15750/15903/18046/18041/22265/22269/22275/22277/	112892275	22275	ADMBA	FALSE	FALSE	FALSE	FALSE	FALSE	FALSE	FALSE
FcMol	FcMol	255	72	101	FF4865	662	112892279	22279	molecular layer of Fc	molecular layer of Fc	/15564/15565/15566/15567/15738/15739/15750/15903/16114/112892265/112892269/112892275/112892279/	/15564/15565/15566/15567/15738/15739/15750/15903/18046/18041/22265/22269/22275/22279/	112892275	22275	ADMBA	FALSE	FALSE	FALSE	FALSE	FALSE	FALSE	FALSE
SHi	SHi	208	143	74	D08F4A	669	16204	16204	septohippocampal nucleus	septohippocampal nucleus	/15564/15565/15566/15567/15738/15739/15750/15903/16198/16200/16203/16204/	/15564/15565/15566/15567/15738/15739/15750/15751/15752/15774/15776/15783/16204/	16203	15783	ADMBA	FALSE	FALSE	FALSE	FALSE	FALSE	FALSE	FALSE
TelH	TelH	171	56	46	AB382E	670	16205	16205	telencephalo-hypothalamic transition area	telencephalo-hypothalamic transition area	/15564/15565/15566/15567/15738/15739/15750/16205/	/15564/15565/15566/15567/15738/15739/15750/16205/	15750	15750	ADMBA	FALSE	FALSE	FALSE	FALSE	FALSE	FALSE	FALSE
TelHv	TelHv	171	56	46	AB382E	671	16206	16206	ventricular zone of TelH	ventricular zone of TelH	/15564/15565/15566/15567/15738/15739/15750/16205/16206/	/15564/15565/15566/15567/15738/15739/15750/16205/16206/	16205	16205	ADMBA	FALSE	FALSE	FALSE	FALSE	FALSE	FALSE	FALSE
TelHm	TelHm	183	84	76	B7544C	672	16207	16207	mantle zone of TelH	mantle zone of TelH	/15564/15565/15566/15567/15738/15739/15750/16205/16207/	/15564/15565/15566/15567/15738/15739/15750/16205/16207/	16205	16205	ADMBA	FALSE	FALSE	FALSE	FALSE	FALSE	FALSE	FALSE
TelHp	TelHp	183	84	76	B7544C	673	16208	16208	periventricular stratum of TelH	periventricular stratum of TelH	/15564/15565/15566/15567/15738/15739/15750/16205/16207/16208/	/15564/15565/15566/15567/15738/15739/15750/16205/16207/16208/	16207	16207	ADMBA	FALSE	FALSE	FALSE	FALSE	FALSE	FALSE	FALSE
TelHi	TelHi	183	84	76	B7544C	674	16209	16209	intermediate stratum of TelH	intermediate stratum of TelH	/15564/15565/15566/15567/15738/15739/15750/16205/16207/16209/	/15564/15565/15566/15567/15738/15739/15750/16205/16207/16209/	16207	16207	ADMBA	FALSE	FALSE	FALSE	FALSE	FALSE	FALSE	FALSE
TelHs	TelHs	183	84	76	B7544C	675	16210	16210	superficial stratum of TelH	superficial stratum of TelH	/15564/15565/15566/15567/15738/15739/15750/16205/16207/16210/	/15564/15565/15566/15567/15738/15739/15750/16205/16207/16210/	16207	16207	ADMBA	FALSE	FALSE	FALSE	FALSE	FALSE	FALSE	FALSE
PHy	PHy	223	114	87	DF7257	676	16211	16211	peduncular (caudal) hypothalamus	peduncular (caudal) hypothalamus	/15564/15565/15566/15567/15738/16211/	/15564/15565/15566/15567/15738/16211/	15738	15738	ADMBA	FALSE	FALSE	FALSE	TRUE	TRUE	FALSE	FALSE
PHyA	PHyA	223	114	87	DF7257	677	16212	16212	alar part of peduncular hypothalamus	alar part of peduncular hypothalamus	/15564/15565/15566/15567/15738/16211/16212/	/15564/15565/15566/15567/15738/16211/16212/	16211	16211	ADMBA	TRUE	TRUE	TRUE	TRUE	TRUE	TRUE	TRUE
PPaA	PPaA	223	114	87	DF7257	678	16213	16213	peduncular paraventricular area of PHyA	peduncular paraventricular area of PHyA	/15564/15565/15566/15567/15738/16211/16212/16213/	/15564/15565/15566/15567/15738/16211/16212/16213/	16212	16212	ADMBA	FALSE	FALSE	FALSE	FALSE	FALSE	FALSE	FALSE
PPav	PPav	223	114	87	DF7257	679	16214	16214	ventricular zone of PPaA	ventricular zone of PPaA	/15564/15565/15566/15567/15738/16211/16212/16213/16214/	/15564/15565/15566/15567/15738/16211/16212/16213/16214/	16213	16213	ADMBA	FALSE	FALSE	FALSE	FALSE	FALSE	FALSE	FALSE
PPam	PPam	228	134	111	E4866F	680	16215	16215	mantle zone of PPaA	mantle zone of PPaA	/15564/15565/15566/15567/15738/16211/16212/16213/16215/	/15564/15565/15566/15567/15738/16211/16212/16213/16215/	16213	16213	ADMBA	FALSE	FALSE	FALSE	FALSE	FALSE	FALSE	FALSE
PPap	PPap	228	134	111	E4866F	681	16216	16216	periventricular stratum of PPaA	periventricular stratum of PPaA	/15564/15565/15566/15567/15738/16211/16212/16213/16215/16216/	/15564/15565/15566/15567/15738/16211/16212/16213/16215/16216/	16215	16215	ADMBA	FALSE	FALSE	FALSE	FALSE	FALSE	FALSE	FALSE
PPa	PPa	228	134	111	E4866F	682	16217	16217	paraventricular nucleus, peduncular or principal part	paraventricular nucleus, peduncular or principal part	/15564/15565/15566/15567/15738/16211/16212/16213/16215/16216/16217/	/15564/15565/15566/15567/15738/16211/16212/16213/16215/16216/16217/	16216	16216	ADMBA	FALSE	FALSE	FALSE	FALSE	FALSE	TRUE	TRUE
PaD	PaD	228	134	111	E4866F	683	16218	16218	paraventricular nucleus, dorsal part	paraventricular nucleus, dorsal part	/15564/15565/15566/15567/15738/16211/16212/16213/16215/16216/16217/16218/	/15564/15565/15566/15567/15738/16211/16212/16213/16215/16216/16217/16218/	16217	16217	ADMBA	FALSE	FALSE	FALSE	FALSE	FALSE	FALSE	FALSE
PaC	PaC	228	134	111	E4866F	684	16219	16219	paraventricular nucleus, cap part	paraventricular nucleus, cap part	/15564/15565/15566/15567/15738/16211/16212/16213/16215/16216/16217/16219/	/15564/15565/15566/15567/15738/16211/16212/16213/16215/16216/16217/16219/	16217	16217	ADMBA	FALSE	FALSE	FALSE	FALSE	FALSE	FALSE	FALSE
Pacap	Pacap	228	134	111	E4866F	685	16220	16220	cap part of PPa	cap part of PPa	/15564/15565/15566/15567/15738/16211/16212/16213/16215/16216/16217/16219/16220/	/15564/15565/15566/15567/15738/16211/16212/16213/16215/16216/16217/16219/16220/	16219	16219	ADMBA	FALSE	FALSE	FALSE	FALSE	FALSE	FALSE	FALSE
PaLM	PaLM	228	134	111	E4866F	686	16221	16221	lateral magnocellular part of PPa	lateral magnocellular part of PPa	/15564/15565/15566/15567/15738/16211/16212/16213/16215/16216/16217/16219/16221/	/15564/15565/15566/15567/15738/16211/16212/16213/16215/16216/16217/16219/16221/	16219	16219	ADMBA	FALSE	FALSE	FALSE	FALSE	FALSE	FALSE	FALSE
PaMM	PaMM	228	134	111	E4866F	687	16222	16222	medial magnocellular part of PPa	medial magnocellular part of PPa	/15564/15565/15566/15567/15738/16211/16212/16213/16215/16216/16217/16219/16222/	/15564/15565/15566/15567/15738/16211/16212/16213/16215/16216/16217/16219/16222/	16219	16219	ADMBA	FALSE	FALSE	FALSE	FALSE	FALSE	FALSE	FALSE
PaMP	PaMP	228	134	111	E4866F	688	16223	16223	medial parvicellular part of PPa	medial parvicellular part of PPa	/15564/15565/15566/15567/15738/16211/16212/16213/16215/16216/16217/16219/16223/	/15564/15565/15566/15567/15738/16211/16212/16213/16215/16216/16217/16219/16223/	16219	16219	ADMBA	FALSE	FALSE	FALSE	FALSE	FALSE	FALSE	FALSE
PaR	PaR	228	134	111	E4866F	689	16224	16224	paraventricular nucleus, rostral part	paraventricular nucleus, rostral part	/15564/15565/15566/15567/15738/16211/16212/16213/16215/16216/16217/16224/	/15564/15565/15566/15567/15738/16211/16212/16213/16215/16216/16217/16224/	16217	16217	ADMBA	FALSE	FALSE	FALSE	FALSE	FALSE	FALSE	FALSE
PPai	PPai	228	134	111	E4866F	690	16225	16225	intermediate stratum of PPaA	intermediate stratum of PPaA	/15564/15565/15566/15567/15738/16211/16212/16213/16215/16225/	/15564/15565/15566/15567/15738/16211/16212/16213/16215/16225/	16215	16215	ADMBA	FALSE	FALSE	FALSE	FALSE	FALSE	FALSE	FALSE
PaL	PaL	228	134	111	E4866F	691	16226	16226	paraventricular nucleus, lateral part	paraventricular nucleus, lateral part	/15564/15565/15566/15567/15738/16211/16212/16213/16215/16225/16226/	/15564/15565/15566/15567/15738/16211/16212/16213/16215/16225/16226/	16225	16225	ADMBA	FALSE	FALSE	FALSE	FALSE	FALSE	FALSE	FALSE
UDPeF	UDPeF	228	134	111	E4866F	692	16227	16227	upper dorsal perifornical nucleus	upper dorsal perifornical nucleus	/15564/15565/15566/15567/15738/16211/16212/16213/16215/16225/16227/	/15564/15565/15566/15567/15738/16211/16212/16213/16215/16225/16227/	16225	16225	ADMBA	FALSE	FALSE	FALSE	FALSE	FALSE	FALSE	FALSE
UDLH	UDLH	228	134	111	E4866F	693	16228	16228	upper dorsal lateral hypothalamic area	upper dorsal lateral hypothalamic area	/15564/15565/15566/15567/15738/16211/16212/16213/16215/16225/16228/	/15564/15565/15566/15567/15738/16211/16212/16213/16215/16225/16228/	16225	16225	ADMBA	FALSE	FALSE	FALSE	FALSE	FALSE	FALSE	FALSE
LPo	LPo	228	134	111	E4866F	694	16229	16229	lateral posterior nucleus	lateral posterior nucleus	/15564/15565/15566/15567/15738/16211/16212/16213/16215/16225/16229/	/15564/15565/15566/15567/15738/16211/16212/16213/16215/16225/16229/	16225	16225	ADMBA	FALSE	FALSE	FALSE	FALSE	FALSE	FALSE	FALSE
PSM	PSM	228	134	111	E4866F	695	16230	16230	peduncular nucleus of the stria medullaris	peduncular nucleus of the stria medullaris	/15564/15565/15566/15567/15738/16211/16212/16213/16215/16225/16230/	/15564/15565/15566/15567/15738/16211/16212/16213/16215/16225/16230/	16225	16225	ADMBA	FALSE	FALSE	FALSE	FALSE	FALSE	FALSE	FALSE
PPas	PPas	228	134	111	E4866F	696	16231	16231	superficial stratum of PPaA	superficial stratum of PPaA	/15564/15565/15566/15567/15738/16211/16212/16213/16215/16231/	/15564/15565/15566/15567/15738/16211/16212/16213/16215/16231/	16215	16215	ADMBA	FALSE	FALSE	FALSE	FALSE	FALSE	FALSE	FALSE
EPD	EPD	228	134	111	E4866F	697	16232	16232	dorsal entopeduncular nucleus	dorsal entopeduncular nucleus	/15564/15565/15566/15567/15738/16211/16212/16213/16215/16231/16232/	/15564/15565/15566/15567/15738/16211/16212/16213/16215/16231/16232/	16231	16231	ADMBA	FALSE	FALSE	FALSE	FALSE	FALSE	FALSE	FALSE
PSPa	PSPa	223	114	87	DF7257	698	16233	16233	peduncular subparaventricular area	peduncular subparaventricular area	/15564/15565/15566/15567/15738/16211/16212/16233/	/15564/15565/15566/15567/15738/16211/16212/16233/	16212	16212	ADMBA	FALSE	FALSE	FALSE	FALSE	FALSE	FALSE	FALSE
PSPav	PSPav	223	114	87	DF7257	699	16234	16234	ventricular zone of PSPa	ventricular zone of PSPa	/15564/15565/15566/15567/15738/16211/16212/16233/16234/	/15564/15565/15566/15567/15738/16211/16212/16233/16234/	16233	16233	ADMBA	FALSE	FALSE	FALSE	FALSE	FALSE	FALSE	FALSE
PSPam	PSPam	228	134	111	E4866F	700	16235	16235	mantle zone of PSPa	mantle zone of PSPa	/15564/15565/15566/15567/15738/16211/16212/16233/16235/	/15564/15565/15566/15567/15738/16211/16212/16233/16235/	16233	16233	ADMBA	FALSE	FALSE	FALSE	FALSE	FALSE	FALSE	FALSE
PSPap	PSPap	228	134	111	E4866F	701	16236	16236	periventricular stratum of PSPa	periventricular stratum of PSPa	/15564/15565/15566/15567/15738/16211/16212/16233/16235/16236/	/15564/15565/15566/15567/15738/16211/16212/16233/16235/16236/	16235	16235	ADMBA	FALSE	FALSE	FALSE	FALSE	FALSE	FALSE	FALSE
AHPp	AHPp	228	134	111	E4866F	702	16237	16237	posterior anterior hypothalamic area, periventricular part	posterior anterior hypothalamic area, periventricular part	/15564/15565/15566/15567/15738/16211/16212/16233/16235/16236/16237/	/15564/15565/15566/15567/15738/16211/16212/16233/16235/16236/16237/	16236	16236	ADMBA	FALSE	FALSE	FALSE	FALSE	FALSE	FALSE	FALSE
A13	A13	228	134	111	E4866F	703	16238	16238	A13 dopaminergic cell group	A13 dopaminergic cell group	/15564/15565/15566/15567/15738/16211/16212/16233/16235/16236/16238/	/15564/15565/15566/15567/15738/16211/16212/16233/16235/16236/16238/	16236	16236	ADMBA	FALSE	FALSE	FALSE	FALSE	FALSE	FALSE	FALSE
PSPai	PSPai	228	134	111	E4866F	704	16239	16239	intermediate stratum of PSPa	intermediate stratum of PSPa	/15564/15565/15566/15567/15738/16211/16212/16233/16235/16239/	/15564/15565/15566/15567/15738/16211/16212/16233/16235/16239/	16235	16235	ADMBA	FALSE	FALSE	FALSE	FALSE	FALSE	FALSE	FALSE
AHP	AHP	228	134	111	E4866F	705	16240	16240	posterior part of anterior hypothalamic nucleus	posterior part of anterior hypothalamic nucleus	/15564/15565/15566/15567/15738/16211/16212/16233/16235/16239/16240/	/15564/15565/15566/15567/15738/16211/16212/16233/16235/16239/16240/	16239	16239	ADMBA	FALSE	FALSE	FALSE	FALSE	FALSE	FALSE	FALSE
Stg	Stg	228	134	111	E4866F	706	16241	16241	stigmoid nucleus	stigmoid nucleus	/15564/15565/15566/15567/15738/16211/16212/16233/16235/16239/16240/16241/	/15564/15565/15566/15567/15738/16211/16212/16233/16235/16239/16240/16241/	16240	16240	ADMBA	FALSE	FALSE	FALSE	FALSE	FALSE	FALSE	FALSE
LDPeF	LDPeF	228	134	111	E4866F	707	16242	16242	lower dorsal perifornical nucleus	lower dorsal perifornical nucleus	/15564/15565/15566/15567/15738/16211/16212/16233/16235/16239/16242/	/15564/15565/15566/15567/15738/16211/16212/16233/16235/16239/16242/	16239	16239	ADMBA	FALSE	FALSE	FALSE	FALSE	FALSE	FALSE	FALSE
LDLH	LDLH	228	134	111	E4866F	708	16243	16243	lower dorsal lateral hypothalamic area	lower dorsal lateral hypothalamic area	/15564/15565/15566/15567/15738/16211/16212/16233/16235/16239/16243/	/15564/15565/15566/15567/15738/16211/16212/16233/16235/16239/16243/	16239	16239	ADMBA	FALSE	FALSE	FALSE	FALSE	FALSE	FALSE	FALSE
PSPas	PSPas	228	134	111	E4866F	709	16244	16244	superficial stratum of PSPa	superficial stratum of PSPa	/15564/15565/15566/15567/15738/16211/16212/16233/16235/16244/	/15564/15565/15566/15567/15738/16211/16212/16233/16235/16244/	16235	16235	ADMBA	FALSE	FALSE	FALSE	FALSE	FALSE	FALSE	FALSE
EPV	EPV	228	134	111	E4866F	710	16245	16245	ventral entopeduncular nucleus	ventral entopeduncular nucleus	/15564/15565/15566/15567/15738/16211/16212/16233/16235/16244/16245/	/15564/15565/15566/15567/15738/16211/16212/16233/16235/16244/16245/	16244	16244	ADMBA	FALSE	FALSE	FALSE	FALSE	FALSE	FALSE	FALSE
DVLH	DVLH	228	134	111	E4866F	711	16246	16246	dorsoventral lateral hypothalamic area	dorsoventral lateral hypothalamic area	/15564/15565/15566/15567/15738/16211/16212/16233/16235/16244/16246/	/15564/15565/15566/15567/15738/16211/16212/16233/16235/16244/16246/	16244	16244	ADMBA	FALSE	FALSE	FALSE	FALSE	FALSE	FALSE	FALSE
PHyB	PHyB	178	91	70	B25B46	712	16247	16247	basal peduncular hypothalamus	basal peduncular hypothalamus	/15564/15565/15566/15567/15738/16211/16247/	/15564/15565/15566/15567/15738/16211/16247/	16211	16211	ADMBA	TRUE	TRUE	TRUE	TRUE	TRUE	TRUE	TRUE
PHyB-D	PHyB-D	178	91	70	B25B46	713	16248	16248	dorsal part of PHyB	dorsal part of PHyB	/15564/15565/15566/15567/15738/16211/16247/16248/	/15564/15565/15566/15567/15738/16211/16247/16248/	16247	16247	ADMBA	FALSE	FALSE	FALSE	FALSE	FALSE	FALSE	FALSE
PHyB-Dv	PHyB-Dv	178	91	70	B25B46	714	16249	16249	ventricular zone of PHyB-D	ventricular zone of PHyB-D	/15564/15565/15566/15567/15738/16211/16247/16248/16249/	/15564/15565/15566/15567/15738/16211/16247/16248/16249/	16248	16248	ADMBA	FALSE	FALSE	FALSE	FALSE	FALSE	FALSE	FALSE
PHyB-Dm	PHyB-Dm	201	103	78	C9674E	715	16250	16250	mantle zone of PHyB-D	mantle zone of PHyB-D	/15564/15565/15566/15567/15738/16211/16247/16248/16250/	/15564/15565/15566/15567/15738/16211/16247/16248/16250/	16248	16248	ADMBA	FALSE	FALSE	FALSE	FALSE	FALSE	FALSE	FALSE
PHyB-Dp	PHyB-Dp	201	103	78	C9674E	716	16251	16251	periventricular stratum of PHyB-D	periventricular stratum of PHyB-D	/15564/15565/15566/15567/15738/16211/16247/16248/16250/16251/	/15564/15565/15566/15567/15738/16211/16247/16248/16250/16251/	16250	16250	ADMBA	FALSE	FALSE	FALSE	FALSE	FALSE	FALSE	FALSE
PBasp	PBasp	201	103	78	C9674E	717	16252	16252	posterobasal nucleus, periventricular part	posterobasal nucleus, periventricular part	/15564/15565/15566/15567/15738/16211/16247/16248/16250/16251/16252/	/15564/15565/15566/15567/15738/16211/16247/16248/16250/16251/16252/	16251	16251	ADMBA	FALSE	FALSE	FALSE	FALSE	FALSE	FALSE	FALSE
PHyB-Di	PHyB-Di	201	103	78	C9674E	718	16253	16253	intermediate stratum of PHyB-D	intermediate stratum of PHyB-D	/15564/15565/15566/15567/15738/16211/16247/16248/16250/16253/	/15564/15565/15566/15567/15738/16211/16247/16248/16250/16253/	16250	16250	ADMBA	FALSE	FALSE	FALSE	FALSE	FALSE	FALSE	FALSE
PBasi	PBasi	201	103	78	C9674E	719	16254	16254	posterobasal nucleus, intermediate part	posterobasal nucleus, intermediate part	/15564/15565/15566/15567/15738/16211/16247/16248/16250/16253/16254/	/15564/15565/15566/15567/15738/16211/16247/16248/16250/16253/16254/	16253	16253	ADMBA	FALSE	FALSE	FALSE	FALSE	FALSE	FALSE	FALSE
UBLH	UBLH	201	103	78	C9674E	720	16255	16255	upper basal lateral hypothalamic area	upper basal lateral hypothalamic area	/15564/15565/15566/15567/15738/16211/16247/16248/16250/16253/16255/	/15564/15565/15566/15567/15738/16211/16247/16248/16250/16253/16255/	16253	16253	ADMBA	FALSE	FALSE	FALSE	FALSE	FALSE	FALSE	FALSE
UBPeF	UBPeF	201	103	78	C9674E	721	16256	16256	upper basal perifornical nucleus	upper basal perifornical nucleus	/15564/15565/15566/15567/15738/16211/16247/16248/16250/16253/16256/	/15564/15565/15566/15567/15738/16211/16247/16248/16250/16253/16256/	16253	16253	ADMBA	FALSE	FALSE	FALSE	FALSE	FALSE	FALSE	FALSE
PHyB-Ds	PHyB-Ds	201	103	78	C9674E	722	16257	16257	superficial stratum of PHyB-D	superficial stratum of PHyB-D	/15564/15565/15566/15567/15738/16211/16247/16248/16250/16257/	/15564/15565/15566/15567/15738/16211/16247/16248/16250/16257/	16250	16250	ADMBA	FALSE	FALSE	FALSE	FALSE	FALSE	FALSE	FALSE
MCSH	MCSH	201	103	78	C9674E	723	16258	16258	magnocellular superficial hypothalamic nucleus	magnocellular superficial hypothalamic nucleus	/15564/15565/15566/15567/15738/16211/16247/16248/16250/16257/16258/	/15564/15565/15566/15567/15738/16211/16247/16248/16250/16257/16258/	16257	16257	ADMBA	FALSE	FALSE	FALSE	FALSE	FALSE	FALSE	FALSE
PHyB-I	PHyB-I	178	91	70	B25B46	724	16259	16259	intermediate part of PHyB	intermediate part of PHyB	/15564/15565/15566/15567/15738/16211/16247/16259/	/15564/15565/15566/15567/15738/16211/16247/16259/	16247	16247	ADMBA	FALSE	FALSE	FALSE	FALSE	FALSE	FALSE	FALSE
PHyB-Iv	PHyB-Iv	178	91	70	B25B46	725	16260	16260	ventricular zone of PHyB-I	ventricular zone of PHyB-I	/15564/15565/15566/15567/15738/16211/16247/16259/16260/	/15564/15565/15566/15567/15738/16211/16247/16259/16260/	16259	16259	ADMBA	FALSE	FALSE	FALSE	FALSE	FALSE	FALSE	FALSE
PHyB-Im	PHyB-Im	201	103	78	C9674E	726	16261	16261	mantle zone of PHyB-I	mantle zone of PHyB-I	/15564/15565/15566/15567/15738/16211/16247/16259/16261/	/15564/15565/15566/15567/15738/16211/16247/16259/16261/	16259	16259	ADMBA	FALSE	FALSE	FALSE	FALSE	FALSE	FALSE	FALSE
PHyB-Ip	PHyB-Ip	201	103	78	C9674E	727	16262	16262	periventricular stratum of PHyB-I	periventricular stratum of PHyB-I	/15564/15565/15566/15567/15738/16211/16247/16259/16261/16262/	/15564/15565/15566/15567/15738/16211/16247/16259/16261/16262/	16261	16261	ADMBA	FALSE	FALSE	FALSE	FALSE	FALSE	FALSE	FALSE
P-DMHp	P-DMHp	201	103	78	C9674E	728	16263	16263	periventricular domain associated to P-DMH	periventricular domain associated to P-DMH	/15564/15565/15566/15567/15738/16211/16247/16259/16261/16262/16263/	/15564/15565/15566/15567/15738/16211/16247/16259/16261/16262/16263/	16262	16262	ADMBA	FALSE	FALSE	FALSE	FALSE	FALSE	FALSE	FALSE
PHyB-Ii	PHyB-Ii	201	103	78	C9674E	729	16264	16264	intermediate stratum of PHyB-I	intermediate stratum of PHyB-I	/15564/15565/15566/15567/15738/16211/16247/16259/16261/16264/	/15564/15565/15566/15567/15738/16211/16247/16259/16261/16264/	16261	16261	ADMBA	FALSE	FALSE	FALSE	FALSE	FALSE	FALSE	FALSE
P-DMH	P-DMH	201	103	78	C9674E	730	16265	16265	peduncular part of dorsomedial hypothalamic nucleus	peduncular part of dorsomedial hypothalamic nucleus	/15564/15565/15566/15567/15738/16211/16247/16259/16261/16264/16265/	/15564/15565/15566/15567/15738/16211/16247/16259/16261/16264/16265/	16264	16264	ADMBA	FALSE	FALSE	FALSE	FALSE	FALSE	FALSE	FALSE
P-DMHc	P-DMHc	201	103	78	C9674E	731	16266	16266	core of P-DMH	core of P-DMH	/15564/15565/15566/15567/15738/16211/16247/16259/16261/16264/16265/16266/	/15564/15565/15566/15567/15738/16211/16247/16259/16261/16264/16265/16266/	16265	16265	ADMBA	FALSE	FALSE	FALSE	FALSE	FALSE	FALSE	FALSE
P-DMHs	P-DMHs	201	103	78	C9674E	732	16267	16267	shell of P-DMH	shell of P-DMH	/15564/15565/15566/15567/15738/16211/16247/16259/16261/16264/16265/16267/	/15564/15565/15566/15567/15738/16211/16247/16259/16261/16264/16265/16267/	16265	16265	ADMBA	FALSE	FALSE	FALSE	FALSE	FALSE	FALSE	FALSE
LBLH	LBLH	201	103	78	C9674E	733	16268	16268	lower basal lateral hypothalamic area	lower basal lateral hypothalamic area	/15564/15565/15566/15567/15738/16211/16247/16259/16261/16264/16268/	/15564/15565/15566/15567/15738/16211/16247/16259/16261/16264/16268/	16264	16264	ADMBA	FALSE	FALSE	FALSE	FALSE	FALSE	FALSE	FALSE
LBPeF	LBPeF	201	103	78	C9674E	734	16269	16269	lower basal perifornical nucleus	lower basal perifornical nucleus	/15564/15565/15566/15567/15738/16211/16247/16259/16261/16264/16269/	/15564/15565/15566/15567/15738/16211/16247/16259/16261/16264/16269/	16264	16264	ADMBA	FALSE	FALSE	FALSE	FALSE	FALSE	FALSE	FALSE
PHyB-Is	PHyB-Is	201	103	78	C9674E	735	16270	16270	superficial stratum of PHyB-I	superficial stratum of PHyB-I	/15564/15565/15566/15567/15738/16211/16247/16259/16261/16270/	/15564/15565/15566/15567/15738/16211/16247/16259/16261/16270/	16261	16261	ADMBA	FALSE	FALSE	FALSE	FALSE	FALSE	FALSE	FALSE
LTu	LTu	201	103	78	C9674E	736	16271	16271	lateral tuberal nucleus	lateral tuberal nucleus	/15564/15565/15566/15567/15738/16211/16247/16259/16261/16270/16271/	/15564/15565/15566/15567/15738/16211/16247/16259/16261/16270/16271/	16270	16270	ADMBA	FALSE	FALSE	FALSE	FALSE	FALSE	FALSE	FALSE
STh	STh	201	103	78	C9674E	737	16272	16272	subthalamic nucleus (migrated)	subthalamic nucleus (migrated)	/15564/15565/15566/15567/15738/16211/16247/16259/16261/16270/16272/	/15564/15565/15566/15567/15738/16211/16247/16259/16261/16270/16272/	16270	16270	ADMBA	FALSE	FALSE	FALSE	FALSE	FALSE	TRUE	TRUE
PSTh	PSTh	201	103	78	C9674E	738	16273	16273	parasubthalamic nucleus (migrated)	parasubthalamic nucleus (migrated)	/15564/15565/15566/15567/15738/16211/16247/16259/16261/16270/16273/	/15564/15565/15566/15567/15738/16211/16247/16259/16261/16270/16273/	16270	16270	ADMBA	FALSE	FALSE	FALSE	FALSE	FALSE	FALSE	FALSE
PHyB-V	PHyB-V	178	91	70	B25B46	739	16274	16274	ventral part of PHyB	ventral part of PHyB	/15564/15565/15566/15567/15738/16211/16247/16274/	/15564/15565/15566/15567/15738/16211/16247/16274/	16247	16247	ADMBA	FALSE	FALSE	FALSE	FALSE	FALSE	FALSE	FALSE
PHyB-Vv	PHyB-Vv	178	91	70	B25B46	740	16275	16275	ventricular zone of PHyB-V	ventricular zone of PHyB-V	/15564/15565/15566/15567/15738/16211/16247/16274/16275/	/15564/15565/15566/15567/15738/16211/16247/16274/16275/	16274	16274	ADMBA	FALSE	FALSE	FALSE	FALSE	FALSE	FALSE	FALSE
P-HVO	P-HVO	201	103	78	C9674E	741	16276	16276	hypothalamic ventricular organ, peduncular part	hypothalamic ventricular organ, peduncular part	/15564/15565/15566/15567/15738/16211/16247/16274/16275/16276/	/15564/15565/15566/15567/15738/16211/16247/16274/16275/16276/	16275	16275	ADMBA	FALSE	FALSE	FALSE	FALSE	FALSE	FALSE	FALSE
PHyB-Vm	PHyB-Vm	201	103	78	C9674E	742	16277	16277	mantle zone of PHyB-V	mantle zone of PHyB-V	/15564/15565/15566/15567/15738/16211/16247/16274/16277/	/15564/15565/15566/15567/15738/16211/16247/16274/16277/	16274	16274	ADMBA	FALSE	FALSE	FALSE	FALSE	FALSE	FALSE	FALSE
PHyB-Vp	PHyB-Vp	201	103	78	C9674E	743	16278	16278	periventricular stratum of PHyB-V	periventricular stratum of PHyB-V	/15564/15565/15566/15567/15738/16211/16247/16274/16277/16278/	/15564/15565/15566/15567/15738/16211/16247/16274/16277/16278/	16277	16277	ADMBA	FALSE	FALSE	FALSE	FALSE	FALSE	FALSE	FALSE
DTMp	DTMp	201	103	78	C9674E	744	16279	16279	dorsal tuberomammillary nucleus, periventricular part (histaminergic)	dorsal tuberomammillary nucleus, periventricular part (histaminergic)	/15564/15565/15566/15567/15738/16211/16247/16274/16277/16278/16279/	/15564/15565/15566/15567/15738/16211/16247/16274/16277/16278/16279/	16278	16278	ADMBA	FALSE	FALSE	FALSE	FALSE	FALSE	FALSE	FALSE
PHyB-Vi	PHyB-Vi	201	103	78	C9674E	745	16280	16280	intermediate stratum of PHyB-V	intermediate stratum of PHyB-V	/15564/15565/15566/15567/15738/16211/16247/16274/16277/16280/	/15564/15565/15566/15567/15738/16211/16247/16274/16277/16280/	16277	16277	ADMBA	FALSE	FALSE	FALSE	FALSE	FALSE	FALSE	FALSE
DTMi	DTMi	201	103	78	C9674E	746	16281	16281	dorsal tuberomammillary nucleus, intermediate part (histaminergic)	dorsal tuberomammillary nucleus, intermediate part (histaminergic)	/15564/15565/15566/15567/15738/16211/16247/16274/16277/16280/16281/	/15564/15565/15566/15567/15738/16211/16247/16274/16277/16280/16281/	16280	16280	ADMBA	FALSE	FALSE	FALSE	FALSE	FALSE	FALSE	FALSE
PHyB-Vs	PHyB-Vs	201	103	78	C9674E	747	16282	16282	superficial stratum of PHyB-V	superficial stratum of PHyB-V	/15564/15565/15566/15567/15738/16211/16247/16274/16277/16282/	/15564/15565/15566/15567/15738/16211/16247/16274/16277/16282/	16277	16277	ADMBA	FALSE	FALSE	FALSE	FALSE	FALSE	FALSE	FALSE
PTe	PTe	201	103	78	C9674E	748	16283	16283	paraterete nucleus	paraterete nucleus	/15564/15565/15566/15567/15738/16211/16247/16274/16277/16282/16283/	/15564/15565/15566/15567/15738/16211/16247/16274/16277/16282/16283/	16282	16282	ADMBA	FALSE	FALSE	FALSE	FALSE	FALSE	FALSE	FALSE
CTM	CTM	201	103	78	C9674E	749	16284	16284	caudal tuberomammillary nucleus (histaminergic)	caudal tuberomammillary nucleus (histaminergic)	/15564/15565/15566/15567/15738/16211/16247/16274/16277/16282/16284/	/15564/15565/15566/15567/15738/16211/16247/16274/16277/16282/16284/	16282	16282	ADMBA	FALSE	FALSE	FALSE	FALSE	FALSE	FALSE	FALSE
PHyB-P	PHyB-P	178	91	70	B25B46	750	16285	16285	perimammillary part of PHyB	perimammillary part of PHyB	/15564/15565/15566/15567/15738/16211/16247/16285/	/15564/15565/15566/15567/15738/16211/16247/16285/	16247	16247	ADMBA	FALSE	FALSE	FALSE	FALSE	FALSE	FALSE	FALSE
PHyB-Pv	PHyB-Pv	178	91	70	B25B46	751	16286	16286	ventricular zone of PHyB-P	ventricular zone of PHyB-P	/15564/15565/15566/15567/15738/16211/16247/16285/16286/	/15564/15565/15566/15567/15738/16211/16247/16285/16286/	16285	16285	ADMBA	FALSE	FALSE	FALSE	FALSE	FALSE	FALSE	FALSE
PHyB-Pm	PHyB-Pm	201	103	78	C9674E	752	16287	16287	mantle zone of PHyB-P	mantle zone of PHyB-P	/15564/15565/15566/15567/15738/16211/16247/16285/16287/	/15564/15565/15566/15567/15738/16211/16247/16285/16287/	16285	16285	ADMBA	FALSE	FALSE	FALSE	FALSE	FALSE	FALSE	FALSE
PHyB-Pp	PHyB-Pp	201	103	78	C9674E	753	16288	16288	periventricular stratum of PHyB-P	periventricular stratum of PHyB-P	/15564/15565/15566/15567/15738/16211/16247/16285/16287/16288/	/15564/15565/15566/15567/15738/16211/16247/16285/16287/16288/	16287	16287	ADMBA	FALSE	FALSE	FALSE	FALSE	FALSE	FALSE	FALSE
PPRM	PPRM	201	103	78	C9674E	754	16289	16289	periventricular periretromammillary nucleus	periventricular periretromammillary nucleus	/15564/15565/15566/15567/15738/16211/16247/16285/16287/16288/16289/	/15564/15565/15566/15567/15738/16211/16247/16285/16287/16288/16289/	16288	16288	ADMBA	FALSE	FALSE	FALSE	FALSE	FALSE	FALSE	FALSE
PHyB-Pi	PHyB-Pi	201	103	78	C9674E	755	16290	16290	intermediate stratum of PHyB-P	intermediate stratum of PHyB-P	/15564/15565/15566/15567/15738/16211/16247/16285/16287/16290/	/15564/15565/15566/15567/15738/16211/16247/16285/16287/16290/	16287	16287	ADMBA	FALSE	FALSE	FALSE	FALSE	FALSE	FALSE	FALSE
IPRM	IPRM	201	103	78	C9674E	756	16291	16291	intermediate periretromammillary nucleus	intermediate periretromammillary nucleus	/15564/15565/15566/15567/15738/16211/16247/16285/16287/16290/16291/	/15564/15565/15566/15567/15738/16211/16247/16285/16287/16290/16291/	16290	16290	ADMBA	FALSE	FALSE	FALSE	FALSE	FALSE	FALSE	FALSE
PHyB-Ps	PHyB-Ps	201	103	78	C9674E	757	16292	16292	superficial stratum of PHyB-P	superficial stratum of PHyB-P	/15564/15565/15566/15567/15738/16211/16247/16285/16287/16292/	/15564/15565/15566/15567/15738/16211/16247/16285/16287/16292/	16287	16287	ADMBA	FALSE	FALSE	FALSE	FALSE	FALSE	FALSE	FALSE
LPRM	LPRM	201	103	78	C9674E	758	16293	16293	lateral periretromammillary nucleus	lateral periretromammillary nucleus	/15564/15565/15566/15567/15738/16211/16247/16285/16287/16292/16293/	/15564/15565/15566/15567/15738/16211/16247/16285/16287/16292/16293/	16292	16292	ADMBA	FALSE	FALSE	FALSE	FALSE	FALSE	FALSE	FALSE
PHyB-M	PHyB-M	178	91	70	B25B46	759	16294	16294	mammillary part of PHyB	mammillary part of PHyB	/15564/15565/15566/15567/15738/16211/16247/16294/	/15564/15565/15566/15567/15738/16211/16247/16294/	16247	16247	ADMBA	FALSE	FALSE	FALSE	FALSE	FALSE	FALSE	FALSE
RMa	RMa	178	91	70	B25B46	760	16295	16295	retromammillary area	retromammillary area	/15564/15565/15566/15567/15738/16211/16247/16294/16295/	/15564/15565/15566/15567/15738/16211/16247/16294/16295/	16294	16294	ADMBA	FALSE	FALSE	FALSE	FALSE	FALSE	FALSE	FALSE
RMav	RMav	178	91	70	B25B46	761	16296	16296	ventricular zone of RMa	ventricular zone of RMa	/15564/15565/15566/15567/15738/16211/16247/16294/16295/16296/	/15564/15565/15566/15567/15738/16211/16247/16294/16295/16296/	16295	16295	ADMBA	FALSE	FALSE	FALSE	FALSE	FALSE	FALSE	FALSE
RMam	RMam	201	103	78	C9674E	762	16297	16297	mantle zone of RMa	mantle zone of RMa	/15564/15565/15566/15567/15738/16211/16247/16294/16295/16297/	/15564/15565/15566/15567/15738/16211/16247/16294/16295/16297/	16295	16295	ADMBA	FALSE	FALSE	FALSE	FALSE	FALSE	FALSE	FALSE
RMap	RMap	201	103	78	C9674E	763	16298	16298	periventricular stratum of RMa	periventricular stratum of RMa	/15564/15565/15566/15567/15738/16211/16247/16294/16295/16297/16298/	/15564/15565/15566/15567/15738/16211/16247/16294/16295/16297/16298/	16297	16297	ADMBA	FALSE	FALSE	FALSE	FALSE	FALSE	FALSE	FALSE
RMM	RMM	201	103	78	C9674E	764	16299	16299	retromammillary area, medial part	retromammillary area, medial part	/15564/15565/15566/15567/15738/16211/16247/16294/16295/16297/16298/16299/	/15564/15565/15566/15567/15738/16211/16247/16294/16295/16297/16298/16299/	16298	16298	ADMBA	FALSE	FALSE	FALSE	FALSE	FALSE	FALSE	FALSE
SMT	SMT	201	103	78	C9674E	765	16300	16300	submammillothalamic nucleus	submammillothalamic nucleus	/15564/15565/15566/15567/15738/16211/16247/16294/16295/16297/16298/16300/	/15564/15565/15566/15567/15738/16211/16247/16294/16295/16297/16298/16300/	16298	16298	ADMBA	FALSE	FALSE	FALSE	FALSE	FALSE	FALSE	FALSE
RMai	RMai	201	103	78	C9674E	766	16301	16301	intermediate stratum of RMa	intermediate stratum of RMa	/15564/15565/15566/15567/15738/16211/16247/16294/16295/16297/16301/	/15564/15565/15566/15567/15738/16211/16247/16294/16295/16297/16301/	16297	16297	ADMBA	FALSE	FALSE	FALSE	FALSE	FALSE	FALSE	FALSE
RML	RML	201	103	78	C9674E	767	16302	16302	retromammillary area, lateral part	retromammillary area, lateral part	/15564/15565/15566/15567/15738/16211/16247/16294/16295/16297/16301/16302/	/15564/15565/15566/15567/15738/16211/16247/16294/16295/16297/16301/16302/	16301	16301	ADMBA	FALSE	FALSE	FALSE	FALSE	FALSE	FALSE	FALSE
RMas	RMas	201	103	78	C9674E	768	16303	16303	superficial stratum of RMa	superficial stratum of RMa	/15564/15565/15566/15567/15738/16211/16247/16294/16295/16297/16303/	/15564/15565/15566/15567/15738/16211/16247/16294/16295/16297/16303/	16297	16297	ADMBA	FALSE	FALSE	FALSE	FALSE	FALSE	FALSE	FALSE
SThO	SThO	201	103	78	C9674E	769	16304	16304	subthalamic nucleus (migratory origin)	subthalamic nucleus (migratory origin)	/15564/15565/15566/15567/15738/16211/16247/16294/16295/16297/16303/16304/	/15564/15565/15566/15567/15738/16211/16247/16294/16295/16297/16303/16304/	16303	16303	ADMBA	FALSE	FALSE	FALSE	FALSE	FALSE	FALSE	FALSE
PSThO	PSThO	201	103	78	C9674E	770	16305	16305	parasubthalamic nucleus (migratory origin)	parasubthalamic nucleus (migratory origin)	/15564/15565/15566/15567/15738/16211/16247/16294/16295/16297/16303/16305/	/15564/15565/15566/15567/15738/16211/16247/16294/16295/16297/16303/16305/	16303	16303	ADMBA	FALSE	FALSE	FALSE	FALSE	FALSE	FALSE	FALSE
PHyF	PHyF	171	101	83	AB6553	771	16306	16306	floor of peduncular hypothalamus	floor of peduncular hypothalamus	/15564/15565/15566/15567/15738/16211/16306/	/15564/15565/15566/15567/15738/16211/16306/	16211	16211	ADMBA	TRUE	TRUE	TRUE	TRUE	TRUE	FALSE	FALSE
RMaF	RMaF	158	93	76	9E5D4C	772	16307	16307	retromammillary floor	retromammillary floor	/15564/15565/15566/15567/15738/16211/16306/16307/	/15564/15565/15566/15567/15738/16211/16306/16307/	16306	16306	ADMBA	FALSE	FALSE	FALSE	FALSE	FALSE	FALSE	FALSE
D	D	255	249	199	FFF9C7	773	16308	16308	diencephalon	diencephalon	/15564/15565/15566/16308/	/15564/15565/15566/16308/	15566	15566	ADMBA	FALSE	FALSE	FALSE	FALSE	FALSE	FALSE	FALSE
p3	p3	255	249	199	FFF9C7	774	16309	16309	prosomere 3	prosomere 3	/15564/15565/15566/16308/16309/	/15564/15565/15566/16308/16309/	16308	16308	ADMBA	FALSE	FALSE	FALSE	TRUE	TRUE	FALSE	FALSE
PTh	PTh	255	249	199	FFF9C7	775	16310	16310	prethalamus	prethalamus	/15564/15565/15566/16308/16309/16310/	/15564/15565/15566/16308/16309/16310/	16309	16309	ADMBA	FALSE	FALSE	FALSE	FALSE	FALSE	FALSE	FALSE
p3R	p3R	255	249	199	FFF9C7	776	16311	16311	roof plate of p3	roof plate of p3	/15564/15565/15566/16308/16309/16310/16311/	/15564/15565/15566/16308/16309/16310/16311/	16310	16310	ADMBA	FALSE	TRUE	TRUE	FALSE	FALSE	FALSE	FALSE
p3Ch	p3Ch	255	247	189	FFF7BD	777	16312	16312	choroidal tissue of p3	choroidal tissue of p3	/15564/15565/15566/16308/16309/16310/16311/16312/	/15564/15565/15566/16308/16309/16310/16311/16312/	16311	16311	ADMBA	FALSE	FALSE	FALSE	FALSE	FALSE	FALSE	FALSE
p3Chv	p3Chv	255	247	189	FFF7BD	778	111220576	20576	ventricular zone of p3Ch	ventricular zone of p3Ch	/15564/15565/15566/16308/16309/16310/16311/16312/111220576/	/15564/15565/15566/16308/16309/16310/16311/16312/20576/	16312	16312	ADMBA	FALSE	FALSE	FALSE	FALSE	FALSE	FALSE	FALSE
p3Chm	p3Chm	255	249	199	FFF9C7	779	111220578	20578	mantle zone of p3Ch	mantle zone of p3Ch	/15564/15565/15566/16308/16309/16310/16311/16312/111220578/	/15564/15565/15566/16308/16309/16310/16311/16312/20578/	16312	16312	ADMBA	FALSE	FALSE	FALSE	FALSE	FALSE	FALSE	FALSE
p3A	p3A	255	244	164	FFF4A4	780	16313	16313	alar plate of p3 (alar prethalamus)	alar plate of p3 (alar prethalamus)	/15564/15565/15566/16308/16309/16310/16313/	/15564/15565/15566/16308/16309/16310/16313/	16310	16310	ADMBA	TRUE	TRUE	TRUE	TRUE	TRUE	TRUE	TRUE
p3AD	p3AD	255	244	164	FFF4A4	781	16314	16314	dorsal part of alar p3	dorsal part of alar p3	/15564/15565/15566/16308/16309/16310/16313/16314/	/15564/15565/15566/16308/16309/16310/16313/16314/	16313	16313	ADMBA	FALSE	FALSE	FALSE	FALSE	FALSE	FALSE	FALSE
PThE	PThE	255	244	164	FFF4A4	782	16315	16315	prethalamic eminence	prethalamic eminence	/15564/15565/15566/16308/16309/16310/16313/16314/16315/	/15564/15565/15566/16308/16309/16310/16313/16314/16315/	16314	16314	ADMBA	FALSE	FALSE	FALSE	FALSE	FALSE	FALSE	FALSE
PThEv	PThEv	255	244	164	FFF4A4	783	16316	16316	ventricular zone of PThE	ventricular zone of PThE	/15564/15565/15566/16308/16309/16310/16313/16314/16315/16316/	/15564/15565/15566/16308/16309/16310/16313/16314/16315/16316/	16315	16315	ADMBA	FALSE	FALSE	FALSE	FALSE	FALSE	FALSE	FALSE
PThEm	PThEm	255	247	189	FFF7BD	784	16317	16317	mantle zone of PThE	mantle zone of PThE	/15564/15565/15566/16308/16309/16310/16313/16314/16315/16317/	/15564/15565/15566/16308/16309/16310/16313/16314/16315/16317/	16315	16315	ADMBA	FALSE	FALSE	FALSE	FALSE	FALSE	FALSE	FALSE
PThEp	PThEp	255	247	189	FFF7BD	785	16318	16318	periventricular stratum of PThE	periventricular stratum of PThE	/15564/15565/15566/16308/16309/16310/16313/16314/16315/16317/16318/	/15564/15565/15566/16308/16309/16310/16313/16314/16315/16317/16318/	16317	16317	ADMBA	FALSE	FALSE	FALSE	FALSE	FALSE	FALSE	FALSE
PThEi	PThEi	255	247	189	FFF7BD	786	16319	16319	intermediate stratum of PThE	intermediate stratum of PThE	/15564/15565/15566/16308/16309/16310/16313/16314/16315/16317/16319/	/15564/15565/15566/16308/16309/16310/16313/16314/16315/16317/16319/	16317	16317	ADMBA	FALSE	FALSE	FALSE	FALSE	FALSE	FALSE	FALSE
SM	SM	255	247	189	FFF7BD	787	16320	16320	nucleus of the stria medullaris (prethalamic)	nucleus of the stria medullaris (prethalamic)	/15564/15565/15566/16308/16309/16310/16313/16314/16315/16317/16319/16320/	/15564/15565/15566/16308/16309/16310/16313/16314/16315/16317/16319/16320/	16319	16319	ADMBA	FALSE	FALSE	FALSE	FALSE	FALSE	FALSE	FALSE
PThEs	PThEs	255	247	189	FFF7BD	788	16321	16321	superficial stratum of PThE	superficial stratum of PThE	/15564/15565/15566/16308/16309/16310/16313/16314/16315/16317/16321/	/15564/15565/15566/16308/16309/16310/16313/16314/16315/16317/16321/	16317	16317	ADMBA	FALSE	FALSE	FALSE	FALSE	FALSE	FALSE	FALSE
p3AL	p3AL	255	244	164	FFF4A4	789	16322	16322	lateral part of alar p3	lateral part of alar p3	/15564/15565/15566/16308/16309/16310/16313/16322/	/15564/15565/15566/16308/16309/16310/16313/16322/	16313	16313	ADMBA	FALSE	FALSE	FALSE	FALSE	FALSE	FALSE	FALSE
RtC	RtC	255	244	164	FFF4A4	790	16323	16323	reticular complex	reticular complex	/15564/15565/15566/16308/16309/16310/16313/16322/16323/	/15564/15565/15566/16308/16309/16310/16313/16322/16323/	16322	16322	ADMBA	FALSE	FALSE	FALSE	FALSE	FALSE	FALSE	FALSE
RtCv	RtCv	255	244	164	FFF4A4	791	16324	16324	ventricular zone of RtC	ventricular zone of RtC	/15564/15565/15566/16308/16309/16310/16313/16322/16323/16324/	/15564/15565/15566/16308/16309/16310/16313/16322/16323/16324/	16323	16323	ADMBA	FALSE	FALSE	FALSE	FALSE	FALSE	FALSE	FALSE
RtCm	RtCm	255	247	189	FFF7BD	792	16325	16325	mantle zone of RtC	mantle zone of RtC	/15564/15565/15566/16308/16309/16310/16313/16322/16323/16325/	/15564/15565/15566/16308/16309/16310/16313/16322/16323/16325/	16323	16323	ADMBA	FALSE	FALSE	FALSE	FALSE	FALSE	FALSE	FALSE
RtCp	RtCp	255	247	189	FFF7BD	793	16326	16326	periventricular stratum of RtC	periventricular stratum of RtC	/15564/15565/15566/16308/16309/16310/16313/16322/16323/16325/16326/	/15564/15565/15566/16308/16309/16310/16313/16322/16323/16325/16326/	16325	16325	ADMBA	FALSE	FALSE	FALSE	FALSE	FALSE	FALSE	FALSE
RHy	RHy	255	247	189	FFF7BD	794	16327	16327	retrohypothalamic nucleus	retrohypothalamic nucleus	/15564/15565/15566/16308/16309/16310/16313/16322/16323/16325/16326/16327/	/15564/15565/15566/16308/16309/16310/16313/16322/16323/16325/16326/16327/	16326	16326	ADMBA	FALSE	FALSE	FALSE	FALSE	FALSE	FALSE	FALSE
RtCi	RtCi	255	247	189	FFF7BD	795	16328	16328	intermediate stratum of RtC	intermediate stratum of RtC	/15564/15565/15566/16308/16309/16310/16313/16322/16323/16325/16328/	/15564/15565/15566/16308/16309/16310/16313/16322/16323/16325/16328/	16325	16325	ADMBA	FALSE	FALSE	FALSE	FALSE	FALSE	FALSE	FALSE
Rt	Rt	255	247	189	FFF7BD	796	16329	16329	reticular nucleus	reticular nucleus	/15564/15565/15566/16308/16309/16310/16313/16322/16323/16325/16328/16329/	/15564/15565/15566/16308/16309/16310/16313/16322/16323/16325/16328/16329/	16328	16328	ADMBA	FALSE	FALSE	FALSE	FALSE	FALSE	TRUE	TRUE
RtCs	RtCs	255	247	189	FFF7BD	797	16330	16330	superficial stratum of RtC	superficial stratum of RtC	/15564/15565/15566/16308/16309/16310/16313/16322/16323/16325/16330/	/15564/15565/15566/16308/16309/16310/16313/16322/16323/16325/16330/	16325	16325	ADMBA	FALSE	FALSE	FALSE	FALSE	FALSE	FALSE	FALSE
SubG	SubG	255	247	189	FFF7BD	798	16331	16331	subgeniculate nucleus	subgeniculate nucleus	/15564/15565/15566/16308/16309/16310/16313/16322/16323/16325/16330/16331/	/15564/15565/15566/16308/16309/16310/16313/16322/16323/16325/16330/16331/	16330	16330	ADMBA	FALSE	FALSE	FALSE	FALSE	FALSE	FALSE	FALSE
p3APV	p3APV	255	244	164	FFF4A4	799	16332	16332	posteroventral part of alar p3	posteroventral part of alar p3	/15564/15565/15566/16308/16309/16310/16313/16332/	/15564/15565/15566/16308/16309/16310/16313/16332/	16313	16313	ADMBA	FALSE	FALSE	FALSE	FALSE	FALSE	FALSE	FALSE
p3APVv	p3APVv	255	244	164	FFF4A4	800	111220580	20580	ventricular zone of p3APV	ventricular zone of p3APV	/15564/15565/15566/16308/16309/16310/16313/16332/111220580/	/15564/15565/15566/16308/16309/16310/16313/16332/20580/	16332	16332	ADMBA	FALSE	FALSE	FALSE	FALSE	FALSE	FALSE	FALSE
p3APVm	p3APVm	255	247	189	FFF7BD	801	111220582	20582	mantle zone of p3APV	mantle zone of p3APV	/15564/15565/15566/16308/16309/16310/16313/16332/111220582/	/15564/15565/15566/16308/16309/16310/16313/16332/20582/	16332	16332	ADMBA	FALSE	FALSE	FALSE	FALSE	FALSE	FALSE	FALSE
p3ZL	p3ZL	255	244	164	FFF4A4	802	16333	16333	prethalamic (p3) zona limitans domain	prethalamic (p3) zona limitans domain	/15564/15565/15566/16308/16309/16310/16313/16332/16333/	/15564/15565/15566/16308/16309/16310/16313/16332/16333/	16332	16332	ADMBA	FALSE	FALSE	FALSE	FALSE	FALSE	FALSE	FALSE
p3ZLv	p3ZLv	255	244	164	FFF4A4	803	16334	16334	ventricular zone of p3ZL	ventricular zone of p3ZL	/15564/15565/15566/16308/16309/16310/16313/16332/16333/16334/	/15564/15565/15566/16308/16309/16310/16313/16332/16333/16334/	16333	16333	ADMBA	FALSE	FALSE	FALSE	FALSE	FALSE	FALSE	FALSE
p3ZLm	p3ZLm	255	247	189	FFF7BD	804	16335	16335	mantle zone of p3ZL	mantle zone of p3ZL	/15564/15565/15566/16308/16309/16310/16313/16332/16333/16335/	/15564/15565/15566/16308/16309/16310/16313/16332/16333/16335/	16333	16333	ADMBA	FALSE	FALSE	FALSE	FALSE	FALSE	FALSE	FALSE
p3ZLp	p3ZLp	255	247	189	FFF7BD	805	16336	16336	periventricular stratum of p3ZL	periventricular stratum of p3ZL	/15564/15565/15566/16308/16309/16310/16313/16332/16333/16335/16336/	/15564/15565/15566/16308/16309/16310/16313/16332/16333/16335/16336/	16335	16335	ADMBA	FALSE	FALSE	FALSE	FALSE	FALSE	FALSE	FALSE
p3ZLS	p3ZLS	255	247	189	FFF7BD	806	16337	16337	shell of p3ZL	shell of p3ZL	/15564/15565/15566/16308/16309/16310/16313/16332/16333/16335/16336/16337/	/15564/15565/15566/16308/16309/16310/16313/16332/16333/16335/16336/16337/	16336	16336	ADMBA	FALSE	FALSE	FALSE	FALSE	FALSE	FALSE	FALSE
p3ZLi	p3ZLi	255	247	189	FFF7BD	807	16338	16338	intermediate stratum of p3ZL	intermediate stratum of p3ZL	/15564/15565/15566/16308/16309/16310/16313/16332/16333/16335/16338/	/15564/15565/15566/16308/16309/16310/16313/16332/16333/16335/16338/	16335	16335	ADMBA	FALSE	FALSE	FALSE	FALSE	FALSE	FALSE	FALSE
IntC	IntC	255	247	189	FFF7BD	808	16339	16339	intercalate nucleus	intercalate nucleus	/15564/15565/15566/16308/16309/16310/16313/16332/16333/16335/16338/16339/	/15564/15565/15566/16308/16309/16310/16313/16332/16333/16335/16338/16339/	16338	16338	ADMBA	FALSE	FALSE	FALSE	FALSE	FALSE	FALSE	FALSE
p3ZLs	p3ZLs	255	247	189	FFF7BD	809	16340	16340	superficial stratum of p3ZL	superficial stratum of p3ZL	/15564/15565/15566/16308/16309/16310/16313/16332/16333/16335/16340/	/15564/15565/15566/16308/16309/16310/16313/16332/16333/16335/16340/	16335	16335	ADMBA	FALSE	FALSE	FALSE	FALSE	FALSE	FALSE	FALSE
PreG	PreG	255	247	189	FFF7BD	810	16341	16341	pregeniculate nucleus	pregeniculate nucleus	/15564/15565/15566/16308/16309/16310/16313/16332/16333/16335/16340/16341/	/15564/15565/15566/16308/16309/16310/16313/16332/16333/16335/16340/16341/	16340	16340	ADMBA	FALSE	FALSE	FALSE	FALSE	FALSE	FALSE	FALSE
PP	PP	255	247	189	FFF7BD	811	16342	16342	peripeduncular nucleus	peripeduncular nucleus	/15564/15565/15566/16308/16309/16310/16313/16332/16333/16335/16340/16342/	/15564/15565/15566/16308/16309/16310/16313/16332/16333/16335/16340/16342/	16340	16340	ADMBA	FALSE	FALSE	FALSE	FALSE	FALSE	FALSE	FALSE
ZIC	ZIC	255	244	164	FFF4A4	812	16343	16343	zona incerta complex	zona incerta complex	/15564/15565/15566/16308/16309/16310/16313/16332/16343/	/15564/15565/15566/16308/16309/16310/16313/16332/16343/	16332	16332	ADMBA	FALSE	FALSE	FALSE	FALSE	FALSE	FALSE	FALSE
ZICv	ZICv	255	244	164	FFF4A4	813	16344	16344	ventricular zone of ZIC	ventricular zone of ZIC	/15564/15565/15566/16308/16309/16310/16313/16332/16343/16344/	/15564/15565/15566/16308/16309/16310/16313/16332/16343/16344/	16343	16343	ADMBA	FALSE	FALSE	FALSE	FALSE	FALSE	FALSE	FALSE
ZICm	ZICm	255	247	189	FFF7BD	814	16345	16345	mantle zone of ZIC	mantle zone of ZIC	/15564/15565/15566/16308/16309/16310/16313/16332/16343/16345/	/15564/15565/15566/16308/16309/16310/16313/16332/16343/16345/	16343	16343	ADMBA	FALSE	FALSE	FALSE	FALSE	FALSE	FALSE	FALSE
ZICp	ZICp	255	247	189	FFF7BD	815	16346	16346	periventricular stratum of ZIC	periventricular stratum of ZIC	/15564/15565/15566/16308/16309/16310/16313/16332/16343/16345/16346/	/15564/15565/15566/16308/16309/16310/16313/16332/16343/16345/16346/	16345	16345	ADMBA	FALSE	FALSE	FALSE	FALSE	FALSE	FALSE	FALSE
ZIM	ZIM	255	247	189	FFF7BD	816	16347	16347	magnocellular (periventricular) zona incerta	magnocellular (periventricular) zona incerta	/15564/15565/15566/16308/16309/16310/16313/16332/16343/16345/16346/16347/	/15564/15565/15566/16308/16309/16310/16313/16332/16343/16345/16346/16347/	16346	16346	ADMBA	FALSE	FALSE	FALSE	FALSE	FALSE	FALSE	FALSE
ZICi	ZICi	255	247	189	FFF7BD	817	16348	16348	intermediate stratum of ZIC	intermediate stratum of ZIC	/15564/15565/15566/16308/16309/16310/16313/16332/16343/16345/16348/	/15564/15565/15566/16308/16309/16310/16313/16332/16343/16345/16348/	16345	16345	ADMBA	FALSE	FALSE	FALSE	FALSE	FALSE	FALSE	FALSE
RZI	RZI	255	247	189	FFF7BD	818	16349	16349	rostral zona incerta	rostral zona incerta	/15564/15565/15566/16308/16309/16310/16313/16332/16343/16345/16348/16349/	/15564/15565/15566/16308/16309/16310/16313/16332/16343/16345/16348/16349/	16348	16348	ADMBA	FALSE	FALSE	FALSE	FALSE	FALSE	FALSE	FALSE
ZICs	ZICs	255	247	189	FFF7BD	819	16350	16350	superficial stratum of ZIC	superficial stratum of ZIC	/15564/15565/15566/16308/16309/16310/16313/16332/16343/16345/16350/	/15564/15565/15566/16308/16309/16310/16313/16332/16343/16345/16350/	16345	16345	ADMBA	FALSE	FALSE	FALSE	FALSE	FALSE	FALSE	FALSE
PThTg	PThTg	204	195	131	CCC383	820	16352	16352	prethalamic tegmentum	prethalamic tegmentum	/15564/15565/15566/16308/16309/16352/	/15564/15565/15566/16308/16309/16352/	16309	16309	ADMBA	FALSE	FALSE	FALSE	FALSE	FALSE	FALSE	FALSE
p3B	p3B	204	195	131	CCC383	821	16353	16353	basal plate of p3	basal plate of p3	/15564/15565/15566/16308/16309/16352/16353/	/15564/15565/15566/16308/16309/16352/16353/	16352	16352	ADMBA	TRUE	TRUE	TRUE	TRUE	TRUE	TRUE	TRUE
p3Bv	p3Bv	204	195	131	CCC383	822	16354	16354	ventricular zone of p3B	ventricular zone of p3B	/15564/15565/15566/16308/16309/16352/16353/16354/	/15564/15565/15566/16308/16309/16352/16353/16354/	16353	16353	ADMBA	FALSE	FALSE	FALSE	FALSE	FALSE	FALSE	FALSE
p3Bm	p3Bm	218	209	141	DAD18D	823	16355	16355	mantle zone of p3B	mantle zone of p3B	/15564/15565/15566/16308/16309/16352/16353/16355/	/15564/15565/15566/16308/16309/16352/16353/16355/	16353	16353	ADMBA	FALSE	FALSE	FALSE	FALSE	FALSE	FALSE	FALSE
p3Bp	p3Bp	218	209	141	DAD18D	824	16356	16356	periventricular stratum of p3B	periventricular stratum of p3B	/15564/15565/15566/16308/16309/16352/16353/16355/16356/	/15564/15565/15566/16308/16309/16352/16353/16355/16356/	16355	16355	ADMBA	FALSE	FALSE	FALSE	FALSE	FALSE	FALSE	FALSE
p3PEW	p3PEW	218	209	141	DAD18D	825	16357	16357	p3 portion of the pre-Edinger-Westphal nucleus	p3 portion of the pre-Edinger-Westphal nucleus	/15564/15565/15566/16308/16309/16352/16353/16355/16356/16357/	/15564/15565/15566/16308/16309/16352/16353/16355/16356/16357/	16356	16356	ADMBA	FALSE	FALSE	FALSE	FALSE	FALSE	FALSE	FALSE
p3Bi	p3Bi	218	209	141	DAD18D	826	16358	16358	intermediate stratum of p3B	intermediate stratum of p3B	/15564/15565/15566/16308/16309/16352/16353/16355/16358/	/15564/15565/15566/16308/16309/16352/16353/16355/16358/	16355	16355	ADMBA	FALSE	FALSE	FALSE	FALSE	FALSE	FALSE	FALSE
p3ZLC	p3ZLC	218	209	141	DAD18D	827	16359	16359	p3 part of the ZL core	p3 part of the ZL core	/15564/15565/15566/16308/16309/16352/16353/16355/16358/16359/	/15564/15565/15566/16308/16309/16352/16353/16355/16358/16359/	16358	16358	ADMBA	FALSE	FALSE	FALSE	FALSE	FALSE	FALSE	FALSE
CZI	CZI	218	209	141	DAD18D	828	16360	16360	caudal zona incerta	caudal zona incerta	/15564/15565/15566/16308/16309/16352/16353/16355/16358/16360/	/15564/15565/15566/16308/16309/16352/16353/16355/16358/16360/	16358	16358	ADMBA	FALSE	FALSE	FALSE	FALSE	FALSE	FALSE	FALSE
p3Tg	p3Tg	218	209	141	DAD18D	829	16361	16361	tegmental field of p3 (Forels field)	tegmental field of p3 (Forels field)	/15564/15565/15566/16308/16309/16352/16353/16355/16358/16361/	/15564/15565/15566/16308/16309/16352/16353/16355/16358/16361/	16358	16358	ADMBA	FALSE	FALSE	FALSE	FALSE	FALSE	FALSE	FALSE
Gem	Gem	218	209	141	DAD18D	830	16362	16362	gemini nuclei	gemini nuclei	/15564/15565/15566/16308/16309/16352/16353/16355/16358/16362/	/15564/15565/15566/16308/16309/16352/16353/16355/16358/16362/	16358	16358	ADMBA	FALSE	FALSE	FALSE	FALSE	FALSE	FALSE	FALSE
p3PBP	p3PBP	218	209	141	DAD18D	831	16363	16363	p3 portion of parabrachial pigmented nucleus	p3 portion of parabrachial pigmented nucleus	/15564/15565/15566/16308/16309/16352/16353/16355/16358/16363/	/15564/15565/15566/16308/16309/16352/16353/16355/16358/16363/	16358	16358	ADMBA	FALSE	FALSE	FALSE	FALSE	FALSE	FALSE	FALSE
p3Bs	p3Bs	218	209	141	DAD18D	832	16364	16364	superficial stratum of p3B	superficial stratum of p3B	/15564/15565/15566/16308/16309/16352/16353/16355/16364/	/15564/15565/15566/16308/16309/16352/16353/16355/16364/	16355	16355	ADMBA	FALSE	FALSE	FALSE	FALSE	FALSE	FALSE	FALSE
EPAc	EPAc	218	209	141	DAD18D	833	16351	16351	accessory entopeduncular nucleus (post-migratory)	accessory entopeduncular nucleus (post-migratory)	/15564/15565/15566/16308/16309/16352/16353/16355/16364/16351/	/15564/15565/15566/16308/16309/16352/16353/16355/16364/16351/	16364	16364	ADMBA	FALSE	FALSE	FALSE	FALSE	FALSE	FALSE	FALSE
p3SNC	p3SNC	218	209	141	DAD18D	834	16365	16365	p3 portion of the substantia nigra pars compacta	p3 portion of the substantia nigra pars compacta	/15564/15565/15566/16308/16309/16352/16353/16355/16364/16365/	/15564/15565/15566/16308/16309/16352/16353/16355/16364/16365/	16364	16364	ADMBA	FALSE	FALSE	FALSE	FALSE	FALSE	FALSE	FALSE
p3SNR	p3SNR	218	209	141	DAD18D	835	16366	16366	p3 portion of the substantia nigra pars reticulata	p3 portion of the substantia nigra pars reticulata	/15564/15565/15566/16308/16309/16352/16353/16355/16364/16366/	/15564/15565/15566/16308/16309/16352/16353/16355/16364/16366/	16364	16364	ADMBA	FALSE	FALSE	FALSE	FALSE	FALSE	TRUE	TRUE
p3PN	p3PN	218	209	141	DAD18D	836	16367	16367	p3 portion of paranigral nucleus	p3 portion of paranigral nucleus	/15564/15565/15566/16308/16309/16352/16353/16355/16364/16367/	/15564/15565/15566/16308/16309/16352/16353/16355/16364/16367/	16364	16364	ADMBA	FALSE	FALSE	FALSE	FALSE	FALSE	FALSE	FALSE
p3F	p3F	166	159	107	A69F6B	837	16368	16368	floor plate of p3	floor plate of p3	/15564/15565/15566/16308/16309/16352/16368/	/15564/15565/15566/16308/16309/16352/16368/	16352	16352	ADMBA	TRUE	TRUE	TRUE	TRUE	TRUE	FALSE	FALSE
p3Fv	p3Fv	141	136	91	8D885B	838	16369	16369	ventricular zone of p3F	ventricular zone of p3F	/15564/15565/15566/16308/16309/16352/16368/16369/	/15564/15565/15566/16308/16309/16352/16368/16369/	16368	16368	ADMBA	FALSE	FALSE	FALSE	FALSE	FALSE	FALSE	FALSE
p3Fm	p3Fm	204	195	131	CCC383	839	16370	16370	mantle zone of p3F	mantle zone of p3F	/15564/15565/15566/16308/16309/16352/16368/16370/	/15564/15565/15566/16308/16309/16352/16368/16370/	16368	16368	ADMBA	FALSE	FALSE	FALSE	FALSE	FALSE	FALSE	FALSE
p3Fp	p3Fp	204	195	131	CCC383	840	16371	16371	periventricular stratum of p3F	periventricular stratum of p3F	/15564/15565/15566/16308/16309/16352/16368/16370/16371/	/15564/15565/15566/16308/16309/16352/16368/16370/16371/	16370	16370	ADMBA	FALSE	FALSE	FALSE	FALSE	FALSE	FALSE	FALSE
p3Fi	p3Fi	204	195	131	CCC383	841	16372	16372	intermediate stratum of p3F	intermediate stratum of p3F	/15564/15565/15566/16308/16309/16352/16368/16370/16372/	/15564/15565/15566/16308/16309/16352/16368/16370/16372/	16370	16370	ADMBA	FALSE	FALSE	FALSE	FALSE	FALSE	FALSE	FALSE
p3Fs	p3Fs	204	195	131	CCC383	842	16373	16373	superficial stratum of p3F	superficial stratum of p3F	/15564/15565/15566/16308/16309/16352/16368/16370/16373/	/15564/15565/15566/16308/16309/16352/16368/16370/16373/	16370	16370	ADMBA	FALSE	FALSE	FALSE	FALSE	FALSE	FALSE	FALSE
p3VTA	p3VTA	141	136	91	8D885B	843	16374	16374	p3 portion of the ventral tegmental area	p3 portion of the ventral tegmental area	/15564/15565/15566/16308/16309/16352/16368/16370/16373/16374/	/15564/15565/15566/16308/16309/16352/16368/16370/16373/16374/	16373	16373	ADMBA	FALSE	FALSE	FALSE	FALSE	FALSE	FALSE	FALSE
p2	p2	255	241	137	FFF189	844	16375	16375	prosomere 2	prosomere 2	/15564/15565/15566/16308/16375/	/15564/15565/15566/16308/16375/	16308	16308	ADMBA	FALSE	FALSE	FALSE	FALSE	TRUE	FALSE	FALSE
Th	Th	255	241	137	FFF189	845	16376	16376	thalamus	thalamus	/15564/15565/15566/16308/16375/16376/	/15564/15565/15566/16308/16375/16376/	16375	16375	ADMBA	FALSE	FALSE	FALSE	FALSE	FALSE	FALSE	FALSE
p2R	p2R	254	243	168	FEF3A8	846	16377	16377	roof plate of p2 (epithalamic roofplate)	roof plate of p2 (epithalamic roofplate)	/15564/15565/15566/16308/16375/16376/16377/	/15564/15565/15566/16308/16375/16376/16377/	16376	16376	ADMBA	TRUE	TRUE	TRUE	TRUE	TRUE	TRUE	TRUE
p2Ch	p2Ch	255	241	137	FFF189	847	16378	16378	choroidal tissue of p2	choroidal tissue of p2	/15564/15565/15566/16308/16375/16376/16377/16378/	/15564/15565/15566/16308/16375/16376/16377/16378/	16377	16377	ADMBA	FALSE	FALSE	FALSE	FALSE	FALSE	FALSE	FALSE
p2Chv	p2Chv	255	241	137	FFF189	848	111220584	20584	ventricular zone of p2Ch	ventricular zone of p2Ch	/15564/15565/15566/16308/16375/16376/16377/16378/111220584/	/15564/15565/15566/16308/16375/16376/16377/16378/20584/	16378	16378	ADMBA	FALSE	FALSE	FALSE	FALSE	FALSE	FALSE	FALSE
p2Chm	p2Chm	254	243	168	FEF3A8	849	111220586	20586	mantle zone of p2Ch	mantle zone of p2Ch	/15564/15565/15566/16308/16375/16376/16377/16378/111220586/	/15564/15565/15566/16308/16375/16376/16377/16378/20586/	16378	16378	ADMBA	FALSE	FALSE	FALSE	FALSE	FALSE	FALSE	FALSE
BHbC	BHbC	254	243	168	FEF3A8	850	16379	16379	bed of the habenular commissure	bed of the habenular commissure	/15564/15565/15566/16308/16375/16376/16377/16378/16379/	/15564/15565/15566/16308/16375/16376/16377/16378/16379/	16378	16378	ADMBA	FALSE	FALSE	FALSE	FALSE	FALSE	FALSE	FALSE
Pi	Pi	254	243	168	FEF3A8	851	16380	16380	pineal gland (epiphysis) and stalk	pineal gland (epiphysis) and stalk	/15564/15565/15566/16308/16375/16376/16377/16380/	/15564/15565/15566/16308/16375/16376/16377/16380/	16377	16377	ADMBA	FALSE	FALSE	FALSE	FALSE	FALSE	FALSE	FALSE
RHb	RHb	254	243	168	FEF3A8	852	16381	16381	retrohabenular thalamic area	retrohabenular thalamic area	/15564/15565/15566/16308/16375/16376/16377/16381/	/15564/15565/15566/16308/16375/16376/16377/16381/	16377	16377	ADMBA	FALSE	FALSE	FALSE	FALSE	FALSE	FALSE	FALSE
p2A	p2A	255	237	100	FFED64	853	16382	16382	alar plate of p2 (alar thalamus)	alar plate of p2 (alar thalamus)	/15564/15565/15566/16308/16375/16376/16382/	/15564/15565/15566/16308/16375/16376/16382/	16376	16376	ADMBA	TRUE	TRUE	TRUE	TRUE	TRUE	TRUE	TRUE
p2AD	p2AD	255	237	100	FFED64	854	16383	16383	dorsal part of alar p2	dorsal part of alar p2	/15564/15565/15566/16308/16375/16376/16382/16383/	/15564/15565/15566/16308/16375/16376/16382/16383/	16382	16382	ADMBA	FALSE	FALSE	FALSE	FALSE	FALSE	FALSE	FALSE
Hb	Hb	255	237	100	FFED64	855	16384	16384	habenula (old epithalamus)	habenula (old epithalamus)	/15564/15565/15566/16308/16375/16376/16382/16383/16384/	/15564/15565/15566/16308/16375/16376/16382/16383/16384/	16383	16383	ADMBA	FALSE	FALSE	FALSE	FALSE	FALSE	FALSE	FALSE
Hbv	Hbv	255	237	100	FFED64	856	16385	16385	ventricular zone of Hb	ventricular zone of Hb	/15564/15565/15566/16308/16375/16376/16382/16383/16384/16385/	/15564/15565/15566/16308/16375/16376/16382/16383/16384/16385/	16384	16384	ADMBA	FALSE	FALSE	FALSE	FALSE	FALSE	FALSE	FALSE
Hbm	Hbm	255	241	137	FFF189	857	16386	16386	mantle zone of Hb	mantle zone of Hb	/15564/15565/15566/16308/16375/16376/16382/16383/16384/16386/	/15564/15565/15566/16308/16375/16376/16382/16383/16384/16386/	16384	16384	ADMBA	FALSE	FALSE	FALSE	FALSE	FALSE	TRUE	TRUE
Hbp	Hbp	255	241	137	FFF189	858	16387	16387	periventricular stratum of Hb	periventricular stratum of Hb	/15564/15565/15566/16308/16375/16376/16382/16383/16384/16386/16387/	/15564/15565/15566/16308/16375/16376/16382/16383/16384/16386/16387/	16386	16386	ADMBA	FALSE	FALSE	FALSE	FALSE	FALSE	FALSE	FALSE
MHb	MHb	255	241	137	FFF189	859	16388	16388	medial habenular nucleus	medial habenular nucleus	/15564/15565/15566/16308/16375/16376/16382/16383/16384/16386/16387/16388/	/15564/15565/15566/16308/16375/16376/16382/16383/16384/16386/16387/16388/	16387	16387	ADMBA	FALSE	FALSE	FALSE	FALSE	FALSE	FALSE	FALSE
MSHb	MSHb	255	241	137	FFF189	860	16389	16389	medial subhabenular nucleus	medial subhabenular nucleus	/15564/15565/15566/16308/16375/16376/16382/16383/16384/16386/16387/16389/	/15564/15565/15566/16308/16375/16376/16382/16383/16384/16386/16387/16389/	16387	16387	ADMBA	FALSE	FALSE	FALSE	FALSE	FALSE	FALSE	FALSE
Hbi	Hbi	255	241	137	FFF189	861	16390	16390	intermediate stratum of Hb	intermediate stratum of Hb	/15564/15565/15566/16308/16375/16376/16382/16383/16384/16386/16390/	/15564/15565/15566/16308/16375/16376/16382/16383/16384/16386/16390/	16386	16386	ADMBA	FALSE	FALSE	FALSE	FALSE	FALSE	FALSE	FALSE
LHbM	LHbM	255	241	137	FFF189	862	16391	16391	medial part of the lateral habenular nucleus	medial part of the lateral habenular nucleus	/15564/15565/15566/16308/16375/16376/16382/16383/16384/16386/16390/16391/	/15564/15565/15566/16308/16375/16376/16382/16383/16384/16386/16390/16391/	16390	16390	ADMBA	FALSE	FALSE	FALSE	FALSE	FALSE	FALSE	FALSE
LSHb	LSHb	255	241	137	FFF189	863	16392	16392	lateral subhabenular nucleus	lateral subhabenular nucleus	/15564/15565/15566/16308/16375/16376/16382/16383/16384/16386/16390/16392/	/15564/15565/15566/16308/16375/16376/16382/16383/16384/16386/16390/16392/	16390	16390	ADMBA	FALSE	FALSE	FALSE	FALSE	FALSE	FALSE	FALSE
Hbs	Hbs	255	241	137	FFF189	864	16393	16393	superficial stratum of Hb	superficial stratum of Hb	/15564/15565/15566/16308/16375/16376/16382/16383/16384/16386/16393/	/15564/15565/15566/16308/16375/16376/16382/16383/16384/16386/16393/	16386	16386	ADMBA	FALSE	FALSE	FALSE	FALSE	FALSE	FALSE	FALSE
LHbL	LHbL	255	241	137	FFF189	865	16394	16394	lateral part of the lateral habenular nucleus	lateral part of the lateral habenular nucleus	/15564/15565/15566/16308/16375/16376/16382/16383/16384/16386/16393/16394/	/15564/15565/15566/16308/16375/16376/16382/16383/16384/16386/16393/16394/	16393	16393	ADMBA	FALSE	FALSE	FALSE	FALSE	FALSE	FALSE	FALSE
p2AL	p2AL	255	237	100	FFED64	866	16395	16395	lateral part of alar p2	lateral part of alar p2	/15564/15565/15566/16308/16375/16376/16382/16395/	/15564/15565/15566/16308/16375/16376/16382/16395/	16382	16382	ADMBA	FALSE	FALSE	FALSE	FALSE	FALSE	TRUE	TRUE
p2ALv	p2ALv	255	237	100	FFED64	867	111220588	20588	ventricular zone of p2AL	ventricular zone of p2AL	/15564/15565/15566/16308/16375/16376/16382/16395/111220588/	/15564/15565/15566/16308/16375/16376/16382/16395/20588/	16395	16395	ADMBA	FALSE	FALSE	FALSE	FALSE	FALSE	FALSE	FALSE
p2ALm	p2ALm	255	241	137	FFF189	868	111220590	20590	mantle zone of p2AL	mantle zone of p2AL	/15564/15565/15566/16308/16375/16376/16382/16395/111220590/	/15564/15565/15566/16308/16375/16376/16382/16395/20590/	16395	16395	ADMBA	FALSE	FALSE	FALSE	FALSE	FALSE	FALSE	FALSE
DTTh	DTTh	255	237	100	FFED64	869	16396	16396	dorsal tier of thalamus	dorsal tier of thalamus	/15564/15565/15566/16308/16375/16376/16382/16395/16396/	/15564/15565/15566/16308/16375/16376/16382/16395/16396/	16395	16395	ADMBA	FALSE	FALSE	FALSE	FALSE	FALSE	FALSE	FALSE
DTThv	DTThv	255	237	100	FFED64	870	16397	16397	ventricular zone of DTTh	ventricular zone of DTTh	/15564/15565/15566/16308/16375/16376/16382/16395/16396/16397/	/15564/15565/15566/16308/16375/16376/16382/16395/16396/16397/	16396	16396	ADMBA	FALSE	FALSE	FALSE	FALSE	FALSE	FALSE	FALSE
DTThm	DTThm	255	241	137	FFF189	871	16398	16398	mantle zone of DTTh	mantle zone of DTTh	/15564/15565/15566/16308/16375/16376/16382/16395/16396/16398/	/15564/15565/15566/16308/16375/16376/16382/16395/16396/16398/	16396	16396	ADMBA	FALSE	FALSE	FALSE	FALSE	FALSE	FALSE	FALSE
DTThp	DTThp	255	241	137	FFF189	872	16399	16399	periventricular stratum of DTTh	periventricular stratum of DTTh	/15564/15565/15566/16308/16375/16376/16382/16395/16396/16398/16399/	/15564/15565/15566/16308/16375/16376/16382/16395/16396/16398/16399/	16398	16398	ADMBA	FALSE	FALSE	FALSE	FALSE	FALSE	FALSE	FALSE
PVA	PVA	255	241	137	FFF189	873	16400	16400	anterior paraventricular nucleus of thalamus	anterior paraventricular nucleus of thalamus	/15564/15565/15566/16308/16375/16376/16382/16395/16396/16398/16399/16400/	/15564/15565/15566/16308/16375/16376/16382/16395/16396/16398/16399/16400/	16399	16399	ADMBA	FALSE	FALSE	FALSE	FALSE	FALSE	TRUE	TRUE
IMD	IMD	255	241	137	FFF189	874	16401	16401	intermediodorsal nucleus	intermediodorsal nucleus	/15564/15565/15566/16308/16375/16376/16382/16395/16396/16398/16399/16401/	/15564/15565/15566/16308/16375/16376/16382/16395/16396/16398/16399/16401/	16399	16399	ADMBA	FALSE	FALSE	FALSE	FALSE	FALSE	TRUE	TRUE
CM	CM	255	241	137	FFF189	875	16402	16402	centromedian nucleus	centromedian nucleus	/15564/15565/15566/16308/16375/16376/16382/16395/16396/16398/16399/16402/	/15564/15565/15566/16308/16375/16376/16382/16395/16396/16398/16399/16402/	16399	16399	ADMBA	FALSE	FALSE	FALSE	FALSE	FALSE	TRUE	TRUE
IAM	IAM	255	241	137	FFF189	876	16403	16403	interanteromedial nucleus	interanteromedial nucleus	/15564/15565/15566/16308/16375/16376/16382/16395/16396/16398/16399/16403/	/15564/15565/15566/16308/16375/16376/16382/16395/16396/16398/16399/16403/	16399	16399	ADMBA	FALSE	FALSE	FALSE	FALSE	FALSE	TRUE	TRUE
IAD	IAD	255	241	137	FFF189	877	16404	16404	interanterodorsal nucleus	interanterodorsal nucleus	/15564/15565/15566/16308/16375/16376/16382/16395/16396/16398/16399/16404/	/15564/15565/15566/16308/16375/16376/16382/16395/16396/16398/16399/16404/	16399	16399	ADMBA	FALSE	FALSE	FALSE	FALSE	FALSE	TRUE	TRUE
Rh	Rh	255	241	137	FFF189	878	16405	16405	rhomboid nucleus	rhomboid nucleus	/15564/15565/15566/16308/16375/16376/16382/16395/16396/16398/16399/16405/	/15564/15565/15566/16308/16375/16376/16382/16395/16396/16398/16399/16405/	16399	16399	ADMBA	FALSE	FALSE	FALSE	FALSE	FALSE	TRUE	TRUE
Re	Re	255	241	137	FFF189	879	16406	16406	reuniens nucleus, main part	reuniens nucleus, main part	/15564/15565/15566/16308/16375/16376/16382/16395/16396/16398/16399/16406/	/15564/15565/15566/16308/16375/16376/16382/16395/16396/16398/16399/16406/	16399	16399	ADMBA	FALSE	FALSE	FALSE	FALSE	FALSE	TRUE	TRUE
RRe	RRe	255	241	137	FFF189	880	16407	16407	retroreuniens nucleus	retroreuniens nucleus	/15564/15565/15566/16308/16375/16376/16382/16395/16396/16398/16399/16407/	/15564/15565/15566/16308/16375/16376/16382/16395/16396/16398/16399/16407/	16399	16399	ADMBA	FALSE	FALSE	FALSE	FALSE	FALSE	TRUE	TRUE
VRe	VRe	255	241	137	FFF189	881	16408	16408	ventral reuniens nucleus	ventral reuniens nucleus	/15564/15565/15566/16308/16375/16376/16382/16395/16396/16398/16399/16408/	/15564/15565/15566/16308/16375/16376/16382/16395/16396/16398/16399/16408/	16399	16399	ADMBA	FALSE	FALSE	FALSE	FALSE	FALSE	TRUE	TRUE
DTThi	DTThi	255	241	137	FFF189	882	16409	16409	intermediate stratum of DTTh	intermediate stratum of DTTh	/15564/15565/15566/16308/16375/16376/16382/16395/16396/16398/16409/	/15564/15565/15566/16308/16375/16376/16382/16395/16396/16398/16409/	16398	16398	ADMBA	FALSE	FALSE	FALSE	FALSE	FALSE	FALSE	FALSE
PT	PT	255	241	137	FFF189	883	16410	16410	paratenial nucleus	paratenial nucleus	/15564/15565/15566/16308/16375/16376/16382/16395/16396/16398/16409/16410/	/15564/15565/15566/16308/16375/16376/16382/16395/16396/16398/16409/16410/	16409	16409	ADMBA	FALSE	FALSE	FALSE	FALSE	FALSE	TRUE	TRUE
MD	MD	255	241	137	FFF189	884	16411	16411	mediodorsal nucleus	mediodorsal nucleus	/15564/15565/15566/16308/16375/16376/16382/16395/16396/16398/16409/16411/	/15564/15565/15566/16308/16375/16376/16382/16395/16396/16398/16409/16411/	16409	16409	ADMBA	FALSE	FALSE	FALSE	FALSE	FALSE	TRUE	TRUE
MDM	MDM	255	241	137	FFF189	885	16412	16412	medial (magnocellular) part of MD	medial (magnocellular) part of MD	/15564/15565/15566/16308/16375/16376/16382/16395/16396/16398/16409/16411/16412/	/15564/15565/15566/16308/16375/16376/16382/16395/16396/16398/16409/16411/16412/	16411	16411	ADMBA	FALSE	FALSE	FALSE	FALSE	FALSE	FALSE	FALSE
MDL	MDL	255	241	137	FFF189	886	16413	16413	lateral (parvicellular) part of MD	lateral (parvicellular) part of MD	/15564/15565/15566/16308/16375/16376/16382/16395/16396/16398/16409/16411/16413/	/15564/15565/15566/16308/16375/16376/16382/16395/16396/16398/16409/16411/16413/	16411	16411	ADMBA	FALSE	FALSE	FALSE	FALSE	FALSE	FALSE	FALSE
MDC	MDC	255	241	137	FFF189	887	16414	16414	central part of MD	central part of MD	/15564/15565/15566/16308/16375/16376/16382/16395/16396/16398/16409/16411/16414/	/15564/15565/15566/16308/16375/16376/16382/16395/16396/16398/16409/16411/16414/	16411	16411	ADMBA	FALSE	FALSE	FALSE	FALSE	FALSE	FALSE	FALSE
IL	IL	255	241	137	FFF189	888	16415	16415	intralaminar nuclei	intralaminar nuclei	/15564/15565/15566/16308/16375/16376/16382/16395/16396/16398/16409/16415/	/15564/15565/15566/16308/16375/16376/16382/16395/16396/16398/16409/16415/	16409	16409	ADMBA	FALSE	FALSE	FALSE	FALSE	FALSE	FALSE	FALSE
PC	PC	255	241	137	FFF189	889	16416	16416	paracentral nucleus	paracentral nucleus	/15564/15565/15566/16308/16375/16376/16382/16395/16396/16398/16409/16415/16416/	/15564/15565/15566/16308/16375/16376/16382/16395/16396/16398/16409/16415/16416/	16415	16415	ADMBA	FALSE	FALSE	FALSE	FALSE	FALSE	TRUE	TRUE
OPC	OPC	255	241	137	FFF189	890	16417	16417	oval paracentral nucleus	oval paracentral nucleus	/15564/15565/15566/16308/16375/16376/16382/16395/16396/16398/16409/16415/16417/	/15564/15565/15566/16308/16375/16376/16382/16395/16396/16398/16409/16415/16417/	16415	16415	ADMBA	FALSE	FALSE	FALSE	FALSE	FALSE	FALSE	FALSE
CL	CL	255	241	137	FFF189	891	16418	16418	central lateral nucleus	central lateral nucleus	/15564/15565/15566/16308/16375/16376/16382/16395/16396/16398/16409/16415/16418/	/15564/15565/15566/16308/16375/16376/16382/16395/16396/16398/16409/16415/16418/	16415	16415	ADMBA	FALSE	FALSE	FALSE	FALSE	FALSE	TRUE	TRUE
A	A	255	241	137	FFF189	892	16419	16419	anterior nuclei	anterior nuclei	/15564/15565/15566/16308/16375/16376/16382/16395/16396/16398/16409/16419/	/15564/15565/15566/16308/16375/16376/16382/16395/16396/16398/16409/16419/	16409	16409	ADMBA	FALSE	FALSE	FALSE	FALSE	FALSE	FALSE	FALSE
AD	AD	255	241	137	FFF189	893	16420	16420	anterodorsal nucleus	anterodorsal nucleus	/15564/15565/15566/16308/16375/16376/16382/16395/16396/16398/16409/16419/16420/	/15564/15565/15566/16308/16375/16376/16382/16395/16396/16398/16409/16419/16420/	16419	16419	ADMBA	FALSE	FALSE	FALSE	FALSE	FALSE	TRUE	TRUE
AV	AV	255	241	137	FFF189	894	16421	16421	anteroventral nucleus	anteroventral nucleus	/15564/15565/15566/16308/16375/16376/16382/16395/16396/16398/16409/16419/16421/	/15564/15565/15566/16308/16375/16376/16382/16395/16396/16398/16409/16419/16421/	16419	16419	ADMBA	FALSE	FALSE	FALSE	FALSE	FALSE	TRUE	TRUE
AM	AM	255	241	137	FFF189	895	16422	16422	anteromedial nucleus	anteromedial nucleus	/15564/15565/15566/16308/16375/16376/16382/16395/16396/16398/16409/16419/16422/	/15564/15565/15566/16308/16375/16376/16382/16395/16396/16398/16409/16419/16422/	16419	16419	ADMBA	FALSE	FALSE	FALSE	FALSE	FALSE	TRUE	TRUE
V	V	255	241	137	FFF189	896	16423	16423	ventral nuclei	ventral nuclei	/15564/15565/15566/16308/16375/16376/16382/16395/16396/16398/16409/16423/	/15564/15565/15566/16308/16375/16376/16382/16395/16396/16398/16409/16423/	16409	16409	ADMBA	FALSE	FALSE	FALSE	FALSE	FALSE	FALSE	FALSE
VM	VM	255	241	137	FFF189	897	16424	16424	ventromedial nucleus	ventromedial nucleus	/15564/15565/15566/16308/16375/16376/16382/16395/16396/16398/16409/16423/16424/	/15564/15565/15566/16308/16375/16376/16382/16395/16396/16398/16409/16423/16424/	16423	16423	ADMBA	FALSE	FALSE	FALSE	FALSE	FALSE	TRUE	TRUE
VMP	VMP	255	241	137	FFF189	898	16425	16425	posterior ventromedial nucleus	posterior ventromedial nucleus	/15564/15565/15566/16308/16375/16376/16382/16395/16396/16398/16409/16423/16425/	/15564/15565/15566/16308/16375/16376/16382/16395/16396/16398/16409/16423/16425/	16423	16423	ADMBA	FALSE	FALSE	FALSE	FALSE	FALSE	FALSE	FALSE
SubM	SubM	255	241	137	FFF189	899	16426	16426	submedius thalamic nucleus	submedius thalamic nucleus	/15564/15565/15566/16308/16375/16376/16382/16395/16396/16398/16409/16423/16426/	/15564/15565/15566/16308/16375/16376/16382/16395/16396/16398/16409/16423/16426/	16423	16423	ADMBA	FALSE	FALSE	FALSE	FALSE	FALSE	TRUE	TRUE
VA	VA	255	241	137	FFF189	900	16427	16427	ventral anterior nucleus	ventral anterior nucleus	/15564/15565/15566/16308/16375/16376/16382/16395/16396/16398/16409/16423/16427/	/15564/15565/15566/16308/16375/16376/16382/16395/16396/16398/16409/16423/16427/	16423	16423	ADMBA	FALSE	FALSE	FALSE	FALSE	FALSE	FALSE	FALSE
VL	VL	255	241	137	FFF189	901	16428	16428	ventral lateral nucleus	ventral lateral nucleus	/15564/15565/15566/16308/16375/16376/16382/16395/16396/16398/16409/16423/16428/	/15564/15565/15566/16308/16375/16376/16382/16395/16396/16398/16409/16423/16428/	16423	16423	ADMBA	FALSE	FALSE	FALSE	FALSE	FALSE	TRUE	TRUE
VPM	VPM	255	241	137	FFF189	902	16429	16429	ventral posteromedial nucleus	ventral posteromedial nucleus	/15564/15565/15566/16308/16375/16376/16382/16395/16396/16398/16409/16423/16429/	/15564/15565/15566/16308/16375/16376/16382/16395/16396/16398/16409/16423/16429/	16423	16423	ADMBA	FALSE	FALSE	FALSE	FALSE	FALSE	TRUE	TRUE
VPL	VPL	255	241	137	FFF189	903	16430	16430	ventral posterolateral nucleus	ventral posterolateral nucleus	/15564/15565/15566/16308/16375/16376/16382/16395/16396/16398/16409/16423/16430/	/15564/15565/15566/16308/16375/16376/16382/16395/16396/16398/16409/16423/16430/	16423	16423	ADMBA	FALSE	FALSE	FALSE	FALSE	FALSE	TRUE	TRUE
VPPC	VPPC	255	241	137	FFF189	904	16431	16431	ventral posterior parvicellular nucleus	ventral posterior parvicellular nucleus	/15564/15565/15566/16308/16375/16376/16382/16395/16396/16398/16409/16423/16431/	/15564/15565/15566/16308/16375/16376/16382/16395/16396/16398/16409/16423/16431/	16423	16423	ADMBA	FALSE	FALSE	FALSE	FALSE	FALSE	TRUE	TRUE
Po	Po	255	241	137	FFF189	905	16432	16432	posterior (ventral) nucleus	posterior (ventral) nucleus	/15564/15565/15566/16308/16375/16376/16382/16395/16396/16398/16409/16423/16432/	/15564/15565/15566/16308/16375/16376/16382/16395/16396/16398/16409/16423/16432/	16423	16423	ADMBA	FALSE	FALSE	FALSE	FALSE	FALSE	TRUE	TRUE
DTThs	DTThs	255	241	137	FFF189	906	16433	16433	superficial stratum of DTTh	superficial stratum of DTTh	/15564/15565/15566/16308/16375/16376/16382/16395/16396/16398/16433/	/15564/15565/15566/16308/16375/16376/16382/16395/16396/16398/16433/	16398	16398	ADMBA	FALSE	FALSE	FALSE	FALSE	FALSE	FALSE	FALSE
LD	LD	255	241	137	FFF189	907	16434	16434	laterodorsal nucleus	laterodorsal nucleus	/15564/15565/15566/16308/16375/16376/16382/16395/16396/16398/16433/16434/	/15564/15565/15566/16308/16375/16376/16382/16395/16396/16398/16433/16434/	16433	16433	ADMBA	FALSE	FALSE	FALSE	FALSE	FALSE	TRUE	TRUE
LP	LP	255	241	137	FFF189	908	16435	16435	lateral posterior nucleus	lateral posterior nucleus	/15564/15565/15566/16308/16375/16376/16382/16395/16396/16398/16433/16435/	/15564/15565/15566/16308/16375/16376/16382/16395/16396/16398/16433/16435/	16433	16433	ADMBA	FALSE	FALSE	FALSE	FALSE	FALSE	TRUE	TRUE
DLG	DLG	255	241	137	FFF189	909	16436	16436	dorsal lateral geniculate nucleus	dorsal lateral geniculate nucleus	/15564/15565/15566/16308/16375/16376/16382/16395/16396/16398/16433/16436/	/15564/15565/15566/16308/16375/16376/16382/16395/16396/16398/16433/16436/	16433	16433	ADMBA	FALSE	FALSE	FALSE	FALSE	FALSE	TRUE	TRUE
ITTh	ITTh	255	237	100	FFED64	910	16437	16437	intermediate tier of thalamus	intermediate tier of thalamus	/15564/15565/15566/16308/16375/16376/16382/16395/16437/	/15564/15565/15566/16308/16375/16376/16382/16395/16437/	16395	16395	ADMBA	FALSE	FALSE	FALSE	FALSE	FALSE	FALSE	FALSE
ITThv	ITThv	255	237	100	FFED64	911	16438	16438	ventricular zone of ITTh	ventricular zone of ITTh	/15564/15565/15566/16308/16375/16376/16382/16395/16437/16438/	/15564/15565/15566/16308/16375/16376/16382/16395/16437/16438/	16437	16437	ADMBA	FALSE	FALSE	FALSE	FALSE	FALSE	FALSE	FALSE
ITThm	ITThm	255	241	137	FFF189	912	16439	16439	mantle zone of ITTh	mantle zone of ITTh	/15564/15565/15566/16308/16375/16376/16382/16395/16437/16439/	/15564/15565/15566/16308/16375/16376/16382/16395/16437/16439/	16437	16437	ADMBA	FALSE	FALSE	FALSE	FALSE	FALSE	FALSE	FALSE
ITThp	ITThp	255	241	137	FFF189	913	16440	16440	periventricular stratum of ITTh	periventricular stratum of ITTh	/15564/15565/15566/16308/16375/16376/16382/16395/16437/16439/16440/	/15564/15565/15566/16308/16375/16376/16382/16395/16437/16439/16440/	16439	16439	ADMBA	FALSE	FALSE	FALSE	FALSE	FALSE	TRUE	TRUE
PVP	PVP	255	241	137	FFF189	914	16441	16441	posterior paraventricular nucleus	posterior paraventricular nucleus	/15564/15565/15566/16308/16375/16376/16382/16395/16437/16439/16440/16441/	/15564/15565/15566/16308/16375/16376/16382/16395/16437/16439/16440/16441/	16440	16440	ADMBA	FALSE	FALSE	FALSE	FALSE	FALSE	FALSE	FALSE
PF	PF	255	241	137	FFF189	915	16442	16442	parafascicular nucleus	parafascicular nucleus	/15564/15565/15566/16308/16375/16376/16382/16395/16437/16439/16440/16442/	/15564/15565/15566/16308/16375/16376/16382/16395/16437/16439/16440/16442/	16440	16440	ADMBA	FALSE	FALSE	FALSE	FALSE	FALSE	FALSE	FALSE
ITThi	ITThi	255	241	137	FFF189	916	16443	16443	intermediate stratum of ITTh	intermediate stratum of ITTh	/15564/15565/15566/16308/16375/16376/16382/16395/16437/16439/16443/	/15564/15565/15566/16308/16375/16376/16382/16395/16437/16439/16443/	16439	16439	ADMBA	FALSE	FALSE	FALSE	FALSE	FALSE	FALSE	FALSE
Lth	Lth	255	241	137	FFF189	917	16444	16444	lithoid nucleus	lithoid nucleus	/15564/15565/15566/16308/16375/16376/16382/16395/16437/16439/16443/16444/	/15564/15565/15566/16308/16375/16376/16382/16395/16437/16439/16443/16444/	16443	16443	ADMBA	FALSE	FALSE	FALSE	FALSE	FALSE	FALSE	FALSE
Sc	Sc	255	241	137	FFF189	918	16445	16445	scaphoid nucleus	scaphoid nucleus	/15564/15565/15566/16308/16375/16376/16382/16395/16437/16439/16443/16445/	/15564/15565/15566/16308/16375/16376/16382/16395/16437/16439/16443/16445/	16443	16443	ADMBA	FALSE	FALSE	FALSE	FALSE	FALSE	FALSE	FALSE
Eth	Eth	255	241	137	FFF189	919	16446	16446	ethmoid nucleus	ethmoid nucleus	/15564/15565/15566/16308/16375/16376/16382/16395/16437/16439/16443/16446/	/15564/15565/15566/16308/16375/16376/16382/16395/16437/16439/16443/16446/	16443	16443	ADMBA	FALSE	FALSE	FALSE	FALSE	FALSE	TRUE	TRUE
SEth	SEth	255	241	137	FFF189	920	16447	16447	subethmoid nucleus	subethmoid nucleus	/15564/15565/15566/16308/16375/16376/16382/16395/16437/16439/16443/16447/	/15564/15565/15566/16308/16375/16376/16382/16395/16437/16439/16443/16447/	16443	16443	ADMBA	FALSE	FALSE	FALSE	FALSE	FALSE	FALSE	FALSE
VLi	VLi	255	241	137	FFF189	921	16448	16448	ventral linear nucleus	ventral linear nucleus	/15564/15565/15566/16308/16375/16376/16382/16395/16437/16439/16443/16448/	/15564/15565/15566/16308/16375/16376/16382/16395/16437/16439/16443/16448/	16443	16443	ADMBA	FALSE	FALSE	FALSE	FALSE	FALSE	FALSE	FALSE
PoT	PoT	255	241	137	FFF189	922	16449	16449	posterior triangular nucleus	posterior triangular nucleus	/15564/15565/15566/16308/16375/16376/16382/16395/16437/16439/16443/16449/	/15564/15565/15566/16308/16375/16376/16382/16395/16437/16439/16443/16449/	16443	16443	ADMBA	FALSE	FALSE	FALSE	FALSE	FALSE	TRUE	TRUE
ITThs	ITThs	255	241	137	FFF189	923	16450	16450	superficial stratum of ITTh	superficial stratum of ITTh	/15564/15565/15566/16308/16375/16376/16382/16395/16437/16439/16450/	/15564/15565/15566/16308/16375/16376/16382/16395/16437/16439/16450/	16439	16439	ADMBA	FALSE	FALSE	FALSE	FALSE	FALSE	FALSE	FALSE
IPo	IPo	255	241	137	FFF189	924	16451	16451	intermedioposterior nucleus	intermedioposterior nucleus	/15564/15565/15566/16308/16375/16376/16382/16395/16437/16439/16450/16451/	/15564/15565/15566/16308/16375/16376/16382/16395/16437/16439/16450/16451/	16450	16450	ADMBA	FALSE	FALSE	FALSE	FALSE	FALSE	TRUE	TRUE
SG	SG	255	241	137	FFF189	925	16452	16452	suprageniculate nucleus	suprageniculate nucleus	/15564/15565/15566/16308/16375/16376/16382/16395/16437/16439/16450/16452/	/15564/15565/15566/16308/16375/16376/16382/16395/16437/16439/16450/16452/	16450	16450	ADMBA	FALSE	FALSE	FALSE	FALSE	FALSE	TRUE	TRUE
VTTh	VTTh	255	237	100	FFED64	926	16453	16453	ventral tier of thalamus	ventral tier of thalamus	/15564/15565/15566/16308/16375/16376/16382/16395/16453/	/15564/15565/15566/16308/16375/16376/16382/16395/16453/	16395	16395	ADMBA	FALSE	FALSE	FALSE	FALSE	FALSE	FALSE	FALSE
VTThv	VTThv	255	237	100	FFED64	927	16454	16454	ventricular zone of VTTh	ventricular zone of VTTh	/15564/15565/15566/16308/16375/16376/16382/16395/16453/16454/	/15564/15565/15566/16308/16375/16376/16382/16395/16453/16454/	16453	16453	ADMBA	FALSE	FALSE	FALSE	FALSE	FALSE	FALSE	FALSE
VTThm	VTThm	255	241	137	FFF189	928	16455	16455	mantle zone of VTTh	mantle zone of VTTh	/15564/15565/15566/16308/16375/16376/16382/16395/16453/16455/	/15564/15565/15566/16308/16375/16376/16382/16395/16453/16455/	16453	16453	ADMBA	FALSE	FALSE	FALSE	FALSE	FALSE	FALSE	FALSE
VTThp	VTThp	255	241	137	FFF189	929	16456	16456	periventricular stratum of VTTh	periventricular stratum of VTTh	/15564/15565/15566/16308/16375/16376/16382/16395/16453/16455/16456/	/15564/15565/15566/16308/16375/16376/16382/16395/16453/16455/16456/	16455	16455	ADMBA	FALSE	FALSE	FALSE	FALSE	FALSE	FALSE	FALSE
SPFMC	SPFMC	255	241	137	FFF189	930	16457	16457	magnocellular (medial) subparafascicular nucleus	magnocellular (medial) subparafascicular nucleus	/15564/15565/15566/16308/16375/16376/16382/16395/16453/16455/16456/16457/	/15564/15565/15566/16308/16375/16376/16382/16395/16453/16455/16456/16457/	16456	16456	ADMBA	FALSE	FALSE	FALSE	FALSE	FALSE	TRUE	TRUE
VTThi	VTThi	255	241	137	FFF189	931	16458	16458	intermediate stratum of VTTh	intermediate stratum of VTTh	/15564/15565/15566/16308/16375/16376/16382/16395/16453/16455/16458/	/15564/15565/15566/16308/16375/16376/16382/16395/16453/16455/16458/	16455	16455	ADMBA	FALSE	FALSE	FALSE	FALSE	FALSE	FALSE	FALSE
SPFPC	SPFPC	255	241	137	FFF189	932	16459	16459	parvicellular (lateral) subparafascicular nucleus	parvicellular (lateral) subparafascicular nucleus	/15564/15565/15566/16308/16375/16376/16382/16395/16453/16455/16458/16459/	/15564/15565/15566/16308/16375/16376/16382/16395/16453/16455/16458/16459/	16458	16458	ADMBA	FALSE	FALSE	FALSE	FALSE	FALSE	TRUE	TRUE
PIL	PIL	255	241	137	FFF189	933	16460	16460	posterior intralaminar nucleus	posterior intralaminar nucleus	/15564/15565/15566/16308/16375/16376/16382/16395/16453/16455/16458/16460/	/15564/15565/15566/16308/16375/16376/16382/16395/16453/16455/16458/16460/	16458	16458	ADMBA	FALSE	FALSE	FALSE	FALSE	FALSE	FALSE	FALSE
VTThs	VTThs	255	241	137	FFF189	934	16461	16461	superficial stratum of VTTh	superficial stratum of VTTh	/15564/15565/15566/16308/16375/16376/16382/16395/16453/16455/16461/	/15564/15565/15566/16308/16375/16376/16382/16395/16453/16455/16461/	16455	16455	ADMBA	FALSE	FALSE	FALSE	FALSE	FALSE	FALSE	FALSE
MG	MG	255	241	137	FFF189	935	16462	16462	medial geniculate nucleus	medial geniculate nucleus	/15564/15565/15566/16308/16375/16376/16382/16395/16453/16455/16461/16462/	/15564/15565/15566/16308/16375/16376/16382/16395/16453/16455/16461/16462/	16461	16461	ADMBA	FALSE	FALSE	FALSE	FALSE	FALSE	TRUE	TRUE
MGV	MGV	255	241	137	FFF189	936	16463	16463	ventral subnucleus of MG	ventral subnucleus of MG	/15564/15565/15566/16308/16375/16376/16382/16395/16453/16455/16461/16462/16463/	/15564/15565/15566/16308/16375/16376/16382/16395/16453/16455/16461/16462/16463/	16462	16462	ADMBA	FALSE	FALSE	FALSE	FALSE	FALSE	FALSE	FALSE
MGD	MGD	255	241	137	FFF189	937	16464	16464	dorsal subnucleus of MG	dorsal subnucleus of MG	/15564/15565/15566/16308/16375/16376/16382/16395/16453/16455/16461/16462/16464/	/15564/15565/15566/16308/16375/16376/16382/16395/16453/16455/16461/16462/16464/	16462	16462	ADMBA	FALSE	FALSE	FALSE	FALSE	FALSE	FALSE	FALSE
MGM	MGM	255	241	137	FFF189	938	16465	16465	medial subnucleus of MG	medial subnucleus of MG	/15564/15565/15566/16308/16375/16376/16382/16395/16453/16455/16461/16462/16465/	/15564/15565/15566/16308/16375/16376/16382/16395/16453/16455/16461/16462/16465/	16462	16462	ADMBA	FALSE	FALSE	FALSE	FALSE	FALSE	FALSE	FALSE
p2AAV	p2AAV	255	237	100	FFED64	939	16466	16466	anteroventral part of alar thalamus	anteroventral part of alar thalamus	/15564/15565/15566/16308/16375/16376/16382/16466/	/15564/15565/15566/16308/16375/16376/16382/16466/	16382	16382	ADMBA	FALSE	FALSE	FALSE	FALSE	FALSE	TRUE	TRUE
p2AAVv	p2AAVv	255	237	100	FFED64	940	111220592	20592	ventricular zone of p2AAV	ventricular zone of p2AAV	/15564/15565/15566/16308/16375/16376/16382/16466/111220592/	/15564/15565/15566/16308/16375/16376/16382/16466/20592/	16466	16466	ADMBA	FALSE	FALSE	FALSE	FALSE	FALSE	FALSE	FALSE
p2AAVm	p2AAVm	255	241	137	FFF189	941	111220594	20594	mantle zone of p2AAV	mantle zone of p2AAV	/15564/15565/15566/16308/16375/16376/16382/16466/111220594/	/15564/15565/15566/16308/16375/16376/16382/16466/20594/	16466	16466	ADMBA	FALSE	FALSE	FALSE	FALSE	FALSE	FALSE	FALSE
p2ZL	p2ZL	255	237	100	FFED64	942	16467	16467	thalamic (p2) zona limitans domain	thalamic (p2) zona limitans domain	/15564/15565/15566/16308/16375/16376/16382/16466/16467/	/15564/15565/15566/16308/16375/16376/16382/16466/16467/	16466	16466	ADMBA	FALSE	FALSE	FALSE	FALSE	FALSE	FALSE	FALSE
p2ZLv	p2ZLv	255	237	100	FFED64	943	16468	16468	ventricular zone of p2ZL	ventricular zone of p2ZL	/15564/15565/15566/16308/16375/16376/16382/16466/16467/16468/	/15564/15565/15566/16308/16375/16376/16382/16466/16467/16468/	16467	16467	ADMBA	FALSE	FALSE	FALSE	FALSE	FALSE	FALSE	FALSE
p2ZLm	p2ZLm	255	241	137	FFF189	944	16469	16469	mantle zone of p2ZL	mantle zone of p2ZL	/15564/15565/15566/16308/16375/16376/16382/16466/16467/16469/	/15564/15565/15566/16308/16375/16376/16382/16466/16467/16469/	16467	16467	ADMBA	FALSE	FALSE	FALSE	FALSE	FALSE	FALSE	FALSE
p2ZLp	p2ZLp	255	241	137	FFF189	945	16470	16470	periventricular stratum of p2ZL	periventricular stratum of p2ZL	/15564/15565/15566/16308/16375/16376/16382/16466/16467/16469/16470/	/15564/15565/15566/16308/16375/16376/16382/16466/16467/16469/16470/	16469	16469	ADMBA	FALSE	FALSE	FALSE	FALSE	FALSE	FALSE	FALSE
p2ZLS	p2ZLS	255	241	137	FFF189	946	16471	16471	shell of p2ZL	shell of p2ZL	/15564/15565/15566/16308/16375/16376/16382/16466/16467/16469/16470/16471/	/15564/15565/15566/16308/16375/16376/16382/16466/16467/16469/16470/16471/	16470	16470	ADMBA	FALSE	FALSE	FALSE	FALSE	FALSE	FALSE	FALSE
p2ZLi	p2ZLi	255	241	137	FFF189	947	16472	16472	intermediate stratum of p2ZL	intermediate stratum of p2ZL	/15564/15565/15566/16308/16375/16376/16382/16466/16467/16469/16472/	/15564/15565/15566/16308/16375/16376/16382/16466/16467/16469/16472/	16469	16469	ADMBA	FALSE	FALSE	FALSE	FALSE	FALSE	FALSE	FALSE
IZL	IZL	255	241	137	FFF189	948	16473	16473	interstitial nucleus of the zona limitans	interstitial nucleus of the zona limitans	/15564/15565/15566/16308/16375/16376/16382/16466/16467/16469/16472/16473/	/15564/15565/15566/16308/16375/16376/16382/16466/16467/16469/16472/16473/	16472	16472	ADMBA	FALSE	FALSE	FALSE	FALSE	FALSE	FALSE	FALSE
p2ZLs	p2ZLs	255	241	137	FFF189	949	16474	16474	superficial stratum of p2ZL	superficial stratum of p2ZL	/15564/15565/15566/16308/16375/16376/16382/16466/16467/16469/16474/	/15564/15565/15566/16308/16375/16376/16382/16466/16467/16469/16474/	16469	16469	ADMBA	FALSE	FALSE	FALSE	FALSE	FALSE	FALSE	FALSE
IGL	IGL	255	241	137	FFF189	950	16475	16475	intergeniculate leaflet	intergeniculate leaflet	/15564/15565/15566/16308/16375/16376/16382/16466/16467/16469/16474/16475/	/15564/15565/15566/16308/16375/16376/16382/16466/16467/16469/16474/16475/	16474	16474	ADMBA	FALSE	FALSE	FALSE	FALSE	FALSE	FALSE	FALSE
p2Lim	p2Lim	255	237	100	FFED64	951	16476	16476	liminal part of alar p2	liminal part of alar p2	/15564/15565/15566/16308/16375/16376/16382/16466/16476/	/15564/15565/15566/16308/16375/16376/16382/16466/16476/	16466	16466	ADMBA	FALSE	FALSE	FALSE	FALSE	FALSE	FALSE	FALSE
p2Limv	p2Limv	255	237	100	FFED64	952	16477	16477	ventricular zone of p2Lim	ventricular zone of p2Lim	/15564/15565/15566/16308/16375/16376/16382/16466/16476/16477/	/15564/15565/15566/16308/16375/16376/16382/16466/16476/16477/	16476	16476	ADMBA	FALSE	FALSE	FALSE	FALSE	FALSE	FALSE	FALSE
p2Limm	p2Limm	255	241	137	FFF189	953	16478	16478	mantle zone of p2Lim	mantle zone of p2Lim	/15564/15565/15566/16308/16375/16376/16382/16466/16476/16478/	/15564/15565/15566/16308/16375/16376/16382/16466/16476/16478/	16476	16476	ADMBA	FALSE	FALSE	FALSE	FALSE	FALSE	FALSE	FALSE
p2Limp	p2Limp	255	241	137	FFF189	954	16479	16479	periventricular stratum of p2Lim	periventricular stratum of p2Lim	/15564/15565/15566/16308/16375/16376/16382/16466/16476/16478/16479/	/15564/15565/15566/16308/16375/16376/16382/16466/16476/16478/16479/	16478	16478	ADMBA	FALSE	FALSE	FALSE	FALSE	FALSE	FALSE	FALSE
Lim	Lim	255	241	137	FFF189	955	16480	16480	liminal nucleus	liminal nucleus	/15564/15565/15566/16308/16375/16376/16382/16466/16476/16478/16479/16480/	/15564/15565/15566/16308/16375/16376/16382/16466/16476/16478/16479/16480/	16479	16479	ADMBA	FALSE	FALSE	FALSE	FALSE	FALSE	FALSE	FALSE
p2Limi	p2Limi	255	241	137	FFF189	956	16481	16481	intermediate stratum of p2Lim	intermediate stratum of p2Lim	/15564/15565/15566/16308/16375/16376/16382/16466/16476/16478/16481/	/15564/15565/15566/16308/16375/16376/16382/16466/16476/16478/16481/	16478	16478	ADMBA	FALSE	FALSE	FALSE	FALSE	FALSE	FALSE	FALSE
p2LimRt	p2LimRt	255	241	137	FFF189	957	16482	16482	reticular formation of p2Lim	reticular formation of p2Lim	/15564/15565/15566/16308/16375/16376/16382/16466/16476/16478/16481/16482/	/15564/15565/15566/16308/16375/16376/16382/16466/16476/16478/16481/16482/	16481	16481	ADMBA	FALSE	FALSE	FALSE	FALSE	FALSE	FALSE	FALSE
p2Lims	p2Lims	255	241	137	FFF189	958	16483	16483	superficial stratum of p2Lim	superficial stratum of p2Lim	/15564/15565/15566/16308/16375/16376/16382/16466/16476/16478/16483/	/15564/15565/15566/16308/16375/16376/16382/16466/16476/16478/16483/	16478	16478	ADMBA	FALSE	FALSE	FALSE	FALSE	FALSE	FALSE	FALSE
p2PP	p2PP	255	241	137	FFF189	959	16484	16484	p2 portion of the peripeduncular nucleus	p2 portion of the peripeduncular nucleus	/15564/15565/15566/16308/16375/16376/16382/16466/16476/16478/16483/16484/	/15564/15565/15566/16308/16375/16376/16382/16466/16476/16478/16483/16484/	16483	16483	ADMBA	FALSE	FALSE	FALSE	FALSE	FALSE	FALSE	FALSE
EpP	EpP	255	241	137	FFF189	960	16485	16485	epipeduncular nucleus	epipeduncular nucleus	/15564/15565/15566/16308/16375/16376/16382/16466/16476/16478/16483/16485/	/15564/15565/15566/16308/16375/16376/16382/16466/16476/16478/16483/16485/	16483	16483	ADMBA	FALSE	FALSE	FALSE	FALSE	FALSE	FALSE	FALSE
ThTg	ThTg	204	190	80	CCBE50	961	16486	16486	thalamic tegmentum	thalamic tegmentum	/15564/15565/15566/16308/16375/16486/	/15564/15565/15566/16308/16375/16486/	16375	16375	ADMBA	FALSE	FALSE	FALSE	FALSE	FALSE	FALSE	FALSE
p2B	p2B	204	190	80	CCBE50	962	16487	16487	basal plate of p2	basal plate of p2	/15564/15565/15566/16308/16375/16486/16487/	/15564/15565/15566/16308/16375/16486/16487/	16486	16486	ADMBA	TRUE	TRUE	TRUE	TRUE	TRUE	TRUE	TRUE
p2Bv	p2Bv	204	190	80	CCBE50	963	16488	16488	ventricular zone of p2B	ventricular zone of p2B	/15564/15565/15566/16308/16375/16486/16487/16488/	/15564/15565/15566/16308/16375/16486/16487/16488/	16487	16487	ADMBA	FALSE	FALSE	FALSE	FALSE	FALSE	FALSE	FALSE
p2Bm	p2Bm	224	208	88	E0D058	964	16489	16489	mantle zone of p2B	mantle zone of p2B	/15564/15565/15566/16308/16375/16486/16487/16489/	/15564/15565/15566/16308/16375/16486/16487/16489/	16487	16487	ADMBA	FALSE	FALSE	FALSE	FALSE	FALSE	FALSE	FALSE
p2Bp	p2Bp	224	208	88	E0D058	965	16490	16490	periventricular stratum of p2B	periventricular stratum of p2B	/15564/15565/15566/16308/16375/16486/16487/16489/16490/	/15564/15565/15566/16308/16375/16486/16487/16489/16490/	16489	16489	ADMBA	FALSE	FALSE	FALSE	FALSE	FALSE	FALSE	FALSE
p2PEW	p2PEW	224	208	88	E0D058	966	16491	16491	p2 portion of the pre-Edinger-Westphal nucleus	p2 portion of the pre-Edinger-Westphal nucleus	/15564/15565/15566/16308/16375/16486/16487/16489/16490/16491/	/15564/15565/15566/16308/16375/16486/16487/16489/16490/16491/	16490	16490	ADMBA	FALSE	FALSE	FALSE	FALSE	FALSE	FALSE	FALSE
p2Bi	p2Bi	224	208	88	E0D058	967	16492	16492	intermediate stratum of p2B	intermediate stratum of p2B	/15564/15565/15566/16308/16375/16486/16487/16489/16492/	/15564/15565/15566/16308/16375/16486/16487/16489/16492/	16489	16489	ADMBA	FALSE	FALSE	FALSE	FALSE	FALSE	FALSE	FALSE
p2ZLC	p2ZLC	224	208	88	E0D058	968	16493	16493	p2 part of the zona limitans core population	p2 part of the zona limitans core population	/15564/15565/15566/16308/16375/16486/16487/16489/16492/16493/	/15564/15565/15566/16308/16375/16486/16487/16489/16492/16493/	16492	16492	ADMBA	FALSE	FALSE	FALSE	FALSE	FALSE	FALSE	FALSE
RI	RI	224	208	88	E0D058	969	16494	16494	rostral interstitial nucleus	rostral interstitial nucleus	/15564/15565/15566/16308/16375/16486/16487/16489/16492/16494/	/15564/15565/15566/16308/16375/16486/16487/16489/16492/16494/	16492	16492	ADMBA	FALSE	FALSE	FALSE	FALSE	FALSE	FALSE	FALSE
PR	PR	224	208	88	E0D058	970	16495	16495	prerubral area	prerubral area	/15564/15565/15566/16308/16375/16486/16487/16489/16492/16495/	/15564/15565/15566/16308/16375/16486/16487/16489/16492/16495/	16492	16492	ADMBA	FALSE	FALSE	FALSE	FALSE	FALSE	FALSE	FALSE
p2PBP	p2PBP	224	208	88	E0D058	971	16496	16496	p2 portion of the parabrachial pigmented nucleus	p2 portion of the parabrachial pigmented nucleus	/15564/15565/15566/16308/16375/16486/16487/16489/16492/16496/	/15564/15565/15566/16308/16375/16486/16487/16489/16492/16496/	16492	16492	ADMBA	FALSE	FALSE	FALSE	FALSE	FALSE	FALSE	FALSE
p2Bs	p2Bs	224	208	88	E0D058	972	16497	16497	superficial stratum of p2B	superficial stratum of p2B	/15564/15565/15566/16308/16375/16486/16487/16489/16497/	/15564/15565/15566/16308/16375/16486/16487/16489/16497/	16489	16489	ADMBA	FALSE	FALSE	FALSE	FALSE	FALSE	FALSE	FALSE
p2MT	p2MT	224	208	88	E0D058	973	16498	16498	p2 portion of the medial terminal nucleus of the accessory optic tract	p2 portion of the medial terminal nucleus of the accessory optic tract	/15564/15565/15566/16308/16375/16486/16487/16489/16497/16498/	/15564/15565/15566/16308/16375/16486/16487/16489/16497/16498/	16497	16497	ADMBA	FALSE	FALSE	FALSE	FALSE	FALSE	FALSE	FALSE
p2SNC	p2SNC	224	208	88	E0D058	974	16499	16499	p2 portion of the substantia nigra pars compacta	p2 portion of the substantia nigra pars compacta	/15564/15565/15566/16308/16375/16486/16487/16489/16497/16499/	/15564/15565/15566/16308/16375/16486/16487/16489/16497/16499/	16497	16497	ADMBA	FALSE	FALSE	FALSE	FALSE	FALSE	FALSE	FALSE
p2SNR	p2SNR	224	208	88	E0D058	975	16500	16500	p2 portion of the substantia nigra pars reticulata	p2 portion of the substantia nigra pars reticulata	/15564/15565/15566/16308/16375/16486/16487/16489/16497/16500/	/15564/15565/15566/16308/16375/16486/16487/16489/16497/16500/	16497	16497	ADMBA	FALSE	FALSE	FALSE	FALSE	FALSE	TRUE	TRUE
p2PN	p2PN	224	208	88	E0D058	976	16501	16501	p2 portion of paranigral nucleus	p2 portion of paranigral nucleus	/15564/15565/15566/16308/16375/16486/16487/16489/16497/16501/	/15564/15565/15566/16308/16375/16486/16487/16489/16497/16501/	16497	16497	ADMBA	FALSE	FALSE	FALSE	FALSE	FALSE	FALSE	FALSE
p2F	p2F	179	166	70	B3A646	977	16502	16502	floor plate of p2	floor plate of p2	/15564/15565/15566/16308/16375/16486/16502/	/15564/15565/15566/16308/16375/16486/16502/	16486	16486	ADMBA	TRUE	TRUE	TRUE	TRUE	TRUE	FALSE	FALSE
p2Fv	p2Fv	166	154	65	A69A41	978	16503	16503	ventricular zone of p2F	ventricular zone of p2F	/15564/15565/15566/16308/16375/16486/16502/16503/	/15564/15565/15566/16308/16375/16486/16502/16503/	16502	16502	ADMBA	FALSE	FALSE	FALSE	FALSE	FALSE	FALSE	FALSE
p2Fm	p2Fm	204	190	80	CCBE50	979	16504	16504	mantle zone of p2F	mantle zone of p2F	/15564/15565/15566/16308/16375/16486/16502/16504/	/15564/15565/15566/16308/16375/16486/16502/16504/	16502	16502	ADMBA	FALSE	FALSE	FALSE	FALSE	FALSE	FALSE	FALSE
p2Fp	p2Fp	204	190	80	CCBE50	980	16505	16505	periventricular stratum of p2F	periventricular stratum of p2F	/15564/15565/15566/16308/16375/16486/16502/16504/16505/	/15564/15565/15566/16308/16375/16486/16502/16504/16505/	16504	16504	ADMBA	FALSE	FALSE	FALSE	FALSE	FALSE	FALSE	FALSE
p2Fi	p2Fi	204	190	80	CCBE50	981	16506	16506	intermediate stratum of p2F	intermediate stratum of p2F	/15564/15565/15566/16308/16375/16486/16502/16504/16506/	/15564/15565/15566/16308/16375/16486/16502/16504/16506/	16504	16504	ADMBA	FALSE	FALSE	FALSE	FALSE	FALSE	FALSE	FALSE
p2Fs	p2Fs	204	190	80	CCBE50	982	16507	16507	superficial stratum of p2F	superficial stratum of p2F	/15564/15565/15566/16308/16375/16486/16502/16504/16507/	/15564/15565/15566/16308/16375/16486/16502/16504/16507/	16504	16504	ADMBA	FALSE	FALSE	FALSE	FALSE	FALSE	FALSE	FALSE
p2VTA	p2VTA	166	154	65	A69A41	983	16508	16508	p2 portion of the ventral tegmental area	p2 portion of the ventral tegmental area	/15564/15565/15566/16308/16375/16486/16502/16504/16507/16508/	/15564/15565/15566/16308/16375/16486/16502/16504/16507/16508/	16507	16507	ADMBA	FALSE	FALSE	FALSE	FALSE	FALSE	FALSE	FALSE
p1	p1	255	229	36	FFE524	984	16509	16509	prosomere 1	prosomere 1	/15564/15565/15566/16308/16509/	/15564/15565/15566/16308/16509/	16308	16308	ADMBA	FALSE	FALSE	FALSE	FALSE	FALSE	FALSE	FALSE
Pt	Pt	255	229	36	FFE524	985	16510	16510	pretectum	pretectum	/15564/15565/15566/16308/16509/16510/	/15564/15565/15566/16308/16509/16510/	16509	16509	ADMBA	FALSE	FALSE	FALSE	FALSE	FALSE	FALSE	FALSE
p1R	p1R	255	235	115	FFEB73	986	16511	16511	roof plate of p1	roof plate of p1	/15564/15565/15566/16308/16509/16510/16511/	/15564/15565/15566/16308/16509/16510/16511/	16510	16510	ADMBA	FALSE	TRUE	TRUE	TRUE	TRUE	FALSE	FALSE
PCom	PCom	244	227	95	F4E35F	987	16512	16512	bed area of the posterior commissure	bed area of the posterior commissure	/15564/15565/15566/16308/16509/16510/16511/16512/	/15564/15565/15566/16308/16509/16510/16511/16512/	16511	16511	ADMBA	FALSE	FALSE	FALSE	FALSE	FALSE	FALSE	FALSE
PComv	PComv	244	227	95	F4E35F	988	16513	16513	ventricular zone of PCom	ventricular zone of PCom	/15564/15565/15566/16308/16509/16510/16511/16512/16513/	/15564/15565/15566/16308/16509/16510/16511/16512/16513/	16512	16512	ADMBA	FALSE	FALSE	FALSE	FALSE	FALSE	FALSE	FALSE
SCO	SCO	255	235	115	FFEB73	989	16514	16514	subcommissural organ	subcommissural organ	/15564/15565/15566/16308/16509/16510/16511/16512/16513/16514/	/15564/15565/15566/16308/16509/16510/16511/16512/16513/16514/	16513	16513	ADMBA	FALSE	FALSE	FALSE	FALSE	FALSE	TRUE	TRUE
PComm	PComm	255	235	115	FFEB73	990	16515	16515	mantle zone of PCom	mantle zone of PCom	/15564/15565/15566/16308/16509/16510/16511/16512/16515/	/15564/15565/15566/16308/16509/16510/16511/16512/16515/	16512	16512	ADMBA	FALSE	FALSE	FALSE	FALSE	FALSE	FALSE	FALSE
PComp	PComp	255	235	115	FFEB73	991	16516	16516	periventricular zone of PCom	periventricular zone of PCom	/15564/15565/15566/16308/16509/16510/16511/16512/16515/16516/	/15564/15565/15566/16308/16509/16510/16511/16512/16515/16516/	16515	16515	ADMBA	FALSE	FALSE	FALSE	FALSE	FALSE	FALSE	FALSE
PComi	PComi	255	235	115	FFEB73	992	16517	16517	intermediate zone of PCom	intermediate zone of PCom	/15564/15565/15566/16308/16509/16510/16511/16512/16515/16517/	/15564/15565/15566/16308/16509/16510/16511/16512/16515/16517/	16515	16515	ADMBA	FALSE	FALSE	FALSE	FALSE	FALSE	FALSE	FALSE
PComs	PComs	255	235	115	FFEB73	993	16518	16518	superficial zone of PCom	superficial zone of PCom	/15564/15565/15566/16308/16509/16510/16511/16512/16515/16518/	/15564/15565/15566/16308/16509/16510/16511/16512/16515/16518/	16515	16515	ADMBA	FALSE	FALSE	FALSE	FALSE	FALSE	FALSE	FALSE
p1A	p1A	255	229	36	FFE524	994	16519	16519	alar plate of p1	alar plate of p1	/15564/15565/15566/16308/16509/16510/16519/	/15564/15565/15566/16308/16509/16510/16519/	16510	16510	ADMBA	TRUE	TRUE	TRUE	TRUE	TRUE	TRUE	TRUE
PcP	PcP	255	229	36	FFE524	995	16520	16520	precommissural pretectal domain	precommissural pretectal domain	/15564/15565/15566/16308/16509/16510/16519/16520/	/15564/15565/15566/16308/16509/16510/16519/16520/	16519	16519	ADMBA	FALSE	FALSE	FALSE	FALSE	FALSE	FALSE	FALSE
PcPv	PcPv	255	229	36	FFE524	996	111220596	20596	ventricular zone of PcP	ventricular zone of PcP	/15564/15565/15566/16308/16509/16510/16519/16520/111220596/	/15564/15565/15566/16308/16509/16510/16519/16520/20596/	16520	16520	ADMBA	FALSE	FALSE	FALSE	FALSE	FALSE	FALSE	FALSE
PcPm	PcPm	244	227	95	F4E35F	997	111220598	20598	mantle zone of PcP	mantle zone of PcP	/15564/15565/15566/16308/16509/16510/16519/16520/111220598/	/15564/15565/15566/16308/16509/16510/16519/16520/20598/	16520	16520	ADMBA	FALSE	FALSE	FALSE	FALSE	FALSE	FALSE	FALSE
PcPD	PcPD	244	227	95	F4E35F	998	16521	16521	dorsal part of PcP	dorsal part of PcP	/15564/15565/15566/16308/16509/16510/16519/16520/16521/	/15564/15565/15566/16308/16509/16510/16519/16520/16521/	16520	16520	ADMBA	FALSE	FALSE	FALSE	FALSE	FALSE	FALSE	FALSE
PcPDv	PcPDv	255	229	36	FFE524	999	16522	16522	ventricular zone of PcPD	ventricular zone of PcPD	/15564/15565/15566/16308/16509/16510/16519/16520/16521/16522/	/15564/15565/15566/16308/16509/16510/16519/16520/16521/16522/	16521	16521	ADMBA	FALSE	FALSE	FALSE	FALSE	FALSE	FALSE	FALSE
PcPDm	PcPDm	244	227	95	F4E35F	1000	16523	16523	mantle zone of PcPD	mantle zone of PcPD	/15564/15565/15566/16308/16509/16510/16519/16520/16521/16523/	/15564/15565/15566/16308/16509/16510/16519/16520/16521/16523/	16521	16521	ADMBA	FALSE	FALSE	FALSE	FALSE	FALSE	FALSE	FALSE
PcPDp	PcPDp	244	227	95	F4E35F	1001	16524	16524	periventricular stratum of PcPD	periventricular stratum of PcPD	/15564/15565/15566/16308/16509/16510/16519/16520/16521/16523/16524/	/15564/15565/15566/16308/16509/16510/16519/16520/16521/16523/16524/	16523	16523	ADMBA	FALSE	FALSE	FALSE	FALSE	FALSE	FALSE	FALSE
PcPD-PAG	PcPD-PAG	244	227	95	F4E35F	1002	16525	16525	PcPD part of the periaqueductal gray	PcPD part of the periaqueductal gray	/15564/15565/15566/16308/16509/16510/16519/16520/16521/16523/16524/16525/	/15564/15565/15566/16308/16509/16510/16519/16520/16521/16523/16524/16525/	16524	16524	ADMBA	FALSE	FALSE	FALSE	FALSE	FALSE	FALSE	FALSE
PcPDi	PcPDi	244	227	95	F4E35F	1003	16526	16526	intermediate stratum of PcPD	intermediate stratum of PcPD	/15564/15565/15566/16308/16509/16510/16519/16520/16521/16523/16526/	/15564/15565/15566/16308/16509/16510/16519/16520/16521/16523/16526/	16523	16523	ADMBA	FALSE	FALSE	FALSE	FALSE	FALSE	FALSE	FALSE
DF	DF	244	227	95	F4E35F	1004	16527	16527	dorsofrontal pretectal nucleus	dorsofrontal pretectal nucleus	/15564/15565/15566/16308/16509/16510/16519/16520/16521/16523/16526/16527/	/15564/15565/15566/16308/16509/16510/16519/16520/16521/16523/16526/16527/	16526	16526	ADMBA	FALSE	FALSE	FALSE	FALSE	FALSE	FALSE	FALSE
PcPDs	PcPDs	244	227	95	F4E35F	1005	16528	16528	superficial stratum of PCPD	superficial stratum of PCPD	/15564/15565/15566/16308/16509/16510/16519/16520/16521/16523/16528/	/15564/15565/15566/16308/16509/16510/16519/16520/16521/16523/16528/	16523	16523	ADMBA	FALSE	FALSE	FALSE	FALSE	FALSE	FALSE	FALSE
DFS	DFS	244	227	95	F4E35F	1006	16529	16529	superficial dorsofrontal area	superficial dorsofrontal area	/15564/15565/15566/16308/16509/16510/16519/16520/16521/16523/16528/16529/	/15564/15565/15566/16308/16509/16510/16519/16520/16521/16523/16528/16529/	16528	16528	ADMBA	FALSE	FALSE	FALSE	FALSE	FALSE	FALSE	FALSE
PcPL	PcPL	255	229	36	FFE524	1007	16530	16530	lateral part of PcP	lateral part of PcP	/15564/15565/15566/16308/16509/16510/16519/16520/16530/	/15564/15565/15566/16308/16509/16510/16519/16520/16530/	16520	16520	ADMBA	FALSE	FALSE	FALSE	FALSE	FALSE	FALSE	FALSE
PcPLv	PcPLv	255	229	36	FFE524	1008	16531	16531	ventricular zone of PcPL	ventricular zone of PcPL	/15564/15565/15566/16308/16509/16510/16519/16520/16530/16531/	/15564/15565/15566/16308/16509/16510/16519/16520/16530/16531/	16530	16530	ADMBA	FALSE	FALSE	FALSE	FALSE	FALSE	FALSE	FALSE
PcPLm	PcPLm	244	227	95	F4E35F	1009	16532	16532	mantle zone of PcPL	mantle zone of PcPL	/15564/15565/15566/16308/16509/16510/16519/16520/16530/16532/	/15564/15565/15566/16308/16509/16510/16519/16520/16530/16532/	16530	16530	ADMBA	FALSE	FALSE	FALSE	FALSE	FALSE	FALSE	FALSE
PcPLp	PcPLp	244	227	95	F4E35F	1010	16533	16533	periventricular stratum of PcPL	periventricular stratum of PcPL	/15564/15565/15566/16308/16509/16510/16519/16520/16530/16532/16533/	/15564/15565/15566/16308/16509/16510/16519/16520/16530/16532/16533/	16532	16532	ADMBA	FALSE	FALSE	FALSE	FALSE	FALSE	FALSE	FALSE
PcPL-PAG	PcPL-PAG	244	227	95	F4E35F	1011	16534	16534	PcPL part of the periaqueductal gray	PcPL part of the periaqueductal gray	/15564/15565/15566/16308/16509/16510/16519/16520/16530/16532/16533/16534/	/15564/15565/15566/16308/16509/16510/16519/16520/16530/16532/16533/16534/	16533	16533	ADMBA	FALSE	FALSE	FALSE	FALSE	FALSE	FALSE	FALSE
PcPLi	PcPLi	244	227	95	F4E35F	1012	16535	16535	intermediate stratum of PcPL	intermediate stratum of PcPL	/15564/15565/15566/16308/16509/16510/16519/16520/16530/16532/16535/	/15564/15565/15566/16308/16509/16510/16519/16520/16530/16532/16535/	16532	16532	ADMBA	FALSE	FALSE	FALSE	FALSE	FALSE	FALSE	FALSE
APTD	APTD	244	227	95	F4E35F	1013	16536	16536	anterior pretectal nucleus, dorsal core part	anterior pretectal nucleus, dorsal core part	/15564/15565/15566/16308/16509/16510/16519/16520/16530/16532/16535/16536/	/15564/15565/15566/16308/16509/16510/16519/16520/16530/16532/16535/16536/	16535	16535	ADMBA	FALSE	FALSE	FALSE	FALSE	FALSE	FALSE	FALSE
PcPLs	PcPLs	244	227	95	F4E35F	1014	16537	16537	superficial stratum of PcPL	superficial stratum of PcPL	/15564/15565/15566/16308/16509/16510/16519/16520/16530/16532/16537/	/15564/15565/15566/16308/16509/16510/16519/16520/16530/16532/16537/	16532	16532	ADMBA	FALSE	FALSE	FALSE	FALSE	FALSE	FALSE	FALSE
APTDS	APTDS	244	227	95	F4E35F	1015	16538	16538	anterior pretectal nucleus, dorsal superficial part	anterior pretectal nucleus, dorsal superficial part	/15564/15565/15566/16308/16509/16510/16519/16520/16530/16532/16537/16538/	/15564/15565/15566/16308/16509/16510/16519/16520/16530/16532/16537/16538/	16537	16537	ADMBA	FALSE	FALSE	FALSE	FALSE	FALSE	FALSE	FALSE
PcPV	PcPV	255	229	36	FFE524	1016	16539	16539	ventral part of PcP	ventral part of PcP	/15564/15565/15566/16308/16509/16510/16519/16520/16539/	/15564/15565/15566/16308/16509/16510/16519/16520/16539/	16520	16520	ADMBA	FALSE	FALSE	FALSE	FALSE	FALSE	FALSE	FALSE
PcPVv	PcPVv	255	229	36	FFE524	1017	16540	16540	ventricular zone of PcPV	ventricular zone of PcPV	/15564/15565/15566/16308/16509/16510/16519/16520/16539/16540/	/15564/15565/15566/16308/16509/16510/16519/16520/16539/16540/	16539	16539	ADMBA	FALSE	FALSE	FALSE	FALSE	FALSE	FALSE	FALSE
PcPVm	PcPVm	244	227	95	F4E35F	1018	16541	16541	mantle zone of PcPV	mantle zone of PcPV	/15564/15565/15566/16308/16509/16510/16519/16520/16539/16541/	/15564/15565/15566/16308/16509/16510/16519/16520/16539/16541/	16539	16539	ADMBA	FALSE	FALSE	FALSE	FALSE	FALSE	FALSE	FALSE
PcPVp	PcPVp	244	227	95	F4E35F	1019	16542	16542	periventricular stratum of PcPV	periventricular stratum of PcPV	/15564/15565/15566/16308/16509/16510/16519/16520/16539/16541/16542/	/15564/15565/15566/16308/16509/16510/16519/16520/16539/16541/16542/	16541	16541	ADMBA	FALSE	FALSE	FALSE	FALSE	FALSE	FALSE	FALSE
PcPV-PAG	PcPV-PAG	244	227	95	F4E35F	1020	16543	16543	PcPV part of the periaqueductal gray	PcPV part of the periaqueductal gray	/15564/15565/15566/16308/16509/16510/16519/16520/16539/16541/16542/16543/	/15564/15565/15566/16308/16509/16510/16519/16520/16539/16541/16542/16543/	16542	16542	ADMBA	FALSE	FALSE	FALSE	FALSE	FALSE	FALSE	FALSE
PcPVi	PcPVi	244	227	95	F4E35F	1021	16544	16544	intermediate stratum of PcPV	intermediate stratum of PcPV	/15564/15565/15566/16308/16509/16510/16519/16520/16539/16541/16544/	/15564/15565/15566/16308/16509/16510/16519/16520/16539/16541/16544/	16541	16541	ADMBA	FALSE	FALSE	FALSE	FALSE	FALSE	FALSE	FALSE
APTV	APTV	244	227	95	F4E35F	1022	16545	16545	anterior pretectal nucleus, ventral core part	anterior pretectal nucleus, ventral core part	/15564/15565/15566/16308/16509/16510/16519/16520/16539/16541/16544/16545/	/15564/15565/15566/16308/16509/16510/16519/16520/16539/16541/16544/16545/	16544	16544	ADMBA	FALSE	FALSE	FALSE	FALSE	FALSE	FALSE	FALSE
PcPVs	PcPVs	244	227	95	F4E35F	1023	16546	16546	superficial stratum of PcPV	superficial stratum of PcPV	/15564/15565/15566/16308/16509/16510/16519/16520/16539/16541/16546/	/15564/15565/15566/16308/16509/16510/16519/16520/16539/16541/16546/	16541	16541	ADMBA	FALSE	FALSE	FALSE	FALSE	FALSE	FALSE	FALSE
APTVS	APTVS	244	227	95	F4E35F	1024	16547	16547	anterior pretectal nucleus, ventral superficial part	anterior pretectal nucleus, ventral superficial part	/15564/15565/15566/16308/16509/16510/16519/16520/16539/16541/16546/16547/	/15564/15565/15566/16308/16509/16510/16519/16520/16539/16541/16546/16547/	16546	16546	ADMBA	FALSE	FALSE	FALSE	FALSE	FALSE	FALSE	FALSE
JcP	JcP	255	229	36	FFE524	1025	16548	16548	juxtacommissural pretectal domain	juxtacommissural pretectal domain	/15564/15565/15566/16308/16509/16510/16519/16548/	/15564/15565/15566/16308/16509/16510/16519/16548/	16519	16519	ADMBA	FALSE	FALSE	FALSE	FALSE	FALSE	FALSE	FALSE
JcPv	JcPv	255	229	36	FFE524	1026	111220600	20600	ventricular zone of JcP	ventricular zone of JcP	/15564/15565/15566/16308/16509/16510/16519/16548/111220600/	/15564/15565/15566/16308/16509/16510/16519/16548/20600/	16548	16548	ADMBA	FALSE	FALSE	FALSE	FALSE	FALSE	FALSE	FALSE
JcPm	JcPm	244	227	95	F4E35F	1027	111220602	20602	mantle zone of JcP	mantle zone of JcP	/15564/15565/15566/16308/16509/16510/16519/16548/111220602/	/15564/15565/15566/16308/16509/16510/16519/16548/20602/	16548	16548	ADMBA	FALSE	FALSE	FALSE	FALSE	FALSE	FALSE	FALSE
JcPD	JcPD	255	229	36	FFE524	1028	16549	16549	dorsal part of JcP	dorsal part of JcP	/15564/15565/15566/16308/16509/16510/16519/16548/16549/	/15564/15565/15566/16308/16509/16510/16519/16548/16549/	16548	16548	ADMBA	FALSE	FALSE	FALSE	FALSE	FALSE	FALSE	FALSE
JcPDv	JcPDv	255	229	36	FFE524	1029	16550	16550	ventricular zone of JcPD	ventricular zone of JcPD	/15564/15565/15566/16308/16509/16510/16519/16548/16549/16550/	/15564/15565/15566/16308/16509/16510/16519/16548/16549/16550/	16549	16549	ADMBA	FALSE	FALSE	FALSE	FALSE	FALSE	FALSE	FALSE
JcPDm	JcPDm	244	227	95	F4E35F	1030	16551	16551	mantle zone of JcPD	mantle zone of JcPD	/15564/15565/15566/16308/16509/16510/16519/16548/16549/16551/	/15564/15565/15566/16308/16509/16510/16519/16548/16549/16551/	16549	16549	ADMBA	FALSE	FALSE	FALSE	FALSE	FALSE	FALSE	FALSE
JcPDp	JcPDp	244	227	95	F4E35F	1031	16552	16552	periventricular stratum of JcPD	periventricular stratum of JcPD	/15564/15565/15566/16308/16509/16510/16519/16548/16549/16551/16552/	/15564/15565/15566/16308/16509/16510/16519/16548/16549/16551/16552/	16551	16551	ADMBA	FALSE	FALSE	FALSE	FALSE	FALSE	FALSE	FALSE
JcPD-PAG	JcPD-PAG	244	227	95	F4E35F	1032	16553	16553	JcPD part of the periaqueductal gray	JcPD part of the periaqueductal gray	/15564/15565/15566/16308/16509/16510/16519/16548/16549/16551/16552/16553/	/15564/15565/15566/16308/16509/16510/16519/16548/16549/16551/16552/16553/	16552	16552	ADMBA	FALSE	FALSE	FALSE	FALSE	FALSE	FALSE	FALSE
JcPDi	JcPDi	244	227	95	F4E35F	1033	16554	16554	intermediate stratum of JcPD	intermediate stratum of JcPD	/15564/15565/15566/16308/16509/16510/16519/16548/16549/16551/16554/	/15564/15565/15566/16308/16509/16510/16519/16548/16549/16551/16554/	16551	16551	ADMBA	FALSE	FALSE	FALSE	FALSE	FALSE	FALSE	FALSE
DJcP	DJcP	244	227	95	F4E35F	1034	16555	16555	dorsal juxtacommissural pretectal nucleus	dorsal juxtacommissural pretectal nucleus	/15564/15565/15566/16308/16509/16510/16519/16548/16549/16551/16554/16555/	/15564/15565/15566/16308/16509/16510/16519/16548/16549/16551/16554/16555/	16554	16554	ADMBA	FALSE	FALSE	FALSE	FALSE	FALSE	FALSE	FALSE
SpD	SpD	244	227	95	F4E35F	1035	16556	16556	dorsal spiriform nucleus	dorsal spiriform nucleus	/15564/15565/15566/16308/16509/16510/16519/16548/16549/16551/16554/16556/	/15564/15565/15566/16308/16509/16510/16519/16548/16549/16551/16554/16556/	16554	16554	ADMBA	FALSE	FALSE	FALSE	FALSE	FALSE	FALSE	FALSE
JcPDs	JcPDs	244	227	95	F4E35F	1036	16557	16557	superficial stratum of JcPD	superficial stratum of JcPD	/15564/15565/15566/16308/16509/16510/16519/16548/16549/16551/16557/	/15564/15565/15566/16308/16509/16510/16519/16548/16549/16551/16557/	16551	16551	ADMBA	FALSE	FALSE	FALSE	FALSE	FALSE	FALSE	FALSE
JcP-DT	JcP-DT	244	227	95	F4E35F	1037	16558	16558	JcP contribution to DT	JcP contribution to DT	/15564/15565/15566/16308/16509/16510/16519/16548/16549/16551/16557/16558/	/15564/15565/15566/16308/16509/16510/16519/16548/16549/16551/16557/16558/	16557	16557	ADMBA	FALSE	FALSE	FALSE	FALSE	FALSE	FALSE	FALSE
JcPL	JcPL	255	229	36	FFE524	1038	16559	16559	lateral part of JcP	lateral part of JcP	/15564/15565/15566/16308/16509/16510/16519/16548/16559/	/15564/15565/15566/16308/16509/16510/16519/16548/16559/	16548	16548	ADMBA	FALSE	FALSE	FALSE	FALSE	FALSE	FALSE	FALSE
JcPLv	JcPLv	255	229	36	FFE524	1039	16560	16560	ventricular zone of JcPL	ventricular zone of JcPL	/15564/15565/15566/16308/16509/16510/16519/16548/16559/16560/	/15564/15565/15566/16308/16509/16510/16519/16548/16559/16560/	16559	16559	ADMBA	FALSE	FALSE	FALSE	FALSE	FALSE	FALSE	FALSE
JcPLm	JcPLm	244	227	95	F4E35F	1040	16561	16561	mantle zone of JcPL	mantle zone of JcPL	/15564/15565/15566/16308/16509/16510/16519/16548/16559/16561/	/15564/15565/15566/16308/16509/16510/16519/16548/16559/16561/	16559	16559	ADMBA	FALSE	FALSE	FALSE	FALSE	FALSE	FALSE	FALSE
JcPLp	JcPLp	244	227	95	F4E35F	1041	16562	16562	periventricular stratum of JcPL	periventricular stratum of JcPL	/15564/15565/15566/16308/16509/16510/16519/16548/16559/16561/16562/	/15564/15565/15566/16308/16509/16510/16519/16548/16559/16561/16562/	16561	16561	ADMBA	FALSE	FALSE	FALSE	FALSE	FALSE	FALSE	FALSE
JcPL-PAG	JcPL-PAG	244	227	95	F4E35F	1042	16563	16563	JcPL part of the periaqueductal gray	JcPL part of the periaqueductal gray	/15564/15565/15566/16308/16509/16510/16519/16548/16559/16561/16562/16563/	/15564/15565/15566/16308/16509/16510/16519/16548/16559/16561/16562/16563/	16562	16562	ADMBA	FALSE	FALSE	FALSE	FALSE	FALSE	FALSE	FALSE
JcPLi	JcPLi	244	227	95	F4E35F	1043	16564	16564	intermediate stratum of JcPL	intermediate stratum of JcPL	/15564/15565/15566/16308/16509/16510/16519/16548/16559/16561/16564/	/15564/15565/15566/16308/16509/16510/16519/16548/16559/16561/16564/	16561	16561	ADMBA	FALSE	FALSE	FALSE	FALSE	FALSE	FALSE	FALSE
JcPLRt	JcPLRt	244	227	95	F4E35F	1044	16565	16565	reticular formation of JcPL	reticular formation of JcPL	/15564/15565/15566/16308/16509/16510/16519/16548/16559/16561/16564/16565/	/15564/15565/15566/16308/16509/16510/16519/16548/16559/16561/16564/16565/	16564	16564	ADMBA	FALSE	FALSE	FALSE	FALSE	FALSE	FALSE	FALSE
SpL	SpL	244	227	95	F4E35F	1045	16566	16566	lateral spiriform nucleus	lateral spiriform nucleus	/15564/15565/15566/16308/16509/16510/16519/16548/16559/16561/16564/16566/	/15564/15565/15566/16308/16509/16510/16519/16548/16559/16561/16564/16566/	16564	16564	ADMBA	FALSE	FALSE	FALSE	FALSE	FALSE	FALSE	FALSE
JcPLs	JcPLs	244	227	95	F4E35F	1046	16567	16567	superficial stratum of JcPL	superficial stratum of JcPL	/15564/15565/15566/16308/16509/16510/16519/16548/16559/16561/16567/	/15564/15565/15566/16308/16509/16510/16519/16548/16559/16561/16567/	16561	16561	ADMBA	FALSE	FALSE	FALSE	FALSE	FALSE	FALSE	FALSE
JcP-LTL	JcP-LTL	244	227	95	F4E35F	1047	16568	16568	JcP contribution to LTL	JcP contribution to LTL	/15564/15565/15566/16308/16509/16510/16519/16548/16559/16561/16567/16568/	/15564/15565/15566/16308/16509/16510/16519/16548/16559/16561/16567/16568/	16567	16567	ADMBA	FALSE	FALSE	FALSE	FALSE	FALSE	FALSE	FALSE
JcPV	JcPV	255	229	36	FFE524	1048	16569	16569	ventral part of JcP	ventral part of JcP	/15564/15565/15566/16308/16509/16510/16519/16548/16569/	/15564/15565/15566/16308/16509/16510/16519/16548/16569/	16548	16548	ADMBA	FALSE	FALSE	FALSE	FALSE	FALSE	FALSE	FALSE
JcPVv	JcPVv	255	229	36	FFE524	1049	16570	16570	ventricular zone of JcPV	ventricular zone of JcPV	/15564/15565/15566/16308/16509/16510/16519/16548/16569/16570/	/15564/15565/15566/16308/16509/16510/16519/16548/16569/16570/	16569	16569	ADMBA	FALSE	FALSE	FALSE	FALSE	FALSE	FALSE	FALSE
JcPVm	JcPVm	244	227	95	F4E35F	1050	16571	16571	mantle zone of JcPV	mantle zone of JcPV	/15564/15565/15566/16308/16509/16510/16519/16548/16569/16571/	/15564/15565/15566/16308/16509/16510/16519/16548/16569/16571/	16569	16569	ADMBA	FALSE	FALSE	FALSE	FALSE	FALSE	FALSE	FALSE
JcPVp	JcPVp	244	227	95	F4E35F	1051	16572	16572	periventricular stratum of JcPV	periventricular stratum of JcPV	/15564/15565/15566/16308/16509/16510/16519/16548/16569/16571/16572/	/15564/15565/15566/16308/16509/16510/16519/16548/16569/16571/16572/	16571	16571	ADMBA	FALSE	FALSE	FALSE	FALSE	FALSE	FALSE	FALSE
JcPV-PAG	JcPV-PAG	244	227	95	F4E35F	1052	16573	16573	JcPV part of the periaqueductal gray	JcPV part of the periaqueductal gray	/15564/15565/15566/16308/16509/16510/16519/16548/16569/16571/16572/16573/	/15564/15565/15566/16308/16509/16510/16519/16548/16569/16571/16572/16573/	16572	16572	ADMBA	FALSE	FALSE	FALSE	FALSE	FALSE	FALSE	FALSE
JcPVi	JcPVi	244	227	95	F4E35F	1053	16574	16574	intermediate stratum of JcPV	intermediate stratum of JcPV	/15564/15565/15566/16308/16509/16510/16519/16548/16569/16571/16574/	/15564/15565/15566/16308/16509/16510/16519/16548/16569/16571/16574/	16571	16571	ADMBA	FALSE	FALSE	FALSE	FALSE	FALSE	FALSE	FALSE
VJcP	VJcP	244	227	95	F4E35F	1054	16575	16575	ventral juxtacommissural pretectal nucleus	ventral juxtacommissural pretectal nucleus	/15564/15565/15566/16308/16509/16510/16519/16548/16569/16571/16574/16575/	/15564/15565/15566/16308/16509/16510/16519/16548/16569/16571/16574/16575/	16574	16574	ADMBA	FALSE	FALSE	FALSE	FALSE	FALSE	FALSE	FALSE
JcPVs	JcPVs	244	227	95	F4E35F	1055	16576	16576	superficial stratum of JcPV	superficial stratum of JcPV	/15564/15565/15566/16308/16509/16510/16519/16548/16569/16571/16576/	/15564/15565/15566/16308/16509/16510/16519/16548/16569/16571/16576/	16571	16571	ADMBA	FALSE	FALSE	FALSE	FALSE	FALSE	FALSE	FALSE
JcP-LTV	JcP-LTV	244	227	95	F4E35F	1056	16577	16577	JcP contribution to LTV	JcP contribution to LTV	/15564/15565/15566/16308/16509/16510/16519/16548/16569/16571/16576/16577/	/15564/15565/15566/16308/16509/16510/16519/16548/16569/16571/16576/16577/	16576	16576	ADMBA	FALSE	FALSE	FALSE	FALSE	FALSE	FALSE	FALSE
CoP	CoP	255	229	36	FFE524	1057	16578	16578	commissural pretectal domain	commissural pretectal domain	/15564/15565/15566/16308/16509/16510/16519/16578/	/15564/15565/15566/16308/16509/16510/16519/16578/	16519	16519	ADMBA	FALSE	FALSE	FALSE	FALSE	FALSE	FALSE	FALSE
CoPv	CoPv	255	229	36	FFE524	1058	111220604	20604	ventricular zone of CoP	ventricular zone of CoP	/15564/15565/15566/16308/16509/16510/16519/16578/111220604/	/15564/15565/15566/16308/16509/16510/16519/16578/20604/	16578	16578	ADMBA	FALSE	FALSE	FALSE	FALSE	FALSE	FALSE	FALSE
CoPm	CoPm	244	227	95	F4E35F	1059	111220606	20606	mantle zone of CoP	mantle zone of CoP	/15564/15565/15566/16308/16509/16510/16519/16578/111220606/	/15564/15565/15566/16308/16509/16510/16519/16578/20606/	16578	16578	ADMBA	FALSE	FALSE	FALSE	FALSE	FALSE	FALSE	FALSE
CoPD	CoPD	255	229	36	FFE524	1060	16579	16579	dorsal part of CoP	dorsal part of CoP	/15564/15565/15566/16308/16509/16510/16519/16578/16579/	/15564/15565/15566/16308/16509/16510/16519/16578/16579/	16578	16578	ADMBA	FALSE	FALSE	FALSE	FALSE	FALSE	FALSE	FALSE
CoPDv	CoPDv	255	229	36	FFE524	1061	16580	16580	ventricular zone of CoPD	ventricular zone of CoPD	/15564/15565/15566/16308/16509/16510/16519/16578/16579/16580/	/15564/15565/15566/16308/16509/16510/16519/16578/16579/16580/	16579	16579	ADMBA	FALSE	FALSE	FALSE	FALSE	FALSE	FALSE	FALSE
CoPDm	CoPDm	244	227	95	F4E35F	1062	16581	16581	mantle zone of CoPD	mantle zone of CoPD	/15564/15565/15566/16308/16509/16510/16519/16578/16579/16581/	/15564/15565/15566/16308/16509/16510/16519/16578/16579/16581/	16579	16579	ADMBA	FALSE	FALSE	FALSE	FALSE	FALSE	FALSE	FALSE
CoPDp	CoPDp	244	227	95	F4E35F	1063	16582	16582	periventricular stratum of CoPD	periventricular stratum of CoPD	/15564/15565/15566/16308/16509/16510/16519/16578/16579/16581/16582/	/15564/15565/15566/16308/16509/16510/16519/16578/16579/16581/16582/	16581	16581	ADMBA	FALSE	FALSE	FALSE	FALSE	FALSE	FALSE	FALSE
CoPD-PAG	CoPD-PAG	244	227	95	F4E35F	1064	16583	16583	CoPD part of the periaqueductal gray	CoPD part of the periaqueductal gray	/15564/15565/15566/16308/16509/16510/16519/16578/16579/16581/16582/16583/	/15564/15565/15566/16308/16509/16510/16519/16578/16579/16581/16582/16583/	16582	16582	ADMBA	FALSE	FALSE	FALSE	FALSE	FALSE	FALSE	FALSE
CoPDi	CoPDi	244	227	95	F4E35F	1065	16584	16584	intermediate stratum of CoPD	intermediate stratum of CoPD	/15564/15565/15566/16308/16509/16510/16519/16578/16579/16581/16584/	/15564/15565/15566/16308/16509/16510/16519/16578/16579/16581/16584/	16581	16581	ADMBA	FALSE	FALSE	FALSE	FALSE	FALSE	FALSE	FALSE
MPT	MPT	244	227	95	F4E35F	1066	16585	16585	medial pretectal nucleus	medial pretectal nucleus	/15564/15565/15566/16308/16509/16510/16519/16578/16579/16581/16584/16585/	/15564/15565/15566/16308/16509/16510/16519/16578/16579/16581/16584/16585/	16584	16584	ADMBA	FALSE	FALSE	FALSE	FALSE	FALSE	FALSE	FALSE
PrPT	PrPT	244	227	95	F4E35F	1067	16586	16586	principal pretectal nucleus	principal pretectal nucleus	/15564/15565/15566/16308/16509/16510/16519/16578/16579/16581/16584/16586/	/15564/15565/15566/16308/16509/16510/16519/16578/16579/16581/16584/16586/	16584	16584	ADMBA	FALSE	FALSE	FALSE	FALSE	FALSE	FALSE	FALSE
CoPDRt	CoPDRt	244	227	95	F4E35F	1068	16587	16587	reticular formation of CoPD	reticular formation of CoPD	/15564/15565/15566/16308/16509/16510/16519/16578/16579/16581/16584/16587/	/15564/15565/15566/16308/16509/16510/16519/16578/16579/16581/16584/16587/	16584	16584	ADMBA	FALSE	FALSE	FALSE	FALSE	FALSE	FALSE	FALSE
CoPDs	CoPDs	244	227	95	F4E35F	1069	16588	16588	superficial stratum of CoPD	superficial stratum of CoPD	/15564/15565/15566/16308/16509/16510/16519/16578/16579/16581/16588/	/15564/15565/15566/16308/16509/16510/16519/16578/16579/16581/16588/	16581	16581	ADMBA	FALSE	FALSE	FALSE	FALSE	FALSE	FALSE	FALSE
OPT	OPT	244	227	95	F4E35F	1070	16589	16589	olivary pretectal nucleus	olivary pretectal nucleus	/15564/15565/15566/16308/16509/16510/16519/16578/16579/16581/16588/16589/	/15564/15565/15566/16308/16509/16510/16519/16578/16579/16581/16588/16589/	16588	16588	ADMBA	FALSE	FALSE	FALSE	FALSE	FALSE	FALSE	FALSE
DT	DT	244	227	95	F4E35F	1071	16590	16590	dorsal terminal nucleus of the accessory optic tract	dorsal terminal nucleus of the accessory optic tract	/15564/15565/15566/16308/16509/16510/16519/16578/16579/16581/16588/16590/	/15564/15565/15566/16308/16509/16510/16519/16578/16579/16581/16588/16590/	16588	16588	ADMBA	FALSE	FALSE	FALSE	FALSE	FALSE	FALSE	FALSE
CoPL	CoPL	255	229	36	FFE524	1072	16591	16591	lateral part of CoP	lateral part of CoP	/15564/15565/15566/16308/16509/16510/16519/16578/16591/	/15564/15565/15566/16308/16509/16510/16519/16578/16591/	16578	16578	ADMBA	FALSE	FALSE	FALSE	FALSE	FALSE	FALSE	FALSE
CoPLv	CoPLv	255	229	36	FFE524	1073	16592	16592	ventricular zone of CoPL	ventricular zone of CoPL	/15564/15565/15566/16308/16509/16510/16519/16578/16591/16592/	/15564/15565/15566/16308/16509/16510/16519/16578/16591/16592/	16591	16591	ADMBA	FALSE	FALSE	FALSE	FALSE	FALSE	FALSE	FALSE
CoPLm	CoPLm	244	227	95	F4E35F	1074	16593	16593	mantle zone of CoPL	mantle zone of CoPL	/15564/15565/15566/16308/16509/16510/16519/16578/16591/16593/	/15564/15565/15566/16308/16509/16510/16519/16578/16591/16593/	16591	16591	ADMBA	FALSE	FALSE	FALSE	FALSE	FALSE	FALSE	FALSE
CoPLp	CoPLp	244	227	95	F4E35F	1075	16594	16594	periventricular stratum of CoPL	periventricular stratum of CoPL	/15564/15565/15566/16308/16509/16510/16519/16578/16591/16593/16594/	/15564/15565/15566/16308/16509/16510/16519/16578/16591/16593/16594/	16593	16593	ADMBA	FALSE	FALSE	FALSE	FALSE	FALSE	FALSE	FALSE
CoPL-PAG	CoPL-PAG	244	227	95	F4E35F	1076	16595	16595	CoPL part of the periaqueductal gray	CoPL part of the periaqueductal gray	/15564/15565/15566/16308/16509/16510/16519/16578/16591/16593/16594/16595/	/15564/15565/15566/16308/16509/16510/16519/16578/16591/16593/16594/16595/	16594	16594	ADMBA	FALSE	FALSE	FALSE	FALSE	FALSE	FALSE	FALSE
CoPLi	CoPLi	244	227	95	F4E35F	1077	16596	16596	intermediate stratum of CoPL	intermediate stratum of CoPL	/15564/15565/15566/16308/16509/16510/16519/16578/16591/16593/16596/	/15564/15565/15566/16308/16509/16510/16519/16578/16591/16593/16596/	16593	16593	ADMBA	FALSE	FALSE	FALSE	FALSE	FALSE	FALSE	FALSE
PCPC	PCPC	244	227	95	F4E35F	1078	16597	16597	parvicellular interstitial nucleus of the posterior commissure	parvicellular interstitial nucleus of the posterior commissure	/15564/15565/15566/16308/16509/16510/16519/16578/16591/16593/16596/16597/	/15564/15565/15566/16308/16509/16510/16519/16578/16591/16593/16596/16597/	16596	16596	ADMBA	FALSE	FALSE	FALSE	FALSE	FALSE	FALSE	FALSE
IPT	IPT	244	227	95	F4E35F	1079	16598	16598	intermediate pretectal nucleus	intermediate pretectal nucleus	/15564/15565/15566/16308/16509/16510/16519/16578/16591/16593/16596/16598/	/15564/15565/15566/16308/16509/16510/16519/16578/16591/16593/16596/16598/	16596	16596	ADMBA	FALSE	FALSE	FALSE	FALSE	FALSE	FALSE	FALSE
CoPLRt	CoPLRt	244	227	95	F4E35F	1080	16599	16599	reticular formation of CoPL	reticular formation of CoPL	/15564/15565/15566/16308/16509/16510/16519/16578/16591/16593/16596/16599/	/15564/15565/15566/16308/16509/16510/16519/16578/16591/16593/16596/16599/	16596	16596	ADMBA	FALSE	FALSE	FALSE	FALSE	FALSE	FALSE	FALSE
CoPLs	CoPLs	244	227	95	F4E35F	1081	16600	16600	superficial stratum of CoPL	superficial stratum of CoPL	/15564/15565/15566/16308/16509/16510/16519/16578/16591/16593/16600/	/15564/15565/15566/16308/16509/16510/16519/16578/16591/16593/16600/	16593	16593	ADMBA	FALSE	FALSE	FALSE	FALSE	FALSE	FALSE	FALSE
LTL	LTL	244	227	95	F4E35F	1082	16601	16601	lateral terminal nucleus of the accessory optic tract, lateral part	lateral terminal nucleus of the accessory optic tract, lateral part	/15564/15565/15566/16308/16509/16510/16519/16578/16591/16593/16600/16601/	/15564/15565/15566/16308/16509/16510/16519/16578/16591/16593/16600/16601/	16600	16600	ADMBA	FALSE	FALSE	FALSE	FALSE	FALSE	FALSE	FALSE
CoPV	CoPV	255	229	36	FFE524	1083	16602	16602	ventral part of CoP	ventral part of CoP	/15564/15565/15566/16308/16509/16510/16519/16578/16602/	/15564/15565/15566/16308/16509/16510/16519/16578/16602/	16578	16578	ADMBA	FALSE	FALSE	FALSE	FALSE	FALSE	FALSE	FALSE
CoPVv	CoPVv	255	229	36	FFE524	1084	16603	16603	ventricular zone of CoPV	ventricular zone of CoPV	/15564/15565/15566/16308/16509/16510/16519/16578/16602/16603/	/15564/15565/15566/16308/16509/16510/16519/16578/16602/16603/	16602	16602	ADMBA	FALSE	FALSE	FALSE	FALSE	FALSE	FALSE	FALSE
CoPVm	CoPVm	244	227	95	F4E35F	1085	16604	16604	mantle zone of CoPV	mantle zone of CoPV	/15564/15565/15566/16308/16509/16510/16519/16578/16602/16604/	/15564/15565/15566/16308/16509/16510/16519/16578/16602/16604/	16602	16602	ADMBA	FALSE	FALSE	FALSE	FALSE	FALSE	FALSE	FALSE
CoPVp	CoPVp	244	227	95	F4E35F	1086	16605	16605	periventricular stratum of CoPV	periventricular stratum of CoPV	/15564/15565/15566/16308/16509/16510/16519/16578/16602/16604/16605/	/15564/15565/15566/16308/16509/16510/16519/16578/16602/16604/16605/	16604	16604	ADMBA	FALSE	FALSE	FALSE	FALSE	FALSE	FALSE	FALSE
CoPV-PAG	CoPV-PAG	244	227	95	F4E35F	1087	16606	16606	CoPV part of the periaqueductal gray	CoPV part of the periaqueductal gray	/15564/15565/15566/16308/16509/16510/16519/16578/16602/16604/16605/16606/	/15564/15565/15566/16308/16509/16510/16519/16578/16602/16604/16605/16606/	16605	16605	ADMBA	FALSE	FALSE	FALSE	FALSE	FALSE	FALSE	FALSE
CoPVi	CoPVi	244	227	95	F4E35F	1088	16607	16607	intermediate stratum of CoPV	intermediate stratum of CoPV	/15564/15565/15566/16308/16509/16510/16519/16578/16602/16604/16607/	/15564/15565/15566/16308/16509/16510/16519/16578/16602/16604/16607/	16604	16604	ADMBA	FALSE	FALSE	FALSE	FALSE	FALSE	FALSE	FALSE
SPT	SPT	244	227	95	F4E35F	1089	16608	16608	subpretectal nucleus	subpretectal nucleus	/15564/15565/15566/16308/16509/16510/16519/16578/16602/16604/16607/16608/	/15564/15565/15566/16308/16509/16510/16519/16578/16602/16604/16607/16608/	16607	16607	ADMBA	FALSE	FALSE	FALSE	FALSE	FALSE	FALSE	FALSE
MCPC	MCPC	244	227	95	F4E35F	1090	16609	16609	magnocellular interstitial nucleus of the posterior commissure	magnocellular interstitial nucleus of the posterior commissure	/15564/15565/15566/16308/16509/16510/16519/16578/16602/16604/16607/16609/	/15564/15565/15566/16308/16509/16510/16519/16578/16602/16604/16607/16609/	16607	16607	ADMBA	FALSE	FALSE	FALSE	FALSE	FALSE	FALSE	FALSE
CoPVs	CoPVs	244	227	95	F4E35F	1091	16610	16610	superficial stratum of CoPV	superficial stratum of CoPV	/15564/15565/15566/16308/16509/16510/16519/16578/16602/16604/16610/	/15564/15565/15566/16308/16509/16510/16519/16578/16602/16604/16610/	16604	16604	ADMBA	FALSE	FALSE	FALSE	FALSE	FALSE	FALSE	FALSE
LTV	LTV	244	227	95	F4E35F	1092	16611	16611	lateral terminal nucleus of the accessory optic tract, ventral part	lateral terminal nucleus of the accessory optic tract, ventral part	/15564/15565/15566/16308/16509/16510/16519/16578/16602/16604/16610/16611/	/15564/15565/15566/16308/16509/16510/16519/16578/16602/16604/16610/16611/	16610	16610	ADMBA	FALSE	FALSE	FALSE	FALSE	FALSE	FALSE	FALSE
p1AVL	p1AVL	255	229	36	FFE524	1093	16612	16612	ventrolateral part of alar p1	ventrolateral part of alar p1	/15564/15565/15566/16308/16509/16510/16519/16612/	/15564/15565/15566/16308/16509/16510/16519/16612/	16519	16519	ADMBA	FALSE	FALSE	FALSE	FALSE	FALSE	FALSE	FALSE
p1AVLv	p1AVLv	255	229	36	FFE524	1094	111220608	20608	ventricular zone of p1AVL	ventricular zone of p1AVL	/15564/15565/15566/16308/16509/16510/16519/16612/111220608/	/15564/15565/15566/16308/16509/16510/16519/16612/20608/	16612	16612	ADMBA	FALSE	FALSE	FALSE	FALSE	FALSE	FALSE	FALSE
p1AVLm	p1AVLm	244	227	95	F4E35F	1095	111220610	20610	mantle zone of p1AVL	mantle zone of p1AVL	/15564/15565/15566/16308/16509/16510/16519/16612/111220610/	/15564/15565/15566/16308/16509/16510/16519/16612/20610/	16612	16612	ADMBA	FALSE	FALSE	FALSE	FALSE	FALSE	FALSE	FALSE
p1Lim	p1Lim	255	229	36	FFE524	1096	16613	16613	liminal part of alar p1	liminal part of alar p1	/15564/15565/15566/16308/16509/16510/16519/16612/16613/	/15564/15565/15566/16308/16509/16510/16519/16612/16613/	16612	16612	ADMBA	FALSE	FALSE	FALSE	FALSE	FALSE	FALSE	FALSE
p1Limv	p1Limv	255	229	36	FFE524	1097	16614	16614	ventricular zone of p1Lim	ventricular zone of p1Lim	/15564/15565/15566/16308/16509/16510/16519/16612/16613/16614/	/15564/15565/15566/16308/16509/16510/16519/16612/16613/16614/	16613	16613	ADMBA	FALSE	FALSE	FALSE	FALSE	FALSE	FALSE	FALSE
p1Limm	p1Limm	244	227	95	F4E35F	1098	16615	16615	mantle zone of p1Lim	mantle zone of p1Lim	/15564/15565/15566/16308/16509/16510/16519/16612/16613/16615/	/15564/15565/15566/16308/16509/16510/16519/16612/16613/16615/	16613	16613	ADMBA	FALSE	FALSE	FALSE	FALSE	FALSE	FALSE	FALSE
p1Limp	p1Limp	244	227	95	F4E35F	1099	16616	16616	periventricular stratum of p1Lim	periventricular stratum of p1Lim	/15564/15565/15566/16308/16509/16510/16519/16612/16613/16615/16616/	/15564/15565/15566/16308/16509/16510/16519/16612/16613/16615/16616/	16615	16615	ADMBA	FALSE	FALSE	FALSE	FALSE	FALSE	FALSE	FALSE
p1Lim-PAG	p1Lim-PAG	244	227	95	F4E35F	1100	16617	16617	p1Lim part of periaqueductal gray	p1Lim part of periaqueductal gray	/15564/15565/15566/16308/16509/16510/16519/16612/16613/16615/16616/16617/	/15564/15565/15566/16308/16509/16510/16519/16612/16613/16615/16616/16617/	16616	16616	ADMBA	FALSE	FALSE	FALSE	FALSE	FALSE	TRUE	TRUE
p1Limi	p1Limi	244	227	95	F4E35F	1101	16618	16618	intermediate stratum of p1Lim	intermediate stratum of p1Lim	/15564/15565/15566/16308/16509/16510/16519/16612/16613/16615/16618/	/15564/15565/15566/16308/16509/16510/16519/16612/16613/16615/16618/	16615	16615	ADMBA	FALSE	FALSE	FALSE	FALSE	FALSE	FALSE	FALSE
p1LimRt	p1LimRt	244	227	95	F4E35F	1102	16619	16619	reticular formation of p1Lim	reticular formation of p1Lim	/15564/15565/15566/16308/16509/16510/16519/16612/16613/16615/16618/16619/	/15564/15565/15566/16308/16509/16510/16519/16612/16613/16615/16618/16619/	16618	16618	ADMBA	FALSE	FALSE	FALSE	FALSE	FALSE	FALSE	FALSE
p1Lims	p1Lims	244	227	95	F4E35F	1103	16621	16621	superficial stratum of p1Lim	superficial stratum of p1Lim	/15564/15565/15566/16308/16509/16510/16519/16612/16613/16615/16621/	/15564/15565/15566/16308/16509/16510/16519/16612/16613/16615/16621/	16615	16615	ADMBA	FALSE	FALSE	FALSE	FALSE	FALSE	FALSE	FALSE
p1SNL	p1SNL	244	227	95	F4E35F	1104	16622	16622	p1 part of the lateral substantia nigra	p1 part of the lateral substantia nigra	/15564/15565/15566/16308/16509/16510/16519/16612/16613/16615/16621/16622/	/15564/15565/15566/16308/16509/16510/16519/16612/16613/16615/16621/16622/	16621	16621	ADMBA	FALSE	FALSE	FALSE	FALSE	FALSE	FALSE	FALSE
PtTg	PtTg	204	183	29	CCB71D	1105	16623	16623	pretectal tegmentum	pretectal tegmentum	/15564/15565/15566/16308/16509/16623/	/15564/15565/15566/16308/16509/16623/	16509	16509	ADMBA	FALSE	FALSE	FALSE	FALSE	FALSE	FALSE	FALSE
p1B	p1B	204	183	29	CCB71D	1106	16624	16624	basal plate of p1	basal plate of p1	/15564/15565/15566/16308/16509/16623/16624/	/15564/15565/15566/16308/16509/16623/16624/	16623	16623	ADMBA	TRUE	TRUE	TRUE	TRUE	TRUE	TRUE	TRUE
p1Bv	p1Bv	204	183	29	CCB71D	1107	16625	16625	ventricular zone of p1B	ventricular zone of p1B	/15564/15565/15566/16308/16509/16623/16624/16625/	/15564/15565/15566/16308/16509/16623/16624/16625/	16624	16624	ADMBA	FALSE	FALSE	FALSE	FALSE	FALSE	FALSE	FALSE
p1Bm	p1Bm	230	206	32	E6CE20	1108	16626	16626	mantle zone of p1B	mantle zone of p1B	/15564/15565/15566/16308/16509/16623/16624/16626/	/15564/15565/15566/16308/16509/16623/16624/16626/	16624	16624	ADMBA	FALSE	FALSE	FALSE	FALSE	FALSE	FALSE	FALSE
p1Bp	p1Bp	230	206	32	E6CE20	1109	16627	16627	periventricular stratum of p1B	periventricular stratum of p1B	/15564/15565/15566/16308/16509/16623/16624/16626/16627/	/15564/15565/15566/16308/16509/16623/16624/16626/16627/	16626	16626	ADMBA	FALSE	FALSE	FALSE	FALSE	FALSE	FALSE	FALSE
p1B-PAG	p1B-PAG	230	206	32	E6CE20	1110	16628	16628	p1B part of the periaqueductal gray	p1B part of the periaqueductal gray	/15564/15565/15566/16308/16509/16623/16624/16626/16627/16628/	/15564/15565/15566/16308/16509/16623/16624/16626/16627/16628/	16627	16627	ADMBA	FALSE	FALSE	FALSE	FALSE	FALSE	FALSE	FALSE
Dk	Dk	230	206	32	E6CE20	1111	16629	16629	nucleus of Darkschewitsch	nucleus of Darkschewitsch	/15564/15565/15566/16308/16509/16623/16624/16626/16627/16629/	/15564/15565/15566/16308/16509/16623/16624/16626/16627/16629/	16627	16627	ADMBA	FALSE	FALSE	FALSE	FALSE	FALSE	FALSE	FALSE
p1PEW	p1PEW	230	206	32	E6CE20	1112	16630	16630	p1 part of the pre-Edinger-Westphal nucleus	p1 part of the pre-Edinger-Westphal nucleus	/15564/15565/15566/16308/16509/16623/16624/16626/16627/16630/	/15564/15565/15566/16308/16509/16623/16624/16626/16627/16630/	16627	16627	ADMBA	FALSE	FALSE	FALSE	FALSE	FALSE	FALSE	FALSE
p1Bi	p1Bi	230	206	32	E6CE20	1113	16631	16631	intermediate stratum of p1B	intermediate stratum of p1B	/15564/15565/15566/16308/16509/16623/16624/16626/16631/	/15564/15565/15566/16308/16509/16623/16624/16626/16631/	16626	16626	ADMBA	FALSE	FALSE	FALSE	FALSE	FALSE	FALSE	FALSE
InC	InC	230	206	32	E6CE20	1114	16620	16620	interstitial nucleus of Cajal (post-migratory)	interstitial nucleus of Cajal (post-migratory)	/15564/15565/15566/16308/16509/16623/16624/16626/16631/16620/	/15564/15565/15566/16308/16509/16623/16624/16626/16631/16620/	16631	16631	ADMBA	FALSE	FALSE	FALSE	FALSE	FALSE	FALSE	FALSE
p1BRt	p1BRt	230	206	32	E6CE20	1115	16632	16632	basal reticular formation of p1	basal reticular formation of p1	/15564/15565/15566/16308/16509/16623/16624/16626/16631/16632/	/15564/15565/15566/16308/16509/16623/16624/16626/16631/16632/	16631	16631	ADMBA	FALSE	FALSE	FALSE	FALSE	FALSE	FALSE	FALSE
RPC	RPC	230	206	32	E6CE20	1116	16633	16633	red nucleus, parvicellular part	red nucleus, parvicellular part	/15564/15565/15566/16308/16509/16623/16624/16626/16631/16633/	/15564/15565/15566/16308/16509/16623/16624/16626/16631/16633/	16631	16631	ADMBA	FALSE	FALSE	FALSE	FALSE	FALSE	FALSE	FALSE
p1PaR	p1PaR	230	206	32	E6CE20	1117	16634	16634	p1 part of the pararubral nucleus	p1 part of the pararubral nucleus	/15564/15565/15566/16308/16509/16623/16624/16626/16631/16634/	/15564/15565/15566/16308/16509/16623/16624/16626/16631/16634/	16631	16631	ADMBA	FALSE	FALSE	FALSE	FALSE	FALSE	FALSE	FALSE
p1PBP	p1PBP	230	206	32	E6CE20	1118	16635	16635	p1 part of parabrachial pigmented nucleus	p1 part of parabrachial pigmented nucleus	/15564/15565/15566/16308/16509/16623/16624/16626/16631/16635/	/15564/15565/15566/16308/16509/16623/16624/16626/16631/16635/	16631	16631	ADMBA	FALSE	FALSE	FALSE	FALSE	FALSE	FALSE	FALSE
p1Bs	p1Bs	230	206	32	E6CE20	1119	16636	16636	superficial stratum of p1B	superficial stratum of p1B	/15564/15565/15566/16308/16509/16623/16624/16626/16636/	/15564/15565/15566/16308/16509/16623/16624/16626/16636/	16626	16626	ADMBA	FALSE	FALSE	FALSE	FALSE	FALSE	FALSE	FALSE
p1MT	p1MT	230	206	32	E6CE20	1120	16637	16637	p1 part of the medial terminal nucleus of the accessory optic tract	p1 part of the medial terminal nucleus of the accessory optic tract	/15564/15565/15566/16308/16509/16623/16624/16626/16636/16637/	/15564/15565/15566/16308/16509/16623/16624/16626/16636/16637/	16636	16636	ADMBA	FALSE	FALSE	FALSE	FALSE	FALSE	FALSE	FALSE
p1SNC	p1SNC	230	206	32	E6CE20	1121	16638	16638	p1 part of the substantia nigra compacta	p1 part of the substantia nigra compacta	/15564/15565/15566/16308/16509/16623/16624/16626/16636/16638/	/15564/15565/15566/16308/16509/16623/16624/16626/16636/16638/	16636	16636	ADMBA	FALSE	FALSE	FALSE	FALSE	FALSE	FALSE	FALSE
p1SNR	p1SNR	230	206	32	E6CE20	1122	16639	16639	p1 part of the substantia nigra reticulata	p1 part of the substantia nigra reticulata	/15564/15565/15566/16308/16509/16623/16624/16626/16636/16639/	/15564/15565/15566/16308/16509/16623/16624/16626/16636/16639/	16636	16636	ADMBA	FALSE	FALSE	FALSE	FALSE	FALSE	TRUE	TRUE
p1PN	p1PN	230	206	32	E6CE20	1123	16640	16640	p1 portion of the paranigral nucleus	p1 portion of the paranigral nucleus	/15564/15565/15566/16308/16509/16623/16624/16626/16636/16640/	/15564/15565/15566/16308/16509/16623/16624/16626/16636/16640/	16636	16636	ADMBA	FALSE	FALSE	FALSE	FALSE	FALSE	FALSE	FALSE
p1F	p1F	179	160	25	B3A019	1124	16641	16641	floor plate of p1	floor plate of p1	/15564/15565/15566/16308/16509/16623/16641/	/15564/15565/15566/16308/16509/16623/16641/	16623	16623	ADMBA	TRUE	TRUE	TRUE	TRUE	TRUE	FALSE	FALSE
p1Fv	p1Fv	166	149	23	A69517	1125	16642	16642	ventricular zone of p1F	ventricular zone of p1F	/15564/15565/15566/16308/16509/16623/16641/16642/	/15564/15565/15566/16308/16509/16623/16641/16642/	16641	16641	ADMBA	FALSE	FALSE	FALSE	FALSE	FALSE	FALSE	FALSE
p1Fm	p1Fm	204	183	29	CCB71D	1126	16643	16643	mantle zone of p1F	mantle zone of p1F	/15564/15565/15566/16308/16509/16623/16641/16643/	/15564/15565/15566/16308/16509/16623/16641/16643/	16641	16641	ADMBA	FALSE	FALSE	FALSE	FALSE	FALSE	FALSE	FALSE
p1Fp	p1Fp	204	183	29	CCB71D	1127	16644	16644	periventricular stratum of p1F	periventricular stratum of p1F	/15564/15565/15566/16308/16509/16623/16641/16643/16644/	/15564/15565/15566/16308/16509/16623/16641/16643/16644/	16643	16643	ADMBA	FALSE	FALSE	FALSE	FALSE	FALSE	FALSE	FALSE
p1F-PAG	p1F-PAG	166	149	23	A69517	1128	16645	16645	p1F part of periaqueductal gray	p1F part of periaqueductal gray	/15564/15565/15566/16308/16509/16623/16641/16643/16644/16645/	/15564/15565/15566/16308/16509/16623/16641/16643/16644/16645/	16644	16644	ADMBA	FALSE	FALSE	FALSE	FALSE	FALSE	FALSE	FALSE
p1Fi	p1Fi	204	183	29	CCB71D	1129	16646	16646	intermediate stratum of p1F	intermediate stratum of p1F	/15564/15565/15566/16308/16509/16623/16641/16643/16646/	/15564/15565/15566/16308/16509/16623/16641/16643/16646/	16643	16643	ADMBA	FALSE	FALSE	FALSE	FALSE	FALSE	FALSE	FALSE
p1Fs	p1Fs	204	183	29	CCB71D	1130	16647	16647	superficial stratum of p1F	superficial stratum of p1F	/15564/15565/15566/16308/16509/16623/16641/16643/16647/	/15564/15565/15566/16308/16509/16623/16641/16643/16647/	16643	16643	ADMBA	FALSE	FALSE	FALSE	FALSE	FALSE	FALSE	FALSE
p1VTA	p1VTA	166	149	23	A69517	1131	16648	16648	p1 part of the ventral tegmental area	p1 part of the ventral tegmental area	/15564/15565/15566/16308/16509/16623/16641/16643/16647/16648/	/15564/15565/15566/16308/16509/16623/16641/16643/16647/16648/	16647	16647	ADMBA	FALSE	FALSE	FALSE	FALSE	FALSE	FALSE	FALSE
M	M	23	179	23	17B317	1132	16649	16649	midbrain	midbrain	/15564/15565/16649/	/15564/15565/15566/16649/	15565	15566	ADMBA	FALSE	FALSE	FALSE	FALSE	FALSE	FALSE	FALSE
m1	m1	23	179	23	17B317	1133	16650	16650	mesomere 1	mesomere 1	/15564/15565/16649/16650/	/15564/15565/15566/16649/16650/	16649	16649	ADMBA	FALSE	FALSE	FALSE	FALSE	FALSE	FALSE	FALSE
MTt	MTt	23	179	23	17B317	1134	16651	16651	collicular (rostral) midbrain tectum	collicular (rostral) midbrain tectum	/15564/15565/16649/16650/16651/	/15564/15565/15566/16649/16650/16651/	16650	16650	ADMBA	FALSE	FALSE	FALSE	FALSE	FALSE	FALSE	FALSE
m1R	m1R	137	216	137	89D889	1135	16652	16652	roof plate of m1	roof plate of m1	/15564/15565/16649/16650/16651/16652/	/15564/15565/15566/16649/16650/16651/16652/	16651	16651	ADMBA	TRUE	TRUE	TRUE	TRUE	TRUE	FALSE	FALSE
m1Rv	m1Rv	78	197	78	4EC54E	1136	16653	16653	ventricular zone of m1R	ventricular zone of m1R	/15564/15565/16649/16650/16651/16652/16653/	/15564/15565/15566/16649/16650/16651/16652/16653/	16652	16652	ADMBA	FALSE	FALSE	FALSE	FALSE	FALSE	FALSE	FALSE
m1Rm	m1Rm	137	216	137	89D889	1137	16654	16654	mantle zone of m1R	mantle zone of m1R	/15564/15565/16649/16650/16651/16652/16654/	/15564/15565/15566/16649/16650/16651/16652/16654/	16652	16652	ADMBA	FALSE	FALSE	FALSE	FALSE	FALSE	FALSE	FALSE
m1Rp	m1Rp	137	216	137	89D889	1138	114403703	23703	periventricular stratum of m1R	periventricular stratum of m1R	/15564/15565/16649/16650/16651/16652/16654/114403703/	/15564/15565/15566/16649/16650/16651/16652/16654/23703/	16654	16654	ADMBA	FALSE	FALSE	FALSE	FALSE	FALSE	FALSE	FALSE
m1Ri	m1Ri	137	216	137	89D889	1139	114403707	23707	intermediate stratum of m1R	intermediate stratum of m1R	/15564/15565/16649/16650/16651/16652/16654/114403707/	/15564/15565/15566/16649/16650/16651/16652/16654/23707/	16654	16654	ADMBA	FALSE	FALSE	FALSE	FALSE	FALSE	FALSE	FALSE
m1Rs	m1Rs	137	216	137	89D889	1140	114403711	23711	superficial stratum of m1R	superficial stratum of m1R	/15564/15565/16649/16650/16651/16652/16654/114403711/	/15564/15565/15566/16649/16650/16651/16652/16654/23711/	16654	16654	ADMBA	FALSE	FALSE	FALSE	FALSE	FALSE	FALSE	FALSE
BTGC	BTGC	137	216	137	89D889	1141	16655	16655	bed of the tectal gray commissure	bed of the tectal gray commissure	/15564/15565/16649/16650/16651/16652/16654/16655/	/15564/15565/15566/16649/16650/16651/16652/16654/16655/	16654	16654	ADMBA	FALSE	FALSE	FALSE	FALSE	FALSE	FALSE	FALSE
BTC	BTC	137	216	137	89D889	1142	16656	16656	bed of the tectal commissure	bed of the tectal commissure	/15564/15565/16649/16650/16651/16652/16654/16656/	/15564/15565/15566/16649/16650/16651/16652/16654/16656/	16654	16654	ADMBA	FALSE	FALSE	FALSE	FALSE	FALSE	FALSE	FALSE
BICC	BICC	137	216	137	89D889	1143	16657	16657	bed of the intercollicular commissure	bed of the intercollicular commissure	/15564/15565/16649/16650/16651/16652/16654/16657/	/15564/15565/15566/16649/16650/16651/16652/16654/16657/	16654	16654	ADMBA	FALSE	FALSE	FALSE	FALSE	FALSE	FALSE	FALSE
m1A	m1A	23	179	23	17B317	1144	16658	16658	alar plate of m1	alar plate of m1	/15564/15565/16649/16650/16651/16658/	/15564/15565/15566/16649/16650/16651/16658/	16651	16651	ADMBA	TRUE	TRUE	TRUE	TRUE	TRUE	FALSE	FALSE
m1AD	m1AD	23	179	23	17B317	1145	16659	16659	dorsal part of m1A	dorsal part of m1A	/15564/15565/16649/16650/16651/16658/16659/	/15564/15565/15566/16649/16650/16651/16658/16659/	16658	16658	ADMBA	FALSE	FALSE	FALSE	FALSE	FALSE	FALSE	FALSE
m1ADv	m1ADv	23	179	23	17B317	1146	16660	16660	ventricular zone of m1AD	ventricular zone of m1AD	/15564/15565/16649/16650/16651/16658/16659/16660/	/15564/15565/15566/16649/16650/16651/16658/16659/16660/	16659	16659	ADMBA	FALSE	FALSE	FALSE	FALSE	FALSE	FALSE	FALSE
m1ADm	m1ADm	78	197	78	4EC54E	1147	16661	16661	mantle zone of m1AD	mantle zone of m1AD	/15564/15565/16649/16650/16651/16658/16659/16661/	/15564/15565/15566/16649/16650/16651/16658/16659/16661/	16659	16659	ADMBA	FALSE	FALSE	FALSE	FALSE	FALSE	FALSE	FALSE
m1ADp	m1ADp	78	197	78	4EC54E	1148	16662	16662	periventricular stratum of m1AD	periventricular stratum of m1AD	/15564/15565/16649/16650/16651/16658/16659/16661/16662/	/15564/15565/15566/16649/16650/16651/16658/16659/16661/16662/	16661	16661	ADMBA	FALSE	FALSE	FALSE	FALSE	FALSE	FALSE	FALSE
m1AD-PAG	m1AD-PAG	78	197	78	4EC54E	1149	16663	16663	m1AD (DM) part of periaqueductal gray	m1AD (DM) part of periaqueductal gray	/15564/15565/16649/16650/16651/16658/16659/16661/16662/16663/	/15564/15565/15566/16649/16650/16651/16658/16659/16661/16662/16663/	16662	16662	ADMBA	FALSE	FALSE	FALSE	FALSE	FALSE	FALSE	FALSE
m1ADi	m1ADi	78	197	78	4EC54E	1150	16664	16664	intermediate stratum of m1AD	intermediate stratum of m1AD	/15564/15565/16649/16650/16651/16658/16659/16661/16664/	/15564/15565/15566/16649/16650/16651/16658/16659/16661/16664/	16661	16661	ADMBA	FALSE	FALSE	FALSE	FALSE	FALSE	FALSE	FALSE
m1VPaC	m1VPaC	78	197	78	4EC54E	1151	16665	16665	ventral paracommissural tectal nucleus, m1 part	ventral paracommissural tectal nucleus, m1 part	/15564/15565/16649/16650/16651/16658/16659/16661/16664/16665/	/15564/15565/15566/16649/16650/16651/16658/16659/16661/16664/16665/	16664	16664	ADMBA	FALSE	FALSE	FALSE	FALSE	FALSE	FALSE	FALSE
m1ADs	m1ADs	78	197	78	4EC54E	1152	16666	16666	superficial stratum of m1AD	superficial stratum of m1AD	/15564/15565/16649/16650/16651/16658/16659/16661/16666/	/15564/15565/15566/16649/16650/16651/16658/16659/16661/16666/	16661	16661	ADMBA	FALSE	FALSE	FALSE	FALSE	FALSE	FALSE	FALSE
m1DPaC	m1DPaC	78	197	78	4EC54E	1153	16667	16667	dorsal paracommissural tectal nucleus, m1 part	dorsal paracommissural tectal nucleus, m1 part	/15564/15565/16649/16650/16651/16658/16659/16661/16666/16667/	/15564/15565/15566/16649/16650/16651/16658/16659/16661/16666/16667/	16666	16666	ADMBA	FALSE	FALSE	FALSE	FALSE	FALSE	FALSE	FALSE
m1ADL	m1ADL	23	179	23	17B317	1154	16668	16668	dorsolateral part of m1A	dorsolateral part of m1A	/15564/15565/16649/16650/16651/16658/16668/	/15564/15565/15566/16649/16650/16651/16658/16668/	16658	16658	ADMBA	FALSE	FALSE	FALSE	FALSE	FALSE	FALSE	FALSE
TG	TG	23	179	23	17B317	1155	16669	16669	tectal gray formation	tectal gray formation	/15564/15565/16649/16650/16651/16658/16668/16669/	/15564/15565/15566/16649/16650/16651/16658/16668/16669/	16668	16668	ADMBA	FALSE	FALSE	FALSE	FALSE	FALSE	FALSE	FALSE
TGv	TGv	23	179	23	17B317	1156	16670	16670	ventricular zone of TG	ventricular zone of TG	/15564/15565/16649/16650/16651/16658/16668/16669/16670/	/15564/15565/15566/16649/16650/16651/16658/16668/16669/16670/	16669	16669	ADMBA	FALSE	FALSE	FALSE	FALSE	FALSE	FALSE	FALSE
TGm	TGm	78	197	78	4EC54E	1157	16671	16671	mantle zone of TG	mantle zone of TG	/15564/15565/16649/16650/16651/16658/16668/16669/16671/	/15564/15565/15566/16649/16650/16651/16658/16668/16669/16671/	16669	16669	ADMBA	FALSE	FALSE	FALSE	FALSE	FALSE	FALSE	FALSE
TGp	TGp	78	197	78	4EC54E	1158	16672	16672	periventricular stratum of TG	periventricular stratum of TG	/15564/15565/16649/16650/16651/16658/16668/16669/16671/16672/	/15564/15565/15566/16649/16650/16651/16658/16668/16669/16671/16672/	16671	16671	ADMBA	FALSE	FALSE	FALSE	FALSE	FALSE	FALSE	FALSE
TGDL-PAG	TGDL-PAG	78	197	78	4EC54E	1159	16673	16673	dorsolateral TG part of the periaqueductal gray	dorsolateral TG part of the periaqueductal gray	/15564/15565/16649/16650/16651/16658/16668/16669/16671/16672/16673/	/15564/15565/15566/16649/16650/16651/16658/16668/16669/16671/16672/16673/	16672	16672	ADMBA	FALSE	FALSE	FALSE	FALSE	FALSE	TRUE	TRUE
TGi	TGi	78	197	78	4EC54E	1160	16674	16674	intermediate stratum of TG	intermediate stratum of TG	/15564/15565/16649/16650/16651/16658/16668/16669/16671/16674/	/15564/15565/15566/16649/16650/16651/16658/16668/16669/16671/16674/	16671	16671	ADMBA	FALSE	FALSE	FALSE	FALSE	FALSE	FALSE	FALSE
TGC	TGC	78	197	78	4EC54E	1161	16675	16675	central layers of TG	central layers of TG	/15564/15565/16649/16650/16651/16658/16668/16669/16671/16674/16675/	/15564/15565/15566/16649/16650/16651/16658/16668/16669/16671/16674/16675/	16674	16674	ADMBA	FALSE	FALSE	FALSE	FALSE	FALSE	TRUE	TRUE
TGs	TGs	78	197	78	4EC54E	1162	16676	16676	superficial stratum of TG	superficial stratum of TG	/15564/15565/16649/16650/16651/16658/16668/16669/16671/16676/	/15564/15565/15566/16649/16650/16651/16658/16668/16669/16671/16676/	16671	16671	ADMBA	FALSE	FALSE	FALSE	FALSE	FALSE	TRUE	TRUE
TGS	TGS	78	197	78	4EC54E	1163	16677	16677	superficial layers of TG	superficial layers of TG	/15564/15565/16649/16650/16651/16658/16668/16669/16671/16676/16677/	/15564/15565/15566/16649/16650/16651/16658/16668/16669/16671/16676/16677/	16676	16676	ADMBA	FALSE	FALSE	FALSE	FALSE	FALSE	FALSE	FALSE
SC	SC	23	179	23	17B317	1164	16678	16678	colliculus superior	colliculus superior	/15564/15565/16649/16650/16651/16658/16668/16678/	/15564/15565/15566/16649/16650/16651/16658/16668/16678/	16668	16668	ADMBA	FALSE	FALSE	FALSE	FALSE	FALSE	FALSE	FALSE
SCv	SCv	23	179	23	17B317	1165	16679	16679	ventricular zone of SC	ventricular zone of SC	/15564/15565/16649/16650/16651/16658/16668/16678/16679/	/15564/15565/15566/16649/16650/16651/16658/16668/16678/16679/	16678	16678	ADMBA	FALSE	FALSE	FALSE	FALSE	FALSE	FALSE	FALSE
SCm	SCm	78	197	78	4EC54E	1166	16680	16680	mantle zone of SC	mantle zone of SC	/15564/15565/16649/16650/16651/16658/16668/16678/16680/	/15564/15565/15566/16649/16650/16651/16658/16668/16678/16680/	16678	16678	ADMBA	FALSE	FALSE	FALSE	FALSE	FALSE	FALSE	FALSE
SCp	SCp	78	197	78	4EC54E	1167	16681	16681	periventricular stratum of SC	periventricular stratum of SC	/15564/15565/16649/16650/16651/16658/16668/16678/16680/16681/	/15564/15565/15566/16649/16650/16651/16658/16668/16678/16680/16681/	16680	16680	ADMBA	FALSE	FALSE	FALSE	FALSE	FALSE	FALSE	FALSE
SCDL-PAG	SCDL-PAG	78	197	78	4EC54E	1168	16682	16682	dorsolateral SC part of the periaqueductal gray	dorsolateral SC part of the periaqueductal gray	/15564/15565/16649/16650/16651/16658/16668/16678/16680/16681/16682/	/15564/15565/15566/16649/16650/16651/16658/16668/16678/16680/16681/16682/	16681	16681	ADMBA	FALSE	FALSE	FALSE	FALSE	FALSE	TRUE	TRUE
DpWh	DpWh	78	197	78	4EC54E	1169	16683	16683	deep white layer of SC	deep white layer of SC	/15564/15565/16649/16650/16651/16658/16668/16678/16680/16681/16683/	/15564/15565/15566/16649/16650/16651/16658/16668/16678/16680/16681/16683/	16681	16681	ADMBA	FALSE	FALSE	FALSE	FALSE	FALSE	FALSE	FALSE
SCi	SCi	78	197	78	4EC54E	1170	16684	16684	intermediate stratum of SC	intermediate stratum of SC	/15564/15565/16649/16650/16651/16658/16668/16678/16680/16684/	/15564/15565/15566/16649/16650/16651/16658/16668/16678/16680/16684/	16680	16680	ADMBA	FALSE	FALSE	FALSE	FALSE	FALSE	FALSE	FALSE
DpG	DpG	78	197	78	4EC54E	1171	16685	16685	deep gray layer of SC	deep gray layer of SC	/15564/15565/16649/16650/16651/16658/16668/16678/16680/16684/16685/	/15564/15565/15566/16649/16650/16651/16658/16668/16678/16680/16684/16685/	16684	16684	ADMBA	FALSE	FALSE	FALSE	FALSE	FALSE	TRUE	TRUE
InWh	InWh	78	197	78	4EC54E	1172	16686	16686	intermediate white layer of SC	intermediate white layer of SC	/15564/15565/16649/16650/16651/16658/16668/16678/16680/16684/16686/	/15564/15565/15566/16649/16650/16651/16658/16668/16678/16680/16684/16686/	16684	16684	ADMBA	FALSE	FALSE	FALSE	FALSE	FALSE	TRUE	TRUE
InG	InG	78	197	78	4EC54E	1173	16687	16687	intermediate gray layer of SC	intermediate gray layer of SC	/15564/15565/16649/16650/16651/16658/16668/16678/16680/16684/16687/	/15564/15565/15566/16649/16650/16651/16658/16668/16678/16680/16684/16687/	16684	16684	ADMBA	FALSE	FALSE	FALSE	FALSE	FALSE	TRUE	TRUE
SCs	SCs	78	197	78	4EC54E	1174	16688	16688	superficial stratum of SC	superficial stratum of SC	/15564/15565/16649/16650/16651/16658/16668/16678/16680/16688/	/15564/15565/15566/16649/16650/16651/16658/16668/16678/16680/16688/	16680	16680	ADMBA	FALSE	FALSE	FALSE	FALSE	FALSE	FALSE	FALSE
Op	Op	78	197	78	4EC54E	1175	16689	16689	optic fiber layer of SC	optic fiber layer of SC	/15564/15565/16649/16650/16651/16658/16668/16678/16680/16688/16689/	/15564/15565/15566/16649/16650/16651/16658/16668/16678/16680/16688/16689/	16688	16688	ADMBA	FALSE	FALSE	FALSE	FALSE	FALSE	TRUE	TRUE
SuG	SuG	78	197	78	4EC54E	1176	16690	16690	superficial gray layer of SC	superficial gray layer of SC	/15564/15565/16649/16650/16651/16658/16668/16678/16680/16688/16690/	/15564/15565/15566/16649/16650/16651/16658/16668/16678/16680/16688/16690/	16688	16688	ADMBA	FALSE	FALSE	FALSE	FALSE	FALSE	TRUE	TRUE
Zo	Zo	78	197	78	4EC54E	1177	16691	16691	zonal layer of SC	zonal layer of SC	/15564/15565/16649/16650/16651/16658/16668/16678/16680/16688/16691/	/15564/15565/15566/16649/16650/16651/16658/16668/16678/16680/16688/16691/	16688	16688	ADMBA	FALSE	FALSE	FALSE	FALSE	FALSE	TRUE	TRUE
IC	IC	23	179	23	17B317	1178	16692	16692	inferior colliculus	inferior colliculus	/15564/15565/16649/16650/16651/16658/16668/16692/	/15564/15565/15566/16649/16650/16651/16658/16668/16692/	16668	16668	ADMBA	FALSE	FALSE	FALSE	FALSE	FALSE	TRUE	TRUE
ICv	ICv	23	179	23	17B317	1179	16693	16693	ventricular zone of IC	ventricular zone of IC	/15564/15565/16649/16650/16651/16658/16668/16692/16693/	/15564/15565/15566/16649/16650/16651/16658/16668/16692/16693/	16692	16692	ADMBA	FALSE	FALSE	FALSE	FALSE	FALSE	FALSE	FALSE
ICm	ICm	78	197	78	4EC54E	1180	16694	16694	mantle zone of IC	mantle zone of IC	/15564/15565/16649/16650/16651/16658/16668/16692/16694/	/15564/15565/15566/16649/16650/16651/16658/16668/16692/16694/	16692	16692	ADMBA	FALSE	FALSE	FALSE	FALSE	FALSE	FALSE	FALSE
ICp	ICp	78	197	78	4EC54E	1181	16695	16695	periventricular stratum of IC	periventricular stratum of IC	/15564/15565/16649/16650/16651/16658/16668/16692/16694/16695/	/15564/15565/15566/16649/16650/16651/16658/16668/16692/16694/16695/	16694	16694	ADMBA	FALSE	FALSE	FALSE	FALSE	FALSE	FALSE	FALSE
ICDL-PAG	ICDL-PAG	78	197	78	4EC54E	1182	16696	16696	dorsolateral IC periaqueductal gray	dorsolateral IC periaqueductal gray	/15564/15565/16649/16650/16651/16658/16668/16692/16694/16695/16696/	/15564/15565/15566/16649/16650/16651/16658/16668/16692/16694/16695/16696/	16695	16695	ADMBA	FALSE	FALSE	FALSE	FALSE	FALSE	TRUE	TRUE
ICi	ICi	78	197	78	4EC54E	1183	16697	16697	intermediate stratum of IC	intermediate stratum of IC	/15564/15565/16649/16650/16651/16658/16668/16692/16694/16697/	/15564/15565/15566/16649/16650/16651/16658/16668/16692/16694/16697/	16694	16694	ADMBA	FALSE	FALSE	FALSE	FALSE	FALSE	FALSE	FALSE
CIC	CIC	78	197	78	4EC54E	1184	16698	16698	central nucleus of the inferior colliculus	central nucleus of the inferior colliculus	/15564/15565/16649/16650/16651/16658/16668/16692/16694/16697/16698/	/15564/15565/15566/16649/16650/16651/16658/16668/16692/16694/16697/16698/	16697	16697	ADMBA	FALSE	FALSE	FALSE	FALSE	FALSE	FALSE	FALSE
IIC	IIC	78	197	78	4EC54E	1185	112892281	22281	intermediate nucleus of the inferior colliculus	intermediate nucleus of the inferior colliculus	/15564/15565/16649/16650/16651/16658/16668/16692/16694/16697/112892281/	/15564/15565/15566/16649/16650/16651/16658/16668/16692/16694/16697/22281/	16697	16697	ADMBA	FALSE	FALSE	FALSE	FALSE	FALSE	FALSE	FALSE
ICs	ICs	78	197	78	4EC54E	1186	16699	16699	superficial stratum of IC	superficial stratum of IC	/15564/15565/16649/16650/16651/16658/16668/16692/16694/16699/	/15564/15565/15566/16649/16650/16651/16658/16668/16692/16694/16699/	16694	16694	ADMBA	FALSE	FALSE	FALSE	FALSE	FALSE	FALSE	FALSE
ICIC	ICIC	78	197	78	4EC54E	1187	16700	16700	internal cortical nucleus of inferior colliculus	internal cortical nucleus of inferior colliculus	/15564/15565/16649/16650/16651/16658/16668/16692/16694/16699/16700/	/15564/15565/15566/16649/16650/16651/16658/16668/16692/16694/16699/16700/	16699	16699	ADMBA	FALSE	FALSE	FALSE	FALSE	FALSE	FALSE	FALSE
DCIC	DCIC	78	197	78	4EC54E	1188	16701	16701	dorsal cortical nucleus of inferior colliculus	dorsal cortical nucleus of inferior colliculus	/15564/15565/16649/16650/16651/16658/16668/16692/16694/16699/16701/	/15564/15565/15566/16649/16650/16651/16658/16668/16692/16694/16699/16701/	16699	16699	ADMBA	FALSE	FALSE	FALSE	FALSE	FALSE	FALSE	FALSE
ECIC	ECIC	78	197	78	4EC54E	1189	16702	16702	external cortical nucleus of inferior colliculus	external cortical nucleus of inferior colliculus	/15564/15565/16649/16650/16651/16658/16668/16692/16694/16699/16702/	/15564/15565/15566/16649/16650/16651/16658/16668/16692/16694/16699/16702/	16699	16699	ADMBA	FALSE	FALSE	FALSE	FALSE	FALSE	FALSE	FALSE
m1AL	m1AL	23	179	23	17B317	1190	16703	16703	lateral part of alar m1	lateral part of alar m1	/15564/15565/16649/16650/16651/16658/16703/	/15564/15565/15566/16649/16650/16651/16658/16703/	16658	16658	ADMBA	FALSE	FALSE	FALSE	FALSE	FALSE	FALSE	FALSE
m1ALv	m1ALv	23	179	23	17B317	1191	16704	16704	ventricular zone of m1AL	ventricular zone of m1AL	/15564/15565/16649/16650/16651/16658/16703/16704/	/15564/15565/15566/16649/16650/16651/16658/16703/16704/	16703	16703	ADMBA	FALSE	FALSE	FALSE	FALSE	FALSE	FALSE	FALSE
m1ALm	m1ALm	78	197	78	4EC54E	1192	16705	16705	mantle zone of m1AL	mantle zone of m1AL	/15564/15565/16649/16650/16651/16658/16703/16705/	/15564/15565/15566/16649/16650/16651/16658/16703/16705/	16703	16703	ADMBA	FALSE	FALSE	FALSE	FALSE	FALSE	FALSE	FALSE
m1ALp	m1ALp	78	197	78	4EC54E	1193	16706	16706	periventricular stratum of m1AL	periventricular stratum of m1AL	/15564/15565/16649/16650/16651/16658/16703/16705/16706/	/15564/15565/15566/16649/16650/16651/16658/16703/16705/16706/	16705	16705	ADMBA	FALSE	FALSE	FALSE	FALSE	FALSE	FALSE	FALSE
TGL-PAG	TGL-PAG	78	197	78	4EC54E	1194	16707	16707	lateral TG part of the periaqueductal gray	lateral TG part of the periaqueductal gray	/15564/15565/16649/16650/16651/16658/16703/16705/16706/16707/	/15564/15565/15566/16649/16650/16651/16658/16703/16705/16706/16707/	16706	16706	ADMBA	FALSE	FALSE	FALSE	FALSE	FALSE	TRUE	TRUE
SCL-PAG	SCL-PAG	78	197	78	4EC54E	1195	16708	16708	lateral SC part of the periaqueductal gray	lateral SC part of the periaqueductal gray	/15564/15565/16649/16650/16651/16658/16703/16705/16706/16708/	/15564/15565/15566/16649/16650/16651/16658/16703/16705/16706/16708/	16706	16706	ADMBA	FALSE	FALSE	FALSE	FALSE	FALSE	TRUE	TRUE
ICL-PAG	ICL-PAG	78	197	78	4EC54E	1196	16709	16709	lateral IC periaqueductal gray	lateral IC periaqueductal gray	/15564/15565/16649/16650/16651/16658/16703/16705/16706/16709/	/15564/15565/15566/16649/16650/16651/16658/16703/16705/16706/16709/	16706	16706	ADMBA	FALSE	FALSE	FALSE	FALSE	FALSE	TRUE	TRUE
m1ALi	m1ALi	78	197	78	4EC54E	1197	16710	16710	intermediate stratum of m1AL	intermediate stratum of m1AL	/15564/15565/16649/16650/16651/16658/16703/16705/16710/	/15564/15565/15566/16649/16650/16651/16658/16703/16705/16710/	16705	16705	ADMBA	FALSE	FALSE	FALSE	FALSE	FALSE	FALSE	FALSE
ICBR	ICBR	78	197	78	4EC54E	1198	16711	16711	nucleus of the inferior collicular brachium, rostral part	nucleus of the inferior collicular brachium, rostral part	/15564/15565/16649/16650/16651/16658/16703/16705/16710/16711/	/15564/15565/15566/16649/16650/16651/16658/16703/16705/16710/16711/	16710	16710	ADMBA	FALSE	FALSE	FALSE	FALSE	FALSE	FALSE	FALSE
ICBC	ICBC	78	197	78	4EC54E	1199	16712	16712	nucleus of the inferior collicular brachium, caudal part	nucleus of the inferior collicular brachium, caudal part	/15564/15565/16649/16650/16651/16658/16703/16705/16710/16712/	/15564/15565/15566/16649/16650/16651/16658/16703/16705/16710/16712/	16710	16710	ADMBA	FALSE	FALSE	FALSE	FALSE	FALSE	FALSE	FALSE
m1ALs	m1ALs	78	197	78	4EC54E	1200	16713	16713	superficial stratum of m1AL	superficial stratum of m1AL	/15564/15565/16649/16650/16651/16658/16703/16705/16713/	/15564/15565/15566/16649/16650/16651/16658/16703/16705/16713/	16705	16705	ADMBA	FALSE	FALSE	FALSE	FALSE	FALSE	FALSE	FALSE
SubBR	SubBR	78	197	78	4EC54E	1201	16714	16714	subbrachial nucleus, rostral part	subbrachial nucleus, rostral part	/15564/15565/16649/16650/16651/16658/16703/16705/16713/16714/	/15564/15565/15566/16649/16650/16651/16658/16703/16705/16713/16714/	16713	16713	ADMBA	FALSE	FALSE	FALSE	FALSE	FALSE	FALSE	FALSE
SubBC	SubBC	78	197	78	4EC54E	1202	16715	16715	subbrachial nucleus, caudal part	subbrachial nucleus, caudal part	/15564/15565/16649/16650/16651/16658/16703/16705/16713/16715/	/15564/15565/15566/16649/16650/16651/16658/16703/16705/16713/16715/	16713	16713	ADMBA	FALSE	FALSE	FALSE	FALSE	FALSE	FALSE	FALSE
m1AVL	m1AVL	23	179	23	17B317	1203	16716	16716	ventrolateral part of alar m1	ventrolateral part of alar m1	/15564/15565/16649/16650/16651/16658/16716/	/15564/15565/15566/16649/16650/16651/16658/16716/	16658	16658	ADMBA	FALSE	FALSE	FALSE	FALSE	FALSE	FALSE	FALSE
m1Lim	m1Lim	23	179	23	17B317	1204	16717	16717	liminal alar domain of m1	liminal alar domain of m1	/15564/15565/16649/16650/16651/16658/16716/16717/	/15564/15565/15566/16649/16650/16651/16658/16716/16717/	16716	16716	ADMBA	FALSE	FALSE	FALSE	FALSE	FALSE	FALSE	FALSE
m1Limv	m1Limv	23	179	23	17B317	1205	16718	16718	ventricular zone of m1Lim	ventricular zone of m1Lim	/15564/15565/16649/16650/16651/16658/16716/16717/16718/	/15564/15565/15566/16649/16650/16651/16658/16716/16717/16718/	16717	16717	ADMBA	FALSE	FALSE	FALSE	FALSE	FALSE	FALSE	FALSE
m1Limm	m1Limm	78	197	78	4EC54E	1206	16719	16719	mantle zone of m1Lim	mantle zone of m1Lim	/15564/15565/16649/16650/16651/16658/16716/16717/16719/	/15564/15565/15566/16649/16650/16651/16658/16716/16717/16719/	16717	16717	ADMBA	FALSE	FALSE	FALSE	FALSE	FALSE	FALSE	FALSE
m1Limp	m1Limp	78	197	78	4EC54E	1207	16720	16720	periventricular stratum of m1Lim	periventricular stratum of m1Lim	/15564/15565/16649/16650/16651/16658/16716/16717/16719/16720/	/15564/15565/15566/16649/16650/16651/16658/16716/16717/16719/16720/	16719	16719	ADMBA	FALSE	FALSE	FALSE	FALSE	FALSE	FALSE	FALSE
m1Lim-PAG	m1Lim-PAG	78	197	78	4EC54E	1208	16721	16721	m1Lim (VL) part of the periaqueductal gray	m1Lim (VL) part of the periaqueductal gray	/15564/15565/16649/16650/16651/16658/16716/16717/16719/16720/16721/	/15564/15565/15566/16649/16650/16651/16658/16716/16717/16719/16720/16721/	16720	16720	ADMBA	FALSE	FALSE	FALSE	FALSE	FALSE	TRUE	TRUE
m1Limi	m1Limi	78	197	78	4EC54E	1209	16722	16722	intermediate stratum of m1Lim	intermediate stratum of m1Lim	/15564/15565/16649/16650/16651/16658/16716/16717/16719/16722/	/15564/15565/15566/16649/16650/16651/16658/16716/16717/16719/16722/	16719	16719	ADMBA	FALSE	FALSE	FALSE	FALSE	FALSE	FALSE	FALSE
m1LimRt	m1LimRt	78	197	78	4EC54E	1210	16723	16723	m1Lim part of the midbrain reticular formation	m1Lim part of the midbrain reticular formation	/15564/15565/16649/16650/16651/16658/16716/16717/16719/16722/16723/	/15564/15565/15566/16649/16650/16651/16658/16716/16717/16719/16722/16723/	16722	16722	ADMBA	FALSE	FALSE	FALSE	FALSE	FALSE	TRUE	TRUE
m1Lims	m1Lims	78	197	78	4EC54E	1211	16724	16724	superficial stratum of m1Lim	superficial stratum of m1Lim	/15564/15565/16649/16650/16651/16658/16716/16717/16719/16724/	/15564/15565/15566/16649/16650/16651/16658/16716/16717/16719/16724/	16719	16719	ADMBA	FALSE	FALSE	FALSE	FALSE	FALSE	FALSE	FALSE
MTg	MTg	18	143	18	128F12	1212	16725	16725	m1 (rostral) midbrain tegmentum	m1 (rostral) midbrain tegmentum	/15564/15565/16649/16650/16725/	/15564/15565/15566/16649/16650/16725/	16650	16650	ADMBA	FALSE	FALSE	FALSE	FALSE	FALSE	FALSE	FALSE
m1B	m1B	18	143	18	128F12	1213	16726	16726	basal plate of m1	basal plate of m1	/15564/15565/16649/16650/16725/16726/	/15564/15565/15566/16649/16650/16725/16726/	16725	16725	ADMBA	TRUE	TRUE	TRUE	TRUE	TRUE	TRUE	TRUE
m1Bv	m1Bv	18	143	18	128F12	1214	16727	16727	ventricular zone of m1B	ventricular zone of m1B	/15564/15565/16649/16650/16725/16726/16727/	/15564/15565/15566/16649/16650/16725/16726/16727/	16726	16726	ADMBA	FALSE	FALSE	FALSE	FALSE	FALSE	FALSE	FALSE
m1Bm	m1Bm	69	172	71	45AC47	1215	16728	16728	mantle zone of m1B	mantle zone of m1B	/15564/15565/16649/16650/16725/16726/16728/	/15564/15565/15566/16649/16650/16725/16726/16728/	16726	16726	ADMBA	FALSE	FALSE	FALSE	FALSE	FALSE	FALSE	FALSE
m1Bp	m1Bp	69	172	71	45AC47	1216	16729	16729	periventricular stratum of m1B	periventricular stratum of m1B	/15564/15565/16649/16650/16725/16726/16728/16729/	/15564/15565/15566/16649/16650/16725/16726/16728/16729/	16728	16728	ADMBA	FALSE	FALSE	FALSE	FALSE	FALSE	FALSE	FALSE
m1B-PAG	m1B-PAG	69	172	71	45AC47	1217	16730	16730	m1B part of the periaqueductal gray	m1B part of the periaqueductal gray	/15564/15565/16649/16650/16725/16726/16728/16729/16730/	/15564/15565/15566/16649/16650/16725/16726/16728/16729/16730/	16729	16729	ADMBA	FALSE	FALSE	FALSE	FALSE	FALSE	TRUE	TRUE
m1PEW	m1PEW	69	172	71	45AC47	1218	16731	16731	m1 part of the pre-Edinger-Westphal nucleus	m1 part of the pre-Edinger-Westphal nucleus	/15564/15565/16649/16650/16725/16726/16728/16729/16731/	/15564/15565/15566/16649/16650/16725/16726/16728/16729/16731/	16729	16729	ADMBA	FALSE	FALSE	FALSE	FALSE	FALSE	FALSE	FALSE
m1Bi	m1Bi	69	172	71	45AC47	1219	16732	16732	intermediate stratum of m1B	intermediate stratum of m1B	/15564/15565/16649/16650/16725/16726/16728/16732/	/15564/15565/15566/16649/16650/16725/16726/16728/16732/	16728	16728	ADMBA	FALSE	FALSE	FALSE	FALSE	FALSE	FALSE	FALSE
RLi	RLi	69	172	71	45AC47	1220	16748	16748	rostral linear nucleus	rostral linear nucleus	/15564/15565/16649/16650/16725/16726/16728/16732/16748/	/15564/15565/15566/16649/16650/16725/16726/16728/16732/16748/	16732	16732	ADMBA	FALSE	FALSE	FALSE	FALSE	FALSE	FALSE	FALSE
3EW	3EW	69	172	71	45AC47	1221	16733	16733	oculomotor nucleus, Edinger-Westphal subnucleus	oculomotor nucleus, Edinger-Westphal subnucleus	/15564/15565/16649/16650/16725/16726/16728/16732/16733/	/15564/15565/15566/16649/16650/16725/16726/16728/16732/16733/	16732	16732	ADMBA	FALSE	FALSE	FALSE	FALSE	FALSE	FALSE	FALSE
3M	3M	69	172	71	45AC47	1222	16734	16734	oculomotor nucleus, main part	oculomotor nucleus, main part	/15564/15565/16649/16650/16725/16726/16728/16732/16734/	/15564/15565/15566/16649/16650/16725/16726/16728/16732/16734/	16732	16732	ADMBA	FALSE	FALSE	FALSE	FALSE	FALSE	TRUE	TRUE
m1BRt	m1BRt	69	172	71	45AC47	1223	16735	16735	medial basal reticular formation of m1	medial basal reticular formation of m1	/15564/15565/16649/16650/16725/16726/16728/16732/16735/	/15564/15565/15566/16649/16650/16725/16726/16728/16732/16735/	16732	16732	ADMBA	FALSE	FALSE	FALSE	FALSE	FALSE	FALSE	FALSE
m1PaR	m1PaR	69	172	71	45AC47	1224	16736	16736	pararubral nucleus, m1 part	pararubral nucleus, m1 part	/15564/15565/16649/16650/16725/16726/16728/16732/16736/	/15564/15565/15566/16649/16650/16725/16726/16728/16732/16736/	16732	16732	ADMBA	FALSE	FALSE	FALSE	FALSE	FALSE	FALSE	FALSE
RMC	RMC	69	172	71	45AC47	1225	16737	16737	red nucleus, magnocellular part	red nucleus, magnocellular part	/15564/15565/16649/16650/16725/16726/16728/16732/16737/	/15564/15565/15566/16649/16650/16725/16726/16728/16732/16737/	16732	16732	ADMBA	FALSE	FALSE	FALSE	FALSE	FALSE	FALSE	FALSE
m1Bs	m1Bs	69	172	71	45AC47	1226	16738	16738	superficial stratum of m1B	superficial stratum of m1B	/15564/15565/16649/16650/16725/16726/16728/16738/	/15564/15565/15566/16649/16650/16725/16726/16728/16738/	16728	16728	ADMBA	FALSE	FALSE	FALSE	FALSE	FALSE	FALSE	FALSE
m1PN	m1PN	69	172	71	45AC47	1227	16739	16739	m1 part of paranigral nucleus	m1 part of paranigral nucleus	/15564/15565/16649/16650/16725/16726/16728/16738/16739/	/15564/15565/15566/16649/16650/16725/16726/16728/16738/16739/	16738	16738	ADMBA	FALSE	FALSE	FALSE	FALSE	FALSE	FALSE	FALSE
m1SNC	m1SNC	69	172	71	45AC47	1228	16740	16740	substantia nigra compacta, m1 part	substantia nigra compacta, m1 part	/15564/15565/16649/16650/16725/16726/16728/16738/16740/	/15564/15565/15566/16649/16650/16725/16726/16728/16738/16740/	16738	16738	ADMBA	FALSE	FALSE	FALSE	FALSE	FALSE	FALSE	FALSE
m1SNR	m1SNR	69	172	71	45AC47	1229	16741	16741	substantia nigra reticulata, m1 part	substantia nigra reticulata, m1 part	/15564/15565/16649/16650/16725/16726/16728/16738/16741/	/15564/15565/15566/16649/16650/16725/16726/16728/16738/16741/	16738	16738	ADMBA	FALSE	FALSE	FALSE	FALSE	FALSE	FALSE	FALSE
m1PBP	m1PBP	69	172	71	45AC47	1230	112892283	22283	m1 part of parabrachialis pigmentosus	m1 part of parabrachialis pigmentosus	/15564/15565/16649/16650/16725/16726/16728/16738/112892283/	/15564/15565/15566/16649/16650/16725/16726/16728/16738/22283/	16738	16738	ADMBA	FALSE	FALSE	FALSE	FALSE	FALSE	FALSE	FALSE
m1F	m1F	55	138	55	378A37	1231	16742	16742	floor plate of m1	floor plate of m1	/15564/15565/16649/16650/16725/16742/	/15564/15565/15566/16649/16650/16725/16742/	16725	16725	ADMBA	TRUE	TRUE	TRUE	TRUE	TRUE	FALSE	FALSE
m1Fv	m1Fv	51	128	51	338033	1232	16743	16743	ventricular zone of m1F	ventricular zone of m1F	/15564/15565/16649/16650/16725/16742/16743/	/15564/15565/15566/16649/16650/16725/16742/16743/	16742	16742	ADMBA	FALSE	FALSE	FALSE	FALSE	FALSE	FALSE	FALSE
m1Fm	m1Fm	18	143	18	128F12	1233	16744	16744	mantle zone of m1F	mantle zone of m1F	/15564/15565/16649/16650/16725/16742/16744/	/15564/15565/15566/16649/16650/16725/16742/16744/	16742	16742	ADMBA	FALSE	FALSE	FALSE	FALSE	FALSE	FALSE	FALSE
m1Fp	m1Fp	18	143	18	128F12	1234	16745	16745	periventricular stratum of m1F	periventricular stratum of m1F	/15564/15565/16649/16650/16725/16742/16744/16745/	/15564/15565/15566/16649/16650/16725/16742/16744/16745/	16744	16744	ADMBA	FALSE	FALSE	FALSE	FALSE	FALSE	FALSE	FALSE
m1F-PAG	m1F-PAG	51	128	51	338033	1235	16746	16746	m1F part of the periaqueductal gray	m1F part of the periaqueductal gray	/15564/15565/16649/16650/16725/16742/16744/16745/16746/	/15564/15565/15566/16649/16650/16725/16742/16744/16745/16746/	16745	16745	ADMBA	FALSE	FALSE	FALSE	FALSE	FALSE	FALSE	FALSE
m1Fi	m1Fi	18	143	18	128F12	1236	16747	16747	intermediate stratum of m1F	intermediate stratum of m1F	/15564/15565/16649/16650/16725/16742/16744/16747/	/15564/15565/15566/16649/16650/16725/16742/16744/16747/	16744	16744	ADMBA	FALSE	FALSE	FALSE	FALSE	FALSE	FALSE	FALSE
m1Fs	m1Fs	18	143	18	128F12	1237	16749	16749	superficial stratum of m1F	superficial stratum of m1F	/15564/15565/16649/16650/16725/16742/16744/16749/	/15564/15565/15566/16649/16650/16725/16742/16744/16749/	16744	16744	ADMBA	FALSE	FALSE	FALSE	FALSE	FALSE	FALSE	FALSE
m1VTA	m1VTA	51	128	51	338033	1238	16750	16750	ventral tegmental area, m1 part	ventral tegmental area, m1 part	/15564/15565/16649/16650/16725/16742/16744/16749/16750/	/15564/15565/15566/16649/16650/16725/16742/16744/16749/16750/	16749	16749	ADMBA	FALSE	FALSE	FALSE	FALSE	FALSE	FALSE	FALSE
m2	m2	0	209	0	00D100	1239	16751	16751	mesomere 2 (preisthmus or caudal midbrain)	mesomere 2 (preisthmus or caudal midbrain)	/15564/15565/16649/16751/	/15564/15565/15566/16649/16751/	16649	16649	ADMBA	FALSE	FALSE	FALSE	FALSE	FALSE	FALSE	FALSE
PIsTt	PIsTt	0	209	0	00D100	1240	16752	16752	preisthmic midbrain tectum	preisthmic midbrain tectum	/15564/15565/16649/16751/16752/	/15564/15565/15566/16649/16751/16752/	16751	16751	ADMBA	FALSE	FALSE	FALSE	FALSE	FALSE	FALSE	FALSE
m2R	m2R	147	236	147	93EC93	1241	16753	16753	m2 roof	m2 roof	/15564/15565/16649/16751/16752/16753/	/15564/15565/15566/16649/16751/16752/16753/	16752	16752	ADMBA	TRUE	TRUE	TRUE	TRUE	TRUE	FALSE	FALSE
m2Rv	m2Rv	97	227	97	61E361	1242	112892285	22285	ventricular zone of m2R	ventricular zone of m2R	/15564/15565/16649/16751/16752/16753/112892285/	/15564/15565/15566/16649/16751/16752/16753/22285/	16753	16753	ADMBA	FALSE	FALSE	FALSE	FALSE	FALSE	FALSE	FALSE
m2Rm	m2Rm	147	236	147	93EC93	1243	112892287	22287	mantle zone of m2R	mantle zone of m2R	/15564/15565/16649/16751/16752/16753/112892287/	/15564/15565/15566/16649/16751/16752/16753/22287/	16753	16753	ADMBA	FALSE	FALSE	FALSE	FALSE	FALSE	FALSE	FALSE
m2Rp	m2Rp	147	236	147	93EC93	1244	112892289	22289	periventricular stratum of m2R	periventricular stratum of m2R	/15564/15565/16649/16751/16752/16753/112892287/112892289/	/15564/15565/15566/16649/16751/16752/16753/22287/22289/	112892287	22287	ADMBA	FALSE	FALSE	FALSE	FALSE	FALSE	FALSE	FALSE
m2Ri	m2Ri	147	236	147	93EC93	1245	112892291	22291	intermediate stratum of m2R	intermediate stratum of m2R	/15564/15565/16649/16751/16752/16753/112892287/112892291/	/15564/15565/15566/16649/16751/16752/16753/22287/22291/	112892287	22287	ADMBA	FALSE	FALSE	FALSE	FALSE	FALSE	FALSE	FALSE
m2Rs	m2Rs	147	236	147	93EC93	1246	112892293	22293	superficial stratum of m2R	superficial stratum of m2R	/15564/15565/16649/16751/16752/16753/112892287/112892293/	/15564/15565/15566/16649/16751/16752/16753/22287/22293/	112892287	22287	ADMBA	FALSE	FALSE	FALSE	FALSE	FALSE	FALSE	FALSE
m2A	m2A	0	209	0	00D100	1247	16754	16754	m2 alar plate	m2 alar plate	/15564/15565/16649/16751/16752/16754/	/15564/15565/15566/16649/16751/16752/16754/	16752	16752	ADMBA	TRUE	TRUE	TRUE	TRUE	TRUE	TRUE	TRUE
m2AD	m2AD	0	209	0	00D100	1248	16755	16755	dorsal part of m2A	dorsal part of m2A	/15564/15565/16649/16751/16752/16754/16755/	/15564/15565/15566/16649/16751/16752/16754/16755/	16754	16754	ADMBA	FALSE	FALSE	FALSE	FALSE	FALSE	FALSE	FALSE
m2ADv	m2ADv	0	209	0	00D100	1249	16756	16756	ventricular zone of m2AD	ventricular zone of m2AD	/15564/15565/16649/16751/16752/16754/16755/16756/	/15564/15565/15566/16649/16751/16752/16754/16755/16756/	16755	16755	ADMBA	FALSE	FALSE	FALSE	FALSE	FALSE	FALSE	FALSE
m2ADm	m2ADm	97	227	97	61E361	1250	16757	16757	mantle zone of m2AD	mantle zone of m2AD	/15564/15565/16649/16751/16752/16754/16755/16757/	/15564/15565/15566/16649/16751/16752/16754/16755/16757/	16755	16755	ADMBA	FALSE	FALSE	FALSE	FALSE	FALSE	FALSE	FALSE
m2ADp	m2ADp	97	227	97	61E361	1251	16758	16758	periventricular stratum of m2AD	periventricular stratum of m2AD	/15564/15565/16649/16751/16752/16754/16755/16757/16758/	/15564/15565/15566/16649/16751/16752/16754/16755/16757/16758/	16757	16757	ADMBA	FALSE	FALSE	FALSE	FALSE	FALSE	FALSE	FALSE
PIsD-PAG	PIsD-PAG	97	227	97	61E361	1252	16759	16759	dorsal preisthmic part of periaqueductal gray	dorsal preisthmic part of periaqueductal gray	/15564/15565/16649/16751/16752/16754/16755/16757/16758/16759/	/15564/15565/15566/16649/16751/16752/16754/16755/16757/16758/16759/	16758	16758	ADMBA	FALSE	FALSE	FALSE	FALSE	FALSE	FALSE	FALSE
m2ADi	m2ADi	97	227	97	61E361	1253	16760	16760	intermediate stratum of m2AD	intermediate stratum of m2AD	/15564/15565/16649/16751/16752/16754/16755/16757/16760/	/15564/15565/15566/16649/16751/16752/16754/16755/16757/16760/	16757	16757	ADMBA	FALSE	FALSE	FALSE	FALSE	FALSE	FALSE	FALSE
m2VPaC	m2VPaC	97	227	97	61E361	1254	112892295	22295	ventral paracommissural tectal nucleus, m2 part	ventral paracommissural tectal nucleus, m2 part	/15564/15565/16649/16751/16752/16754/16755/16757/16760/112892295/	/15564/15565/15566/16649/16751/16752/16754/16755/16757/16760/22295/	16760	16760	ADMBA	FALSE	FALSE	FALSE	FALSE	FALSE	FALSE	FALSE
m2ADs	m2ADs	97	227	97	61E361	1255	16761	16761	superficial stratum of m2AD	superficial stratum of m2AD	/15564/15565/16649/16751/16752/16754/16755/16757/16761/	/15564/15565/15566/16649/16751/16752/16754/16755/16757/16761/	16757	16757	ADMBA	FALSE	FALSE	FALSE	FALSE	FALSE	FALSE	FALSE
m2DPaC	m2DPaC	97	227	97	61E361	1256	112892297	22297	dorsal paracommissural tectal nucleus, m2 part	dorsal paracommissural tectal nucleus, m2 part	/15564/15565/16649/16751/16752/16754/16755/16757/16761/112892297/	/15564/15565/15566/16649/16751/16752/16754/16755/16757/16761/22297/	16761	16761	ADMBA	FALSE	FALSE	FALSE	FALSE	FALSE	FALSE	FALSE
m2ADL	m2ADL	0	209	0	00D100	1257	16762	16762	dorsolateral part of m2A	dorsolateral part of m2A	/15564/15565/16649/16751/16752/16754/16762/	/15564/15565/15566/16649/16751/16752/16754/16762/	16754	16754	ADMBA	FALSE	FALSE	FALSE	FALSE	FALSE	FALSE	FALSE
m2ADLv	m2ADLv	0	209	0	00D100	1258	16763	16763	ventricular zone of m2ADL	ventricular zone of m2ADL	/15564/15565/16649/16751/16752/16754/16762/16763/	/15564/15565/15566/16649/16751/16752/16754/16762/16763/	16762	16762	ADMBA	FALSE	FALSE	FALSE	FALSE	FALSE	FALSE	FALSE
m2ADLm	m2ADLm	97	227	97	61E361	1259	16764	16764	mantle zone of m2ADL	mantle zone of m2ADL	/15564/15565/16649/16751/16752/16754/16762/16764/	/15564/15565/15566/16649/16751/16752/16754/16762/16764/	16762	16762	ADMBA	FALSE	FALSE	FALSE	FALSE	FALSE	FALSE	FALSE
m2ADLp	m2ADLp	97	227	97	61E361	1260	16765	16765	periventricular stratum of m2ADL	periventricular stratum of m2ADL	/15564/15565/16649/16751/16752/16754/16762/16764/16765/	/15564/15565/15566/16649/16751/16752/16754/16762/16764/16765/	16764	16764	ADMBA	FALSE	FALSE	FALSE	FALSE	FALSE	FALSE	FALSE
PIsDL-PAG	PIsDL-PAG	97	227	97	61E361	1261	16766	16766	dorsolateral preisthmic part of periaqueductal gray	dorsolateral preisthmic part of periaqueductal gray	/15564/15565/16649/16751/16752/16754/16762/16764/16765/16766/	/15564/15565/15566/16649/16751/16752/16754/16762/16764/16765/16766/	16765	16765	ADMBA	FALSE	FALSE	FALSE	FALSE	FALSE	FALSE	FALSE
m2ADLi	m2ADLi	97	227	97	61E361	1262	16767	16767	intermediate stratum of m2ADL	intermediate stratum of m2ADL	/15564/15565/16649/16751/16752/16754/16762/16764/16767/	/15564/15565/15566/16649/16751/16752/16754/16762/16764/16767/	16764	16764	ADMBA	FALSE	FALSE	FALSE	FALSE	FALSE	FALSE	FALSE
SagD	SagD	97	227	97	61E361	1263	16768	16768	nucleus sagulum, deep part	nucleus sagulum, deep part	/15564/15565/16649/16751/16752/16754/16762/16764/16767/16768/	/15564/15565/15566/16649/16751/16752/16754/16762/16764/16767/16768/	16767	16767	ADMBA	FALSE	FALSE	FALSE	FALSE	FALSE	FALSE	FALSE
m2ADLs	m2ADLs	97	227	97	61E361	1264	16769	16769	superficial stratum of m2ADL	superficial stratum of m2ADL	/15564/15565/16649/16751/16752/16754/16762/16764/16769/	/15564/15565/15566/16649/16751/16752/16754/16762/16764/16769/	16764	16764	ADMBA	FALSE	FALSE	FALSE	FALSE	FALSE	FALSE	FALSE
SagS	SagS	97	227	97	61E361	1265	16770	16770	nucleus sagulum, superficial part	nucleus sagulum, superficial part	/15564/15565/16649/16751/16752/16754/16762/16764/16769/16770/	/15564/15565/15566/16649/16751/16752/16754/16762/16764/16769/16770/	16769	16769	ADMBA	FALSE	FALSE	FALSE	FALSE	FALSE	FALSE	FALSE
m2AL	m2AL	0	209	0	00D100	1266	16771	16771	lateral part of m2A	lateral part of m2A	/15564/15565/16649/16751/16752/16754/16771/	/15564/15565/15566/16649/16751/16752/16754/16771/	16754	16754	ADMBA	FALSE	FALSE	FALSE	FALSE	FALSE	FALSE	FALSE
m2ALv	m2ALv	0	209	0	00D100	1267	16772	16772	ventricular zone of m2AL	ventricular zone of m2AL	/15564/15565/16649/16751/16752/16754/16771/16772/	/15564/15565/15566/16649/16751/16752/16754/16771/16772/	16771	16771	ADMBA	FALSE	FALSE	FALSE	FALSE	FALSE	FALSE	FALSE
m2ALm	m2ALm	97	227	97	61E361	1268	16773	16773	mantle zone of m2AL	mantle zone of m2AL	/15564/15565/16649/16751/16752/16754/16771/16773/	/15564/15565/15566/16649/16751/16752/16754/16771/16773/	16771	16771	ADMBA	FALSE	FALSE	FALSE	FALSE	FALSE	FALSE	FALSE
m2ALp	m2ALp	97	227	97	61E361	1269	16774	16774	periventricular stratum of m2AL	periventricular stratum of m2AL	/15564/15565/16649/16751/16752/16754/16771/16773/16774/	/15564/15565/15566/16649/16751/16752/16754/16771/16773/16774/	16773	16773	ADMBA	FALSE	FALSE	FALSE	FALSE	FALSE	FALSE	FALSE
PIsL-PAG	PIsL-PAG	97	227	97	61E361	1270	16775	16775	lateral part of preisthmic periaqueductal gray	lateral part of preisthmic periaqueductal gray	/15564/15565/16649/16751/16752/16754/16771/16773/16774/16775/	/15564/15565/15566/16649/16751/16752/16754/16771/16773/16774/16775/	16774	16774	ADMBA	FALSE	FALSE	FALSE	FALSE	FALSE	TRUE	TRUE
m2ALi	m2ALi	97	227	97	61E361	1271	16776	16776	intermediate stratum of m2AL	intermediate stratum of m2AL	/15564/15565/16649/16751/16752/16754/16771/16773/16776/	/15564/15565/15566/16649/16751/16752/16754/16771/16773/16776/	16773	16773	ADMBA	FALSE	FALSE	FALSE	FALSE	FALSE	FALSE	FALSE
CnF	CnF	97	227	97	61E361	1272	16777	16777	cuneiform nucleus	cuneiform nucleus	/15564/15565/16649/16751/16752/16754/16771/16773/16776/16777/	/15564/15565/15566/16649/16751/16752/16754/16771/16773/16776/16777/	16776	16776	ADMBA	FALSE	FALSE	FALSE	FALSE	FALSE	FALSE	FALSE
m2ALs	m2ALs	97	227	97	61E361	1273	16778	16778	superficial stratum of m2AL	superficial stratum of m2AL	/15564/15565/16649/16751/16752/16754/16771/16773/16778/	/15564/15565/15566/16649/16751/16752/16754/16771/16773/16778/	16773	16773	ADMBA	FALSE	FALSE	FALSE	FALSE	FALSE	FALSE	FALSE
CnFS	CnFS	97	227	97	61E361	1274	16779	16779	superficial cuneiform nucleus	superficial cuneiform nucleus	/15564/15565/16649/16751/16752/16754/16771/16773/16778/16779/	/15564/15565/15566/16649/16751/16752/16754/16771/16773/16778/16779/	16778	16778	ADMBA	FALSE	FALSE	FALSE	FALSE	FALSE	FALSE	FALSE
m2AVL	m2AVL	0	209	0	00D100	1275	16780	16780	ventrolateral part of m2A	ventrolateral part of m2A	/15564/15565/16649/16751/16752/16754/16780/	/15564/15565/15566/16649/16751/16752/16754/16780/	16754	16754	ADMBA	FALSE	FALSE	FALSE	FALSE	FALSE	FALSE	FALSE
m2Lim	m2Lim	0	209	0	00D100	1276	16781	16781	liminal alar domain of m2	liminal alar domain of m2	/15564/15565/16649/16751/16752/16754/16780/16781/	/15564/15565/15566/16649/16751/16752/16754/16780/16781/	16780	16780	ADMBA	FALSE	FALSE	FALSE	FALSE	FALSE	FALSE	FALSE
m2Limv	m2Limv	0	209	0	00D100	1277	16782	16782	ventricular zone of m2Lim	ventricular zone of m2Lim	/15564/15565/16649/16751/16752/16754/16780/16781/16782/	/15564/15565/15566/16649/16751/16752/16754/16780/16781/16782/	16781	16781	ADMBA	FALSE	FALSE	FALSE	FALSE	FALSE	FALSE	FALSE
m2Limm	m2Limm	97	227	97	61E361	1278	16783	16783	mantle zone of m2Lim	mantle zone of m2Lim	/15564/15565/16649/16751/16752/16754/16780/16781/16783/	/15564/15565/15566/16649/16751/16752/16754/16780/16781/16783/	16781	16781	ADMBA	FALSE	FALSE	FALSE	FALSE	FALSE	FALSE	FALSE
m2Limp	m2Limp	97	227	97	61E361	1279	16784	16784	periventricular stratum of m2Lim	periventricular stratum of m2Lim	/15564/15565/16649/16751/16752/16754/16780/16781/16783/16784/	/15564/15565/15566/16649/16751/16752/16754/16780/16781/16783/16784/	16783	16783	ADMBA	FALSE	FALSE	FALSE	FALSE	FALSE	FALSE	FALSE
m2Lim-PAG	m2Lim-PAG	97	227	97	61E361	1280	16785	16785	liminal periaqueductal gray of m2	liminal periaqueductal gray of m2	/15564/15565/16649/16751/16752/16754/16780/16781/16783/16784/16785/	/15564/15565/15566/16649/16751/16752/16754/16780/16781/16783/16784/16785/	16784	16784	ADMBA	FALSE	FALSE	FALSE	FALSE	FALSE	TRUE	TRUE
m2Limi	m2Limi	97	227	97	61E361	1281	16786	16786	intermediate stratum of m2Lim	intermediate stratum of m2Lim	/15564/15565/16649/16751/16752/16754/16780/16781/16783/16786/	/15564/15565/15566/16649/16751/16752/16754/16780/16781/16783/16786/	16783	16783	ADMBA	FALSE	FALSE	FALSE	FALSE	FALSE	FALSE	FALSE
SCnF	SCnF	97	227	97	61E361	1282	16787	16787	subcuneiform nucleus	subcuneiform nucleus	/15564/15565/16649/16751/16752/16754/16780/16781/16783/16786/16787/	/15564/15565/15566/16649/16751/16752/16754/16780/16781/16783/16786/16787/	16786	16786	ADMBA	FALSE	FALSE	FALSE	FALSE	FALSE	FALSE	FALSE
m2LimRt	m2LimRt	97	227	97	61E361	1283	16788	16788	liminal reticular formation of m2	liminal reticular formation of m2	/15564/15565/16649/16751/16752/16754/16780/16781/16783/16786/16788/	/15564/15565/15566/16649/16751/16752/16754/16780/16781/16783/16786/16788/	16786	16786	ADMBA	FALSE	FALSE	FALSE	FALSE	FALSE	FALSE	FALSE
m2Lims	m2Lims	97	227	97	61E361	1284	16789	16789	superficial stratum of m2Lim	superficial stratum of m2Lim	/15564/15565/16649/16751/16752/16754/16780/16781/16783/16789/	/15564/15565/15566/16649/16751/16752/16754/16780/16781/16783/16789/	16783	16783	ADMBA	FALSE	FALSE	FALSE	FALSE	FALSE	FALSE	FALSE
PIsTg	PIsTg	0	167	0	00A700	1285	16790	16790	preisthmic tegmentum	preisthmic tegmentum	/15564/15565/16649/16751/16790/	/15564/15565/15566/16649/16751/16790/	16751	16751	ADMBA	FALSE	FALSE	FALSE	FALSE	FALSE	FALSE	FALSE
m2B	m2B	0	167	0	00A700	1286	16791	16791	m2 basal plate	m2 basal plate	/15564/15565/16649/16751/16790/16791/	/15564/15565/15566/16649/16751/16790/16791/	16790	16790	ADMBA	TRUE	TRUE	TRUE	TRUE	TRUE	TRUE	TRUE
m2Bv	m2Bv	0	167	0	00A700	1287	16792	16792	ventricular zone of m2B	ventricular zone of m2B	/15564/15565/16649/16751/16790/16791/16792/	/15564/15565/15566/16649/16751/16790/16791/16792/	16791	16791	ADMBA	FALSE	FALSE	FALSE	FALSE	FALSE	FALSE	FALSE
m2Bm	m2Bm	12	191	12	0CBF0C	1288	16793	16793	mantle zone of m2B	mantle zone of m2B	/15564/15565/16649/16751/16790/16791/16793/	/15564/15565/15566/16649/16751/16790/16791/16793/	16791	16791	ADMBA	FALSE	FALSE	FALSE	FALSE	FALSE	FALSE	FALSE
m2Bp	m2Bp	12	191	12	0CBF0C	1289	16794	16794	periventricular stratum of m2B	periventricular stratum of m2B	/15564/15565/16649/16751/16790/16791/16793/16794/	/15564/15565/15566/16649/16751/16790/16791/16793/16794/	16793	16793	ADMBA	FALSE	FALSE	FALSE	FALSE	FALSE	FALSE	FALSE
m2B-PAG	m2B-PAG	12	191	12	0CBF0C	1290	16795	16795	basal m2 periaqueductal gray	basal m2 periaqueductal gray	/15564/15565/16649/16751/16790/16791/16793/16794/16795/	/15564/15565/15566/16649/16751/16790/16791/16793/16794/16795/	16794	16794	ADMBA	FALSE	FALSE	FALSE	FALSE	FALSE	TRUE	TRUE
m2DR	m2DR	12	191	12	0CBF0C	1291	16796	16796	m2 part of the dorsal raphe nucleus	m2 part of the dorsal raphe nucleus	/15564/15565/16649/16751/16790/16791/16793/16794/16796/	/15564/15565/15566/16649/16751/16790/16791/16793/16794/16796/	16794	16794	ADMBA	FALSE	FALSE	FALSE	FALSE	FALSE	FALSE	FALSE
m2Bi	m2Bi	12	191	12	0CBF0C	1292	16797	16797	intermediate stratum of m2B	intermediate stratum of m2B	/15564/15565/16649/16751/16790/16791/16793/16797/	/15564/15565/15566/16649/16751/16790/16791/16793/16797/	16793	16793	ADMBA	FALSE	FALSE	FALSE	FALSE	FALSE	FALSE	FALSE
m2BRt	m2BRt	12	191	12	0CBF0C	1293	16798	16798	reticular formation of basal m2	reticular formation of basal m2	/15564/15565/16649/16751/16790/16791/16793/16797/16798/	/15564/15565/15566/16649/16751/16790/16791/16793/16797/16798/	16797	16797	ADMBA	FALSE	FALSE	FALSE	FALSE	FALSE	FALSE	FALSE
m2PaR	m2PaR	12	191	12	0CBF0C	1294	16799	16799	m2 part of pararubral nucleus	m2 part of pararubral nucleus	/15564/15565/16649/16751/16790/16791/16793/16797/16799/	/15564/15565/15566/16649/16751/16790/16791/16793/16797/16799/	16797	16797	ADMBA	FALSE	FALSE	FALSE	FALSE	FALSE	FALSE	FALSE
m2Bs	m2Bs	12	191	12	0CBF0C	1295	16800	16800	superficial stratum of m2B	superficial stratum of m2B	/15564/15565/16649/16751/16790/16791/16793/16800/	/15564/15565/15566/16649/16751/16790/16791/16793/16800/	16793	16793	ADMBA	FALSE	FALSE	FALSE	FALSE	FALSE	FALSE	FALSE
m2PN	m2PN	12	191	12	0CBF0C	1296	16801	16801	m2 part of paranigral nucleus	m2 part of paranigral nucleus	/15564/15565/16649/16751/16790/16791/16793/16800/16801/	/15564/15565/15566/16649/16751/16790/16791/16793/16800/16801/	16800	16800	ADMBA	FALSE	FALSE	FALSE	FALSE	FALSE	FALSE	FALSE
m2PBP	m2PBP	12	191	12	0CBF0C	1297	16802	16802	m2 part of nucleus parabrachialis pigmentosus	m2 part of nucleus parabrachialis pigmentosus	/15564/15565/16649/16751/16790/16791/16793/16800/16802/	/15564/15565/15566/16649/16751/16790/16791/16793/16800/16802/	16800	16800	ADMBA	FALSE	FALSE	FALSE	FALSE	FALSE	FALSE	FALSE
m2SNC	m2SNC	12	191	12	0CBF0C	1298	16803	16803	m2 part of substantia nigra compacta	m2 part of substantia nigra compacta	/15564/15565/16649/16751/16790/16791/16793/16800/16803/	/15564/15565/15566/16649/16751/16790/16791/16793/16800/16803/	16800	16800	ADMBA	FALSE	FALSE	FALSE	FALSE	FALSE	FALSE	FALSE
m2SNR	m2SNR	12	191	12	0CBF0C	1299	16804	16804	m2 part of substantia nigra reticulata	m2 part of substantia nigra reticulata	/15564/15565/16649/16751/16790/16791/16793/16800/16804/	/15564/15565/15566/16649/16751/16790/16791/16793/16800/16804/	16800	16800	ADMBA	FALSE	FALSE	FALSE	FALSE	FALSE	FALSE	FALSE
m2F	m2F	68	159	68	449F44	1300	16805	16805	m2 floor plate	m2 floor plate	/15564/15565/16649/16751/16790/16805/	/15564/15565/15566/16649/16751/16790/16805/	16790	16790	ADMBA	FALSE	TRUE	TRUE	TRUE	TRUE	FALSE	FALSE
m2Fv	m2Fv	63	148	63	3F943F	1301	112892299	22299	ventricular zone of m2F	ventricular zone of m2F	/15564/15565/16649/16751/16790/16805/112892299/	/15564/15565/15566/16649/16751/16790/16805/22299/	16805	16805	ADMBA	FALSE	FALSE	FALSE	FALSE	FALSE	FALSE	FALSE
m2Fm	m2Fm	0	167	0	00A700	1302	112892301	22301	mantle zone of m2F	mantle zone of m2F	/15564/15565/16649/16751/16790/16805/112892301/	/15564/15565/15566/16649/16751/16790/16805/22301/	16805	16805	ADMBA	FALSE	FALSE	FALSE	FALSE	FALSE	FALSE	FALSE
m2Fp	m2Fp	0	167	0	00A700	1303	112892303	22303	periventricular stratum of m2F	periventricular stratum of m2F	/15564/15565/16649/16751/16790/16805/112892301/112892303/	/15564/15565/15566/16649/16751/16790/16805/22301/22303/	112892301	22301	ADMBA	FALSE	FALSE	FALSE	FALSE	FALSE	FALSE	FALSE
m2Fi	m2Fi	0	167	0	00A700	1304	112892305	22305	intermediate stratum of m2F	intermediate stratum of m2F	/15564/15565/16649/16751/16790/16805/112892301/112892305/	/15564/15565/15566/16649/16751/16790/16805/22301/22305/	112892301	22301	ADMBA	FALSE	FALSE	FALSE	FALSE	FALSE	FALSE	FALSE
m2Fs	m2Fs	0	167	0	00A700	1305	112892307	22307	superficial stratum of m2F	superficial stratum of m2F	/15564/15565/16649/16751/16790/16805/112892301/112892307/	/15564/15565/15566/16649/16751/16790/16805/22301/22307/	112892301	22301	ADMBA	FALSE	FALSE	FALSE	FALSE	FALSE	FALSE	FALSE
m2VTA	m2VTA	63	148	63	3F943F	1306	16806	16806	m2 part of VTA	m2 part of VTA	/15564/15565/16649/16751/16790/16805/112892301/112892307/16806/	/15564/15565/15566/16649/16751/16790/16805/22301/22307/16806/	112892307	22307	ADMBA	FALSE	FALSE	FALSE	FALSE	FALSE	FALSE	FALSE
IF	IF	63	148	63	3F943F	1307	16807	16807	interfascicular nucleus	interfascicular nucleus	/15564/15565/16649/16751/16790/16805/112892301/112892307/16807/	/15564/15565/15566/16649/16751/16790/16805/22301/22307/16807/	112892307	22307	ADMBA	FALSE	FALSE	FALSE	FALSE	FALSE	FALSE	FALSE
H	H	234	55	255	EA37FF	1308	16808	16808	hindbrain	hindbrain	/15564/15565/16808/	/15564/15565/16808/	15565	15565	ADMBA	FALSE	FALSE	FALSE	FALSE	FALSE	FALSE	FALSE
PPH	PPH	234	55	255	EA37FF	1309	16809	16809	prepontine hindbrain	prepontine hindbrain	/15564/15565/16808/16809/	/15564/15565/16808/16809/	16808	16808	ADMBA	FALSE	FALSE	FALSE	FALSE	FALSE	FALSE	FALSE
is	r0	234	55	255	EA37FF	1310	16810	16810	isthmus	rhombomere 0 (isthmus)	/15564/15565/16808/16809/16810/	/15564/15565/16808/16809/16810/	16809	16809	ADMBA	FALSE	FALSE	FALSE	FALSE	FALSE	FALSE	FALSE
isR	r0R	243	139	255	F38BFF	1311	16811	16811	isthmic roof plate	r0 roof plate	/15564/15565/16808/16809/16810/16811/	/15564/15565/16808/16809/16810/16811/	16810	16810	ADMBA	TRUE	TRUE	TRUE	TRUE	TRUE	FALSE	FALSE
isRv	r0Rv	240	112	255	F070FF	1312	16812	16812	ventricular zone of isR	ventricular zone of r0R	/15564/15565/16808/16809/16810/16811/16812/	/15564/15565/16808/16809/16810/16811/16812/	16811	16811	ADMBA	FALSE	FALSE	FALSE	FALSE	FALSE	FALSE	FALSE
isRm	r0Rm	243	139	255	F38BFF	1313	114403715	23715	mantle zone of isR	mantle zone of r0R	/15564/15565/16808/16809/16810/16811/114403715/	/15564/15565/16808/16809/16810/16811/23715/	16811	16811	ADMBA	FALSE	FALSE	FALSE	FALSE	FALSE	FALSE	FALSE
isRp	r0Rp	243	139	255	F38BFF	1314	114403719	23719	periventricular stratum of isR	periventricular stratum of r0R	/15564/15565/16808/16809/16810/16811/114403715/114403719/	/15564/15565/16808/16809/16810/16811/23715/23719/	114403715	23715	ADMBA	FALSE	FALSE	FALSE	FALSE	FALSE	FALSE	FALSE
isRi	r0Ri	243	139	255	F38BFF	1315	114403723	23723	intermediate stratum of isR	intermediate stratum of r0R	/15564/15565/16808/16809/16810/16811/114403715/114403723/	/15564/15565/16808/16809/16810/16811/23715/23723/	114403715	23715	ADMBA	FALSE	FALSE	FALSE	FALSE	FALSE	FALSE	FALSE
isRs	r0Rs	243	139	255	F38BFF	1316	114403727	23727	superficial stratum of isR	superficial stratum of r0R	/15564/15565/16808/16809/16810/16811/114403715/114403727/	/15564/15565/16808/16809/16810/16811/23715/23727/	114403715	23715	ADMBA	FALSE	FALSE	FALSE	FALSE	FALSE	FALSE	FALSE
isA	r0A	234	55	255	EA37FF	1317	16813	16813	isthmic alar plate	r0 alar plate	/15564/15565/16808/16809/16810/16813/	/15564/15565/16808/16809/16810/16813/	16810	16810	ADMBA	TRUE	TRUE	TRUE	TRUE	TRUE	TRUE	TRUE
CbV	CbV	234	55	255	EA37FF	1318	16814	16814	cerebellar vermis	cerebellar vermis	/15564/15565/16808/16809/16810/16813/16814/	/15564/15565/16808/16809/16810/16813/16814/	16813	16813	ADMBA	FALSE	FALSE	FALSE	FALSE	TRUE	FALSE	FALSE
CbVLip	CbVLip	234	55	255	EA37FF	1319	16815	16815	rhombic lip of cerebellar vermis	rhombic lip of cerebellar vermis	/15564/15565/16808/16809/16810/16813/16814/16815/	/15564/15565/16808/16809/16810/16813/16814/16815/	16814	16814	ADMBA	FALSE	FALSE	FALSE	FALSE	FALSE	FALSE	FALSE
CbV-EGL	CbV-EGL	234	55	255	EA37FF	1320	16816	16816	external granular layer of CbV	external granular layer of CbV	/15564/15565/16808/16809/16810/16813/16814/16816/	/15564/15565/16808/16809/16810/16813/16814/16816/	16814	16814	ADMBA	FALSE	FALSE	FALSE	FALSE	FALSE	FALSE	FALSE
CbVv	CbVv	234	55	255	EA37FF	1321	16817	16817	ventricular zone of cerebellar vermis	ventricular zone of cerebellar vermis	/15564/15565/16808/16809/16810/16813/16814/16817/	/15564/15565/16808/16809/16810/16813/16814/16817/	16814	16814	ADMBA	FALSE	FALSE	FALSE	FALSE	FALSE	FALSE	FALSE
CbVm	CbVm	240	112	255	F070FF	1322	16818	16818	mantle zone of cerebellar vermis	mantle zone of cerebellar vermis	/15564/15565/16808/16809/16810/16813/16814/16818/	/15564/15565/16808/16809/16810/16813/16814/16818/	16814	16814	ADMBA	FALSE	FALSE	FALSE	FALSE	FALSE	FALSE	FALSE
CbVp	CbVp	240	112	255	F070FF	1323	16819	16819	periventricular stratum of cerebellar vermis	periventricular stratum of cerebellar vermis	/15564/15565/16808/16809/16810/16813/16814/16818/16819/	/15564/15565/16808/16809/16810/16813/16814/16818/16819/	16818	16818	ADMBA	FALSE	FALSE	FALSE	FALSE	FALSE	FALSE	FALSE
CbVWM	CbVWM	240	112	255	F070FF	1324	16820	16820	white matter of cerebellar vermis	white matter of cerebellar vermis	/15564/15565/16808/16809/16810/16813/16814/16818/16819/16820/	/15564/15565/16808/16809/16810/16813/16814/16818/16819/16820/	16819	16819	ADMBA	FALSE	FALSE	FALSE	FALSE	FALSE	TRUE	TRUE
CbVi	CbVi	240	112	255	F070FF	1325	16821	16821	intermediate stratum of cerebellar vermis	intermediate stratum of cerebellar vermis	/15564/15565/16808/16809/16810/16813/16814/16818/16821/	/15564/15565/16808/16809/16810/16813/16814/16818/16821/	16818	16818	ADMBA	FALSE	FALSE	FALSE	FALSE	FALSE	FALSE	FALSE
CbVN	CbVN	240	112	255	F070FF	1326	16822	16822	cerebellar nuclei of CbV	cerebellar nuclei of CbV	/15564/15565/16808/16809/16810/16813/16814/16818/16821/16822/	/15564/15565/16808/16809/16810/16813/16814/16818/16821/16822/	16821	16821	ADMBA	FALSE	FALSE	FALSE	FALSE	FALSE	FALSE	FALSE
Med	Med	240	112	255	F070FF	1327	16823	16823	medial (fastigial) cerebellar nucleus	medial (fastigial) cerebellar nucleus	/15564/15565/16808/16809/16810/16813/16814/16818/16821/16822/16823/	/15564/15565/16808/16809/16810/16813/16814/16818/16821/16822/16823/	16822	16822	ADMBA	FALSE	FALSE	FALSE	FALSE	FALSE	TRUE	TRUE
MedM	MedM	240	112	255	F070FF	1328	16824	16824	medial (main) part of Med	medial (main) part of Med	/15564/15565/16808/16809/16810/16813/16814/16818/16821/16822/16823/16824/	/15564/15565/16808/16809/16810/16813/16814/16818/16821/16822/16823/16824/	16823	16823	ADMBA	FALSE	FALSE	FALSE	FALSE	FALSE	FALSE	FALSE
MedL	MedL	240	112	255	F070FF	1329	16825	16825	lateral part of Med	lateral part of Med	/15564/15565/16808/16809/16810/16813/16814/16818/16821/16822/16823/16825/	/15564/15565/16808/16809/16810/16813/16814/16818/16821/16822/16823/16825/	16823	16823	ADMBA	FALSE	FALSE	FALSE	FALSE	FALSE	FALSE	FALSE
MedDL	MedDL	240	112	255	F070FF	1330	16826	16826	dorsolateral part of Med	dorsolateral part of Med	/15564/15565/16808/16809/16810/16813/16814/16818/16821/16822/16823/16826/	/15564/15565/16808/16809/16810/16813/16814/16818/16821/16822/16823/16826/	16823	16823	ADMBA	FALSE	FALSE	FALSE	FALSE	FALSE	FALSE	FALSE
isVeCb	r0VeCb	240	112	255	F070FF	1331	16827	16827	isthmic vestibulocerebellar nucleus	r0 vestibulocerebellar nucleus	/15564/15565/16808/16809/16810/16813/16814/16818/16821/16827/	/15564/15565/16808/16809/16810/16813/16814/16818/16821/16827/	16821	16821	ADMBA	FALSE	FALSE	FALSE	FALSE	FALSE	TRUE	TRUE
CbVs	CbVs	240	112	255	F070FF	1332	16828	16828	superficial stratum of cerebellar vermis	superficial stratum of cerebellar vermis	/15564/15565/16808/16809/16810/16813/16814/16818/16828/	/15564/15565/16808/16809/16810/16813/16814/16818/16828/	16818	16818	ADMBA	FALSE	FALSE	FALSE	FALSE	FALSE	FALSE	FALSE
CbVCx	CbVCx	240	112	255	F070FF	1333	16829	16829	cortex of cerebellar vermis	cortex of cerebellar vermis	/15564/15565/16808/16809/16810/16813/16814/16818/16828/16829/	/15564/15565/16808/16809/16810/16813/16814/16818/16828/16829/	16828	16828	ADMBA	FALSE	FALSE	FALSE	FALSE	FALSE	FALSE	FALSE
1Cb	1Cb	240	112	255	F070FF	1334	16830	16830	lobule 1 of cerebellar vermis	lobule 1 of cerebellar vermis	/15564/15565/16808/16809/16810/16813/16814/16818/16828/16829/16830/	/15564/15565/16808/16809/16810/16813/16814/16818/16828/16829/16830/	16829	16829	ADMBA	FALSE	FALSE	FALSE	FALSE	FALSE	FALSE	FALSE
2Cb	2Cb	240	112	255	F070FF	1335	16831	16831	lobule 2 of cerebellar vermis	lobule 2 of cerebellar vermis	/15564/15565/16808/16809/16810/16813/16814/16818/16828/16829/16831/	/15564/15565/16808/16809/16810/16813/16814/16818/16828/16829/16831/	16829	16829	ADMBA	FALSE	FALSE	FALSE	FALSE	FALSE	FALSE	FALSE
3Cb	3Cb	240	112	255	F070FF	1336	16832	16832	lobule 3 of cerebellar vermis	lobule 3 of cerebellar vermis	/15564/15565/16808/16809/16810/16813/16814/16818/16828/16829/16832/	/15564/15565/16808/16809/16810/16813/16814/16818/16828/16829/16832/	16829	16829	ADMBA	FALSE	FALSE	FALSE	FALSE	FALSE	FALSE	FALSE
4Cb	4Cb	240	112	255	F070FF	1337	16833	16833	lobule 4 of cerebellar vermis	lobule 4 of cerebellar vermis	/15564/15565/16808/16809/16810/16813/16814/16818/16828/16829/16833/	/15564/15565/16808/16809/16810/16813/16814/16818/16828/16829/16833/	16829	16829	ADMBA	FALSE	FALSE	FALSE	FALSE	FALSE	FALSE	FALSE
5Cb	5Cb	240	112	255	F070FF	1338	16834	16834	lobule 5 of cerebellar vermis	lobule 5 of cerebellar vermis	/15564/15565/16808/16809/16810/16813/16814/16818/16828/16829/16834/	/15564/15565/16808/16809/16810/16813/16814/16818/16828/16829/16834/	16829	16829	ADMBA	FALSE	FALSE	FALSE	FALSE	FALSE	FALSE	FALSE
6Cb	6Cb	240	112	255	F070FF	1339	16835	16835	lobule 6 of cerebellar vermis	lobule 6 of cerebellar vermis	/15564/15565/16808/16809/16810/16813/16814/16818/16828/16829/16835/	/15564/15565/16808/16809/16810/16813/16814/16818/16828/16829/16835/	16829	16829	ADMBA	FALSE	FALSE	FALSE	FALSE	FALSE	FALSE	FALSE
7Cb	7Cb	240	112	255	F070FF	1340	16836	16836	lobule 7 of cerebellar vermis	lobule 7 of cerebellar vermis	/15564/15565/16808/16809/16810/16813/16814/16818/16828/16829/16836/	/15564/15565/16808/16809/16810/16813/16814/16818/16828/16829/16836/	16829	16829	ADMBA	FALSE	FALSE	FALSE	FALSE	FALSE	FALSE	FALSE
8Cb	8Cb	240	112	255	F070FF	1341	16837	16837	lobule 8 of cerebellar vermis	lobule 8 of cerebellar vermis	/15564/15565/16808/16809/16810/16813/16814/16818/16828/16829/16837/	/15564/15565/16808/16809/16810/16813/16814/16818/16828/16829/16837/	16829	16829	ADMBA	FALSE	FALSE	FALSE	FALSE	FALSE	FALSE	FALSE
9Cb	9Cb	240	112	255	F070FF	1342	16838	16838	lobule 9 of cerebellar vermis	lobule 9 of cerebellar vermis	/15564/15565/16808/16809/16810/16813/16814/16818/16828/16829/16838/	/15564/15565/16808/16809/16810/16813/16814/16818/16828/16829/16838/	16829	16829	ADMBA	FALSE	FALSE	FALSE	FALSE	FALSE	FALSE	FALSE
10Cb	10Cb	240	112	255	F070FF	1343	16839	16839	lobule 10 of cerebellar vermis	lobule 10 of cerebellar vermis	/15564/15565/16808/16809/16810/16813/16814/16818/16828/16829/16839/	/15564/15565/16808/16809/16810/16813/16814/16818/16828/16829/16839/	16829	16829	ADMBA	FALSE	FALSE	FALSE	FALSE	FALSE	FALSE	FALSE
MolV	MolV	240	112	255	F070FF	1344	16840	16840	molecular layer of CbVCx	molecular layer of CbVCx	/15564/15565/16808/16809/16810/16813/16814/16818/16828/16829/16840/	/15564/15565/16808/16809/16810/16813/16814/16818/16828/16829/16840/	16829	16829	ADMBA	FALSE	FALSE	FALSE	FALSE	FALSE	TRUE	TRUE
PkV	PkV	211	50	230	D332E6	1345	16841	16841	Purkinje cell layer of CbVCx	Purkinje cell layer of CbVCx	/15564/15565/16808/16809/16810/16813/16814/16818/16828/16829/16841/	/15564/15565/16808/16809/16810/16813/16814/16818/16828/16829/16841/	16829	16829	ADMBA	FALSE	FALSE	FALSE	FALSE	FALSE	FALSE	FALSE
IGrV	IGrV	187	44	204	BB2CCC	1346	16842	16842	internal granular layer of CbVCx	internal granular layer of CbVCx	/15564/15565/16808/16809/16810/16813/16814/16818/16828/16829/16842/	/15564/15565/16808/16809/16810/16813/16814/16818/16828/16829/16842/	16829	16829	ADMBA	FALSE	FALSE	FALSE	FALSE	FALSE	TRUE	TRUE
isADL	r0ADL	234	55	255	EA37FF	1347	16843	16843	dorsolateral (non-cerebellar) part of isA	dorsolateral (non-cerebellar) part of r0A	/15564/15565/16808/16809/16810/16813/16843/	/15564/15565/16808/16809/16810/16813/16843/	16813	16813	ADMBA	FALSE	FALSE	FALSE	FALSE	FALSE	FALSE	FALSE
isADLv	r0ADLv	234	55	255	EA37FF	1348	111220612	20612	ventricular zone of isADL	ventricular zone of r0ADL	/15564/15565/16808/16809/16810/16813/16843/111220612/	/15564/15565/16808/16809/16810/16813/16843/20612/	16843	16843	ADMBA	FALSE	FALSE	FALSE	FALSE	FALSE	FALSE	FALSE
isADLm	r0ADLm	240	112	255	F070FF	1349	111220614	20614	mantle zone of isADL	mantle zone of r0ADL	/15564/15565/16808/16809/16810/16813/16843/111220614/	/15564/15565/16808/16809/16810/16813/16843/20614/	16843	16843	ADMBA	FALSE	FALSE	FALSE	FALSE	FALSE	FALSE	FALSE
isADLp	r0ADLp	240	112	255	F070FF	1350	112892309	22309	periventricular stratum of isADL	periventricular stratum of r0ADL	/15564/15565/16808/16809/16810/16813/16843/111220614/112892309/	/15564/15565/16808/16809/16810/16813/16843/20614/22309/	111220614	20614	ADMBA	FALSE	FALSE	FALSE	FALSE	FALSE	FALSE	FALSE
isADLi	r0ADLi	240	112	255	F070FF	1351	112892311	22311	intermediate stratum of isADL	intermediate stratum of r0ADL	/15564/15565/16808/16809/16810/16813/16843/111220614/112892311/	/15564/15565/16808/16809/16810/16813/16843/20614/22311/	111220614	20614	ADMBA	FALSE	FALSE	FALSE	FALSE	FALSE	FALSE	FALSE
isADLs	r0ADLs	240	112	255	F070FF	1352	112892313	22313	superficial stratum of isADL	superficial stratum of r0ADL	/15564/15565/16808/16809/16810/16813/16843/111220614/112892313/	/15564/15565/16808/16809/16810/16813/16843/20614/22313/	111220614	20614	ADMBA	FALSE	FALSE	FALSE	FALSE	FALSE	FALSE	FALSE
PBC	PBC	234	55	255	EA37FF	1353	16844	16844	parabrachial complex	parabrachial complex	/15564/15565/16808/16809/16810/16813/16843/16844/	/15564/15565/16808/16809/16810/16813/16843/16844/	16843	16843	ADMBA	FALSE	FALSE	FALSE	FALSE	FALSE	FALSE	FALSE
PBv	PBv	234	55	255	EA37FF	1354	16845	16845	ventricular zone of the PBC	ventricular zone of the PBC	/15564/15565/16808/16809/16810/16813/16843/16844/16845/	/15564/15565/16808/16809/16810/16813/16843/16844/16845/	16844	16844	ADMBA	FALSE	FALSE	FALSE	FALSE	FALSE	FALSE	FALSE
PBm	PBm	240	112	255	F070FF	1355	16846	16846	mantle zone of the PBC	mantle zone of the PBC	/15564/15565/16808/16809/16810/16813/16843/16844/16846/	/15564/15565/16808/16809/16810/16813/16843/16844/16846/	16844	16844	ADMBA	FALSE	FALSE	FALSE	FALSE	FALSE	FALSE	FALSE
PBp	PBp	240	112	255	F070FF	1356	16847	16847	periventricular stratum of the PBC	periventricular stratum of the PBC	/15564/15565/16808/16809/16810/16813/16843/16844/16846/16847/	/15564/15565/16808/16809/16810/16813/16843/16844/16846/16847/	16846	16846	ADMBA	FALSE	FALSE	FALSE	FALSE	FALSE	FALSE	FALSE
PB-PAG	PB-PAG	240	112	255	F070FF	1357	16848	16848	parabrachial part of the periaqueductal gray	parabrachial part of the periaqueductal gray	/15564/15565/16808/16809/16810/16813/16843/16844/16846/16847/16848/	/15564/15565/16808/16809/16810/16813/16843/16844/16846/16847/16848/	16847	16847	ADMBA	FALSE	FALSE	FALSE	FALSE	FALSE	FALSE	FALSE
PBi	PBi	240	112	255	F070FF	1358	16849	16849	intermediate stratum of the PBC	intermediate stratum of the PBC	/15564/15565/16808/16809/16810/16813/16843/16844/16846/16849/	/15564/15565/16808/16809/16810/16813/16843/16844/16846/16849/	16846	16846	ADMBA	FALSE	FALSE	FALSE	FALSE	FALSE	FALSE	FALSE
MPB	MPB	240	112	255	F070FF	1359	16850	16850	medial parabrachial nucleus	medial parabrachial nucleus	/15564/15565/16808/16809/16810/16813/16843/16844/16846/16849/16850/	/15564/15565/16808/16809/16810/16813/16843/16844/16846/16849/16850/	16849	16849	ADMBA	FALSE	FALSE	FALSE	FALSE	FALSE	FALSE	FALSE
PBs	PBs	240	112	255	F070FF	1360	16851	16851	superficial stratum of the PBC	superficial stratum of the PBC	/15564/15565/16808/16809/16810/16813/16843/16844/16846/16851/	/15564/15565/16808/16809/16810/16813/16843/16844/16846/16851/	16846	16846	ADMBA	FALSE	FALSE	FALSE	FALSE	FALSE	FALSE	FALSE
LPB	LPB	240	112	255	F070FF	1361	16852	16852	lateral parabrachial nucleus	lateral parabrachial nucleus	/15564/15565/16808/16809/16810/16813/16843/16844/16846/16851/16852/	/15564/15565/16808/16809/16810/16813/16843/16844/16846/16851/16852/	16851	16851	ADMBA	FALSE	FALSE	FALSE	FALSE	FALSE	FALSE	FALSE
KF	KF	240	112	255	F070FF	1362	16853	16853	Koelliker-Fuse nucleus	Koelliker-Fuse nucleus	/15564/15565/16808/16809/16810/16813/16843/16844/16846/16851/16853/	/15564/15565/16808/16809/16810/16813/16843/16844/16846/16851/16853/	16851	16851	ADMBA	FALSE	FALSE	FALSE	FALSE	FALSE	FALSE	FALSE
Ist	Ist	234	55	255	EA37FF	1363	16854	16854	isthmus proper	rhombomere 0 proper	/15564/15565/16808/16809/16810/16813/16843/16854/	/15564/15565/16808/16809/16810/16813/16843/16854/	16843	16843	ADMBA	FALSE	FALSE	FALSE	FALSE	FALSE	FALSE	FALSE
Istv	Istv	234	55	255	EA37FF	1364	16855	16855	ventricular zone of Ist	ventricular zone of Ist	/15564/15565/16808/16809/16810/16813/16843/16854/16855/	/15564/15565/16808/16809/16810/16813/16843/16854/16855/	16854	16854	ADMBA	FALSE	FALSE	FALSE	FALSE	FALSE	FALSE	FALSE
Istm	Istm	240	112	255	F070FF	1365	16856	16856	mantle zone of Ist	mantle zone of Ist	/15564/15565/16808/16809/16810/16813/16843/16854/16856/	/15564/15565/16808/16809/16810/16813/16843/16854/16856/	16854	16854	ADMBA	FALSE	FALSE	FALSE	FALSE	FALSE	FALSE	FALSE
Istp	Istp	240	112	255	F070FF	1366	16857	16857	periventricular stratum of Ist	periventricular stratum of Ist	/15564/15565/16808/16809/16810/16813/16843/16854/16856/16857/	/15564/15565/16808/16809/16810/16813/16843/16854/16856/16857/	16856	16856	ADMBA	FALSE	FALSE	FALSE	FALSE	FALSE	FALSE	FALSE
Ist-PAG	Ist-PAG	240	112	255	F070FF	1367	16858	16858	isthmic part of the periaqueductal gray	r0 part of the periaqueductal gray	/15564/15565/16808/16809/16810/16813/16843/16854/16856/16857/16858/	/15564/15565/16808/16809/16810/16813/16843/16854/16856/16857/16858/	16857	16857	ADMBA	FALSE	FALSE	FALSE	FALSE	FALSE	FALSE	FALSE
Isti	Isti	240	112	255	F070FF	1368	16859	16859	intermediate stratum of Ist	intermediate stratum of Ist	/15564/15565/16808/16809/16810/16813/16843/16854/16856/16859/	/15564/15565/16808/16809/16810/16813/16843/16854/16856/16859/	16856	16856	ADMBA	FALSE	FALSE	FALSE	FALSE	FALSE	FALSE	FALSE
DLL	DLL	240	112	255	F070FF	1369	16860	16860	dorsal nucleus of the lateral lemniscus	dorsal nucleus of the lateral lemniscus	/15564/15565/16808/16809/16810/16813/16843/16854/16856/16859/16860/	/15564/15565/16808/16809/16810/16813/16843/16854/16856/16859/16860/	16859	16859	ADMBA	FALSE	FALSE	FALSE	FALSE	FALSE	FALSE	FALSE
Ists	Ists	240	112	255	F070FF	1370	16861	16861	superficial stratum of Ist	superficial stratum of Ist	/15564/15565/16808/16809/16810/16813/16843/16854/16856/16861/	/15564/15565/16808/16809/16810/16813/16843/16854/16856/16861/	16856	16856	ADMBA	FALSE	FALSE	FALSE	FALSE	FALSE	FALSE	FALSE
PBG	PBG	240	112	255	F070FF	1371	16862	16862	parabigeminal nucleus	parabigeminal nucleus	/15564/15565/16808/16809/16810/16813/16843/16854/16856/16861/16862/	/15564/15565/16808/16809/16810/16813/16843/16854/16856/16861/16862/	16861	16861	ADMBA	FALSE	FALSE	FALSE	FALSE	FALSE	FALSE	FALSE
PeLA	PeLA	240	112	255	F070FF	1372	16863	16863	perilemniscal isthmic area	perilemniscal r0 area	/15564/15565/16808/16809/16810/16813/16843/16854/16856/16861/16863/	/15564/15565/16808/16809/16810/16813/16843/16854/16856/16861/16863/	16861	16861	ADMBA	FALSE	FALSE	FALSE	FALSE	FALSE	FALSE	FALSE
isAVL	r0AVL	234	55	255	EA37FF	1373	16864	16864	ventrolateral part of isA	ventrolateral part of r0A	/15564/15565/16808/16809/16810/16813/16864/	/15564/15565/16808/16809/16810/16813/16864/	16813	16813	ADMBA	FALSE	FALSE	FALSE	FALSE	FALSE	FALSE	FALSE
isLim	r0Lim	234	55	255	EA37FF	1374	16865	16865	liminal part of alar isthmus	liminal part of alar rhombomere 0	/15564/15565/16808/16809/16810/16813/16864/16865/	/15564/15565/16808/16809/16810/16813/16864/16865/	16864	16864	ADMBA	FALSE	FALSE	FALSE	FALSE	FALSE	FALSE	FALSE
isLimv	r0Limv	234	55	255	EA37FF	1375	16866	16866	ventricular zone of isLim	ventricular zone of r0Lim	/15564/15565/16808/16809/16810/16813/16864/16865/16866/	/15564/15565/16808/16809/16810/16813/16864/16865/16866/	16865	16865	ADMBA	FALSE	FALSE	FALSE	FALSE	FALSE	FALSE	FALSE
isLimm	r0Limm	240	112	255	F070FF	1376	16867	16867	mantle zone of isLim	mantle zone of r0Lim	/15564/15565/16808/16809/16810/16813/16864/16865/16867/	/15564/15565/16808/16809/16810/16813/16864/16865/16867/	16865	16865	ADMBA	FALSE	FALSE	FALSE	FALSE	FALSE	FALSE	FALSE
isLimp	r0Limp	240	112	255	F070FF	1377	16868	16868	periventricular stratum of isLim	periventricular stratum of r0Lim	/15564/15565/16808/16809/16810/16813/16864/16865/16867/16868/	/15564/15565/16808/16809/16810/16813/16864/16865/16867/16868/	16867	16867	ADMBA	FALSE	FALSE	FALSE	FALSE	FALSE	FALSE	FALSE
isLim-PAG	r0Lim-PAG	240	112	255	F070FF	1378	16869	16869	isthmic liminal part of the periaqueductal gray	r0 liminal part of the periaqueductal gray	/15564/15565/16808/16809/16810/16813/16864/16865/16867/16868/16869/	/15564/15565/16808/16809/16810/16813/16864/16865/16867/16868/16869/	16868	16868	ADMBA	FALSE	FALSE	FALSE	FALSE	FALSE	FALSE	FALSE
isMes5	r0Mes5	240	112	255	F070FF	1379	16870	16870	isthmic part of mesencephalic trigeminal nucleus	r0 part of mesencephalic trigeminal nucleus	/15564/15565/16808/16809/16810/16813/16864/16865/16867/16868/16870/	/15564/15565/16808/16809/16810/16813/16864/16865/16867/16868/16870/	16868	16868	ADMBA	FALSE	FALSE	FALSE	FALSE	FALSE	FALSE	FALSE
isLimi	r0Limi	240	112	255	F070FF	1380	16871	16871	intermediate stratum of isLim	intermediate stratum of r0Lim	/15564/15565/16808/16809/16810/16813/16864/16865/16867/16871/	/15564/15565/16808/16809/16810/16813/16864/16865/16867/16871/	16867	16867	ADMBA	FALSE	FALSE	FALSE	FALSE	FALSE	FALSE	FALSE
MiTg	MiTg	240	112	255	F070FF	1381	16872	16872	microcellular tegmental nucleus	microcellular tegmental nucleus	/15564/15565/16808/16809/16810/16813/16864/16865/16867/16871/16872/	/15564/15565/16808/16809/16810/16813/16864/16865/16867/16871/16872/	16871	16871	ADMBA	FALSE	FALSE	FALSE	FALSE	FALSE	FALSE	FALSE
isLimRt	r0LimRt	240	112	255	F070FF	1382	16873	16873	isthmic liminal reticular area	r0 liminal reticular area	/15564/15565/16808/16809/16810/16813/16864/16865/16867/16871/16873/	/15564/15565/16808/16809/16810/16813/16864/16865/16867/16871/16873/	16871	16871	ADMBA	FALSE	FALSE	FALSE	FALSE	FALSE	FALSE	FALSE
isLims	r0Lims	240	112	255	F070FF	1383	16874	16874	superficial stratum of isLim	superficial stratum of r0Lim	/15564/15565/16808/16809/16810/16813/16864/16865/16867/16874/	/15564/15565/16808/16809/16810/16813/16864/16865/16867/16874/	16867	16867	ADMBA	FALSE	FALSE	FALSE	FALSE	FALSE	FALSE	FALSE
isILL	r0ILL	240	112	255	F070FF	1384	16875	16875	isthmic part of the intermediate lateral lemniscal nucleus	r0 part of the intermediate lateral lemniscal nucleus	/15564/15565/16808/16809/16810/16813/16864/16865/16867/16874/16875/	/15564/15565/16808/16809/16810/16813/16864/16865/16867/16874/16875/	16874	16874	ADMBA	FALSE	FALSE	FALSE	FALSE	FALSE	FALSE	FALSE
isPaL	r0PaL	240	112	255	F070FF	1385	16886	16886	paralemniscal isthmic area	paralemniscal r0 area	/15564/15565/16808/16809/16810/16813/16864/16865/16867/16874/16886/	/15564/15565/16808/16809/16810/16813/16864/16865/16867/16874/16886/	16874	16874	ADMBA	FALSE	FALSE	FALSE	FALSE	FALSE	FALSE	FALSE
isB	r0B	187	44	204	BB2CCC	1386	16876	16876	isthmic basal plate	r0 basal plate	/15564/15565/16808/16809/16810/16876/	/15564/15565/16808/16809/16810/16876/	16810	16810	ADMBA	TRUE	TRUE	TRUE	TRUE	TRUE	TRUE	TRUE
isBv	r0Bv	187	44	204	BB2CCC	1387	111220616	20616	ventricular zone of isB	ventricular zone of r0B	/15564/15565/16808/16809/16810/16876/111220616/	/15564/15565/16808/16809/16810/16876/20616/	16876	16876	ADMBA	FALSE	FALSE	FALSE	FALSE	FALSE	FALSE	FALSE
isBm	r0Bm	211	50	230	D332E6	1388	111220618	20618	mantle zone of isB	mantle zone of r0B	/15564/15565/16808/16809/16810/16876/111220618/	/15564/15565/16808/16809/16810/16876/20618/	16876	16876	ADMBA	FALSE	FALSE	FALSE	FALSE	FALSE	FALSE	FALSE
isBL	r0BL	211	50	230	D332E6	1389	16877	16877	lateral part of the isB	lateral part of the r0B	/15564/15565/16808/16809/16810/16876/16877/	/15564/15565/16808/16809/16810/16876/16877/	16876	16876	ADMBA	FALSE	FALSE	FALSE	FALSE	FALSE	FALSE	FALSE
isBLv	r0BLv	187	44	204	BB2CCC	1390	16878	16878	ventricular zone of isBL	ventricular zone of r0BL	/15564/15565/16808/16809/16810/16876/16877/16878/	/15564/15565/16808/16809/16810/16876/16877/16878/	16877	16877	ADMBA	FALSE	FALSE	FALSE	FALSE	FALSE	FALSE	FALSE
isBLm	r0BLm	211	50	230	D332E6	1391	16879	16879	mantle zone of isBL	mantle zone of r0BL	/15564/15565/16808/16809/16810/16876/16877/16879/	/15564/15565/16808/16809/16810/16876/16877/16879/	16877	16877	ADMBA	FALSE	FALSE	FALSE	FALSE	FALSE	FALSE	FALSE
isBLp	r0BLp	211	50	230	D332E6	1392	16880	16880	periventricular stratum of isBL	periventricular stratum of r0BL	/15564/15565/16808/16809/16810/16876/16877/16879/16880/	/15564/15565/16808/16809/16810/16876/16877/16879/16880/	16879	16879	ADMBA	FALSE	FALSE	FALSE	FALSE	FALSE	FALSE	FALSE
[truncated: 1,221 more rows]

## Sheet: SupplementaryData3
Supplementary Data 3. DevCCF vs CCFv3 Voxel Mapping
[truncated: 5,191 more rows]

[truncated: 1 more sheets: SupplementaryData4]
