# Supplementary material for: Developmental mouse brain common coordinate framework
Source: Nat Commun. 2024 Oct 21;15:9072. doi: 10.1038/s41467-024-53254-w (PMC11494176; doi:10.1038/s41467-024-53254-w)
Supplement: Supplementary file 6 — Source Data [file 41467_2024_53254_MOESM6_ESM.xlsx]

## Sheet: Fig 4g Atlas Parent ROI Volumes
Age	Subject	Acronym	ID16	Voxel Count	Volume (mm3)		Acronym	(Multiple Items)
E11-5	DevCCF	Pall	15903	105274	0.842192
E11-5	DevCCF	SPall	15751	101594	0.812752		Row Labels	Sum of Volume (mm3; without SpC
E11-5	DevCCF	THy	15622	34734	0.277872		E11-5	5.36688
E11-5	DevCCF	PHy	16211	14268	0.114144		E13-5	19.6101
E11-5	DevCCF	p3	16309	33276	0.266208		E15-5	42.4221
E11-5	DevCCF	p2	16375	39260	0.31408		E18-5	82.066
E11-5	DevCCF	p1	16509	26708	0.213664		P04	196.522
E11-5	DevCCF	M	16649	93750	0.75		P14	382.692
E11-5	DevCCF	PPH	16809	77182	0.617456		P56	448.166
E11-5	DevCCF	PH	17092	59220	0.47376		Grand Total	1176.85
E11-5	DevCCF	PMH	17220	23436	0.187488
E11-5	DevCCF	MH	17352	62158	0.497264
E11-5	DevCCF	SpC	17651	116698	0.933584
E13-5	DevCCF	Pall	15903	472409	3.77927
E13-5	DevCCF	SPall	15751	350951	2.80761
E13-5	DevCCF	THy	15622	87541	0.700328
E13-5	DevCCF	PHy	16211	68620	0.54896
E13-5	DevCCF	p3	16309	81121	0.648968
E13-5	DevCCF	p2	16375	161663	1.2933
E13-5	DevCCF	p1	16509	83915	0.67132
E13-5	DevCCF	M	16649	337810	2.70248
E13-5	DevCCF	PPH	16809	202965	1.62372
E13-5	DevCCF	PH	17092	206905	1.65524
E13-5	DevCCF	PMH	17220	108558	0.868464
E13-5	DevCCF	MH	17352	288801	2.31041
E13-5	DevCCF	SpC	17651	107459	0.859672
E15-5	DevCCF	Pall	15903	1465819	11.7266
E15-5	DevCCF	SPall	15751	814992	6.51994
E15-5	DevCCF	THy	15622	152159	1.21727
E15-5	DevCCF	PHy	16211	142571	1.14057
E15-5	DevCCF	p3	16309	167093	1.33674
E15-5	DevCCF	p2	16375	303420	2.42736
E15-5	DevCCF	p1	16509	204885	1.63908
E15-5	DevCCF	M	16649	609311	4.87449
E15-5	DevCCF	PPH	16809	417612	3.3409
E15-5	DevCCF	PH	17092	375726	3.00581
E15-5	DevCCF	PMH	17220	174552	1.39642
E15-5	DevCCF	MH	17352	474625	3.797
E15-5	DevCCF	SpC	17651	168158	1.34526
E18-5	DevCCF	Pall	15903	3923695	31.3896
E18-5	DevCCF	SPall	15751	1188071	9.50457
E18-5	DevCCF	THy	15622	227412	1.8193
E18-5	DevCCF	PHy	16211	236834	1.89467
E18-5	DevCCF	p3	16309	310197	2.48158
E18-5	DevCCF	p2	16375	539029	4.31223
E18-5	DevCCF	p1	16509	419972	3.35978
E18-5	DevCCF	M	16649	1000358	8.00286
E18-5	DevCCF	PPH	16809	849316	6.79453
E18-5	DevCCF	PH	17092	506519	4.05215
E18-5	DevCCF	PMH	17220	395362	3.1629
E18-5	DevCCF	MH	17352	661485	5.29188
E18-5	DevCCF	SpC	17651	423056	3.38445
P04	DevCCF	Pall	15903	11724806	93.7984
P04	DevCCF	SPall	15751	2587324	20.6986
P04	DevCCF	THy	15622	423088	3.3847
P04	DevCCF	PHy	16211	572416	4.57933
P04	DevCCF	p3	16309	534564	4.27651
P04	DevCCF	p2	16375	1060370	8.48296
P04	DevCCF	p1	16509	477096	3.81677
P04	DevCCF	M	16649	1984414	15.8753
P04	DevCCF	PPH	16809	2344728	18.7578
P04	DevCCF	PH	17092	988710	7.90968
P04	DevCCF	PMH	17220	537660	4.30128
P04	DevCCF	MH	17352	1330062	10.6405
P04	DevCCF	SpC	17651	381736	3.05389
P14	DevCCF	Pall	15903	24216161	193.729
P14	DevCCF	SPall	15751	5545468	44.3637
P14	DevCCF	THy	15622	551955	4.41564
P14	DevCCF	PHy	16211	823739	6.58991
P14	DevCCF	p3	16309	737232	5.89786
P14	DevCCF	p2	16375	2267548	18.1404
P14	DevCCF	p1	16509	687930	5.50344
P14	DevCCF	M	16649	2056975	16.4558
P14	DevCCF	PPH	16809	6026946	48.2156
P14	DevCCF	PH	17092	1356669	10.8534
P14	DevCCF	PMH	17220	1046380	8.37104
P14	DevCCF	MH	17352	2519562	20.1565
P14	DevCCF	SpC	17651	17131	0.137048
P56	DevCCF	Pall	15903	27183545	217.468
P56	DevCCF	SPall	15751	6540621	52.325
P56	DevCCF	THy	15622	636080	5.08864
P56	DevCCF	PHy	16211	910769	7.28615
P56	DevCCF	p3	16309	807707	6.46166
P56	DevCCF	p2	16375	2240095	17.9208
P56	DevCCF	p1	16509	744352	5.95482
P56	DevCCF	M	16649	2197377	17.579
P56	DevCCF	PPH	16809	8241240	65.9299
P56	DevCCF	PH	17092	2051070	16.4086
P56	DevCCF	PMH	17220	1439725	11.5178
P56	DevCCF	MH	17352	3028234	24.2259
P56	DevCCF	SpC	17651	13642	0.109136

## Sheet: Fig 5i GAD2 Occupancy
Age	Subject	Sex	ROI Index	ROI	ID16	Voxel_Values_Sums	Max ROI voxels	GAD2 Occupancy
E11-5	BB0731	M	1	Pall	15903	190472	4.34787e+06	0.0438081
E11-5	BB0731	M	2	SPall	15751	797046	4.1787e+06	0.19074
E11-5	BB0731	M	3	THy	15622	144328	1.42515e+06	0.101272
E11-5	BB0731	M	4	PHy	16211	23660.2	581873	0.040662
E11-5	BB0731	M	7	p1	16509	79132.1	1.09035e+06	0.0725751
E11-5	BB0731	M	6	p2	16375	90252	1.6146e+06	0.0558975
E11-5	BB0731	M	5	p3	16309	84401.9	1.36414e+06	0.0618717
E11-5	BB0731	M	8	M	16649	198771	3.82668e+06	0.0519433
E11-5	BB0731	M	9	PPH	16809	142642	3.14163e+06	0.0454037
E11-5	BB0731	M	10	PH	17092	119171	2.37224e+06	0.0502357
E11-5	BB0731	M	11	PMH	17220	46327.8	939046	0.0493349
E11-5	BB0731	M	12	MH	17352	226380	2.49103e+06	0.0908779
E11-5	BB0732	F	1	Pall	15903	157280	4.52123e+06	0.0347869
E11-5	BB0732	F	2	SPall	15751	592282	4.34532e+06	0.136303
E11-5	BB0732	F	3	THy	15622	156259	1.48197e+06	0.10544
E11-5	BB0732	F	4	PHy	16211	34212.6	605074	0.0565428
E11-5	BB0732	F	7	p1	16509	90761.6	1.13382e+06	0.0800491
E11-5	BB0732	F	6	p2	16375	102167	1.67898e+06	0.0608506
E11-5	BB0732	F	5	p3	16309	63837.3	1.41853e+06	0.0450022
E11-5	BB0732	F	8	M	16649	194735	3.97926e+06	0.0489374
E11-5	BB0732	F	9	PPH	16809	89272.2	3.2669e+06	0.0273263
E11-5	BB0732	F	10	PH	17092	79344.3	2.46683e+06	0.0321645
E11-5	BB0732	F	11	PMH	17220	50325.5	976488	0.0515372
E11-5	BB0732	F	12	MH	17352	192687	2.59035e+06	0.0743863
E11-5	BB0733	M	1	Pall	15903	201237	4.52161e+06	0.0445055
E11-5	BB0733	M	2	SPall	15751	1.0794e+06	4.34568e+06	0.248385
E11-5	BB0733	M	3	THy	15622	154880	1.4821e+06	0.104501
E11-5	BB0733	M	4	PHy	16211	28252.8	605125	0.0466892
E11-5	BB0733	M	7	p1	16509	88018.6	1.13392e+06	0.0776234
E11-5	BB0733	M	6	p2	16375	112319	1.67912e+06	0.0668916
E11-5	BB0733	M	5	p3	16309	90545.6	1.41865e+06	0.063825
E11-5	BB0733	M	8	M	16649	188957	3.97959e+06	0.0474814
E11-5	BB0733	M	9	PPH	16809	119279	3.26717e+06	0.0365083
E11-5	BB0733	M	10	PH	17092	123975	2.46703e+06	0.0502527
E11-5	BB0733	M	11	PMH	17220	58558.8	976569	0.0599638
E11-5	BB0733	M	12	MH	17352	263886	2.59057e+06	0.101864
E11-5	BB0762	M	1	Pall	15903	114805	4.36292e+06	0.0263138
E11-5	BB0762	M	2	SPall	15751	654847	4.19317e+06	0.15617
E11-5	BB0762	M	3	THy	15622	139957	1.43008e+06	0.0978668
E11-5	BB0762	M	4	PHy	16211	17124.2	583888	0.0293279
E11-5	BB0762	M	7	p1	16509	51412.5	1.09412e+06	0.0469897
E11-5	BB0762	M	6	p2	16375	58356.8	1.62019e+06	0.0360186
E11-5	BB0762	M	5	p3	16309	58269.5	1.36887e+06	0.0425677
E11-5	BB0762	M	8	M	16649	108502	3.83993e+06	0.0282561
E11-5	BB0762	M	9	PPH	16809	33453.7	3.15251e+06	0.0106118
E11-5	BB0762	M	10	PH	17092	59341.8	2.38045e+06	0.0249288
E11-5	BB0762	M	11	PMH	17220	21805.9	942296	0.0231412
E11-5	BB0762	M	12	MH	17352	74093.4	2.49965e+06	0.0296415
E11-5	BB0763	F	1	Pall	15903	110817	4.54436e+06	0.0243856
E11-5	BB0763	F	2	SPall	15751	730028	4.36755e+06	0.167148
E11-5	BB0763	F	3	THy	15622	107725	1.48955e+06	0.0723201
E11-5	BB0763	F	4	PHy	16211	10834.3	608170	0.0178146
E11-5	BB0763	F	7	p1	16509	72525.7	1.13962e+06	0.06364
E11-5	BB0763	F	6	p2	16375	31795.6	1.68757e+06	0.0188411
E11-5	BB0763	F	5	p3	16309	54039.5	1.42579e+06	0.0379014
E11-5	BB0763	F	8	M	16649	117166	3.99962e+06	0.0292943
E11-5	BB0763	F	9	PPH	16809	87658.5	3.28361e+06	0.0266958
E11-5	BB0763	F	10	PH	17092	68947.6	2.47945e+06	0.0278077
E11-5	BB0763	F	11	PMH	17220	32161.5	981483	0.0327682
E11-5	BB0763	F	12	MH	17352	172804	2.60361e+06	0.0663712
E11-5	BB0764	F	1	Pall	15903	213120	4.60851e+06	0.046245
E11-5	BB0764	F	2	SPall	15751	985154	4.4292e+06	0.222423
E11-5	BB0764	F	3	THy	15622	184271	1.51058e+06	0.121987
E11-5	BB0764	F	4	PHy	16211	26086.5	616754	0.0422964
E11-5	BB0764	F	7	p1	16509	86260.4	1.15571e+06	0.0746385
E11-5	BB0764	F	6	p2	16375	88115	1.71139e+06	0.0514875
E11-5	BB0764	F	5	p3	16309	75898.5	1.44592e+06	0.0524916
E11-5	BB0764	F	8	M	16649	184883	4.05607e+06	0.0455817
E11-5	BB0764	F	9	PPH	16809	143254	3.32996e+06	0.0430197
E11-5	BB0764	F	10	PH	17092	151375	2.51445e+06	0.0602023
E11-5	BB0764	F	11	PMH	17220	61759	995337	0.0620484
E11-5	BB0764	F	12	MH	17352	215645	2.64036e+06	0.0816725
E11-5	BB0767	F	1	Pall	15903	192500	4.50149e+06	0.0427637
E11-5	BB0767	F	2	SPall	15751	602637	4.32634e+06	0.139295
E11-5	BB0767	F	3	THy	15622	145740	1.4755e+06	0.0987732
E11-5	BB0767	F	4	PHy	16211	20830.1	602432	0.0345767
E11-5	BB0767	F	7	p1	16509	63864	1.12887e+06	0.0565732
E11-5	BB0767	F	6	p2	16375	85169.9	1.67164e+06	0.0509498
E11-5	BB0767	F	5	p3	16309	71653.6	1.41234e+06	0.050734
E11-5	BB0767	F	8	M	16649	174804	3.96188e+06	0.0441214
E11-5	BB0767	F	9	PPH	16809	76666.6	3.25263e+06	0.0235706
E11-5	BB0767	F	10	PH	17092	96336.9	2.45606e+06	0.0392242
E11-5	BB0767	F	11	PMH	17220	37160.1	972223	0.0382218
E11-5	BB0767	F	12	MH	17352	91936	2.57904e+06	0.0356474
E13-5	BB0836	F	1	Pall	15903	1.06987e+06	1.49723e+07	0.0714566
E13-5	BB0836	F	2	SPall	15751	5.23493e+06	1.11515e+07	0.469437
E13-5	BB0836	F	3	THy	15622	947175	2.77405e+06	0.341441
E13-5	BB0836	F	4	PHy	16211	902294	2.1803e+06	0.413839
E13-5	BB0836	F	7	p1	16509	669159	2.6578e+06	0.251772
E13-5	BB0836	F	6	p2	16375	700648	5.14732e+06	0.136119
E13-5	BB0836	F	5	p3	16309	1.08405e+06	2.59218e+06	0.418199
E13-5	BB0836	F	8	M	16649	1.80512e+06	1.07256e+07	0.1683
E13-5	BB0836	F	9	PPH	16809	1.9439e+06	6.44951e+06	0.301404
E13-5	BB0836	F	10	PH	17092	2.72365e+06	6.52263e+06	0.41757
E13-5	BB0836	F	11	PMH	17220	1.32308e+06	3.43202e+06	0.38551
E13-5	BB0836	F	12	MH	17352	3.46678e+06	9.14168e+06	0.379228
E13-5	BB0837	F	1	Pall	15903	262567	1.55646e+07	0.0168695
E13-5	BB0837	F	2	SPall	15751	4.07489e+06	1.15927e+07	0.351505
E13-5	BB0837	F	3	THy	15622	647126	2.8838e+06	0.224401
E13-5	BB0837	F	4	PHy	16211	666632	2.26656e+06	0.294116
E13-5	BB0837	F	7	p1	16509	354413	2.76295e+06	0.128274
E13-5	BB0837	F	6	p2	16375	337518	5.35096e+06	0.0630762
E13-5	BB0837	F	5	p3	16309	927934	2.69473e+06	0.344352
E13-5	BB0837	F	8	M	16649	1.22379e+06	1.11499e+07	0.109758
E13-5	BB0837	F	9	PPH	16809	1.95889e+06	6.70465e+06	0.292169
E13-5	BB0837	F	10	PH	17092	2.28595e+06	6.78067e+06	0.337127
E13-5	BB0837	F	11	PMH	17220	1.05102e+06	3.56779e+06	0.294584
E13-5	BB0837	F	12	MH	17352	3.3855e+06	9.50334e+06	0.356243
E13-5	BB0838	X	1	Pall	15903	1.09052e+06	1.48936e+07	0.0732206
E13-5	BB0838	X	2	SPall	15751	5.01408e+06	1.10929e+07	0.452008
E13-5	BB0838	X	3	THy	15622	932793	2.75947e+06	0.338034
E13-5	BB0838	X	4	PHy	16211	884538	2.16884e+06	0.407839
E13-5	BB0838	X	7	p1	16509	643132	2.64383e+06	0.243258
E13-5	BB0838	X	6	p2	16375	640868	5.12026e+06	0.125163
E13-5	BB0838	X	5	p3	16309	1.11009e+06	2.57855e+06	0.430511
E13-5	BB0838	X	8	M	16649	2.00753e+06	1.06692e+07	0.188162
E13-5	BB0838	X	9	PPH	16809	2.07934e+06	6.4156e+06	0.324106
E13-5	BB0838	X	10	PH	17092	2.63066e+06	6.48834e+06	0.405444
E13-5	BB0838	X	11	PMH	17220	1.29343e+06	3.41397e+06	0.378863
E13-5	BB0838	X	12	MH	17352	3.44484e+06	9.09362e+06	0.378819
E13-5	BB0839	F	1	Pall	15903	348724	1.47764e+07	0.0236
E13-5	BB0839	F	2	SPall	15751	4.24679e+06	1.10056e+07	0.385874
E13-5	BB0839	F	3	THy	15622	530201	2.73776e+06	0.193662
E13-5	BB0839	F	4	PHy	16211	584517	2.15178e+06	0.271643
E13-5	BB0839	F	7	p1	16509	469548	2.62303e+06	0.179009
E13-5	BB0839	F	6	p2	16375	420017	5.07999e+06	0.0826806
E13-5	BB0839	F	5	p3	16309	924530	2.55827e+06	0.361389
E13-5	BB0839	F	8	M	16649	995781	1.05853e+07	0.0940722
E13-5	BB0839	F	9	PPH	16809	1.72957e+06	6.36514e+06	0.271725
E13-5	BB0839	F	10	PH	17092	2.01657e+06	6.43731e+06	0.313263
E13-5	BB0839	F	11	PMH	17220	893133	3.38712e+06	0.263685
E13-5	BB0839	F	12	MH	17352	2.7168e+06	9.0221e+06	0.301128
E13-5	BB0840	M	1	Pall	15903	1.58276e+06	1.53205e+07	0.103309
E13-5	BB0840	M	2	SPall	15751	5.49645e+06	1.14109e+07	0.481683
E13-5	BB0840	M	3	THy	15622	1.05632e+06	2.83858e+06	0.372131
E13-5	BB0840	M	4	PHy	16211	931423	2.23102e+06	0.417488
E13-5	BB0840	M	7	p1	16509	894111	2.71962e+06	0.328763
E13-5	BB0840	M	6	p2	16375	1.02184e+06	5.26705e+06	0.194005
E13-5	BB0840	M	5	p3	16309	1.16822e+06	2.65247e+06	0.440427
E13-5	BB0840	M	8	M	16649	2.3914e+06	1.09751e+07	0.217894
E13-5	BB0840	M	9	PPH	16809	2.33009e+06	6.59953e+06	0.35307
E13-5	BB0840	M	10	PH	17092	2.93164e+06	6.67435e+06	0.439239
E13-5	BB0840	M	11	PMH	17220	1.41738e+06	3.51185e+06	0.403598
E13-5	BB0840	M	12	MH	17352	3.40179e+06	9.35432e+06	0.36366
E15-5	BB0606	F	1	Pall	15903	7.55416e+06	2.9746e+07	0.253955
E15-5	BB0606	F	2	SPall	15751	1.08676e+07	1.65103e+07	0.658229
E15-5	BB0606	F	3	THy	15622	1.48172e+06	3.09361e+06	0.47896
E15-5	BB0606	F	4	PHy	16211	1.50794e+06	2.89382e+06	0.521091
E15-5	BB0606	F	7	p1	16509	2.00195e+06	4.16836e+06	0.480273
E15-5	BB0606	F	6	p2	16375	1.55194e+06	6.18e+06	0.251123
E15-5	BB0606	F	5	p3	16309	2.05821e+06	3.41707e+06	0.602333
E15-5	BB0606	F	8	M	16649	3.33127e+06	1.23604e+07	0.269511
E15-5	BB0606	F	9	PPH	16809	4.26286e+06	8.46144e+06	0.503799
E15-5	BB0606	F	10	PH	17092	4.18209e+06	7.60055e+06	0.550235
E15-5	BB0606	F	11	PMH	17220	1.76177e+06	3.52948e+06	0.499158
E15-5	BB0606	F	12	MH	17352	5.08412e+06	9.61166e+06	0.528953
E15-5	BB0607	F	1	Pall	15903	5.92067e+06	2.91714e+07	0.202962
E15-5	BB0607	F	2	SPall	15751	1.03652e+07	1.61913e+07	0.640173
E15-5	BB0607	F	3	THy	15622	1.45935e+06	3.03385e+06	0.481022
E15-5	BB0607	F	4	PHy	16211	1.58314e+06	2.83791e+06	0.557856
E15-5	BB0607	F	7	p1	16509	1.87756e+06	4.08783e+06	0.459306
E15-5	BB0607	F	6	p2	16375	1.50913e+06	6.06061e+06	0.249006
E15-5	BB0607	F	5	p3	16309	1.94495e+06	3.35105e+06	0.580399
E15-5	BB0607	F	8	M	16649	3.21468e+06	1.21216e+07	0.265202
E15-5	BB0607	F	9	PPH	16809	4.01134e+06	8.29797e+06	0.483413
E15-5	BB0607	F	10	PH	17092	4.3736e+06	7.45371e+06	0.586768
E15-5	BB0607	F	11	PMH	17220	1.85647e+06	3.46129e+06	0.536351
E15-5	BB0607	F	12	MH	17352	5.46912e+06	9.42597e+06	0.580219
E15-5	BB0611	M	1	Pall	15903	7.82989e+06	2.92376e+07	0.267802
E15-5	BB0611	M	2	SPall	15751	1.08655e+07	1.62281e+07	0.669547
E15-5	BB0611	M	3	THy	15622	1.53566e+06	3.04073e+06	0.505029
E15-5	BB0611	M	4	PHy	16211	1.62411e+06	2.84435e+06	0.570995
E15-5	BB0611	M	7	p1	16509	2.18869e+06	4.0971e+06	0.534205
E15-5	BB0611	M	6	p2	16375	1.60771e+06	6.07436e+06	0.264672
E15-5	BB0611	M	5	p3	16309	2.07431e+06	3.35866e+06	0.6176
E15-5	BB0611	M	8	M	16649	3.71071e+06	1.21491e+07	0.30543
E15-5	BB0611	M	9	PPH	16809	3.88105e+06	8.3168e+06	0.466652
E15-5	BB0611	M	10	PH	17092	4.27181e+06	7.47062e+06	0.571815
E15-5	BB0611	M	11	PMH	17220	1.70111e+06	3.46915e+06	0.490355
E15-5	BB0611	M	12	MH	17352	4.65592e+06	9.44736e+06	0.492828

## Sheet: Fig 6c Sankey
DevCCF	DevCCF_id	CCFv3	CCF_id	pixel_overlap	Log2_overlap
NeoCx	12	Isocortex	0	682166	13.433
MesoCx	13	Isocortex	0	125205	11.7377
AlloCx	14	Isocortex	0	13537	9.51318
AlloCx	14	OLF	1	278326	12.5365
SPall	15	OLF	1	533	6.27852
AlloCx	14	HPF	2	279776	12.5417
MesoCx	13	CTXsp	3	4268	8.3589
AlloCx	14	CTXsp	3	20479	9.92716
SPall	15	CTXsp	3	831	6.72263
AlloCx	14	STR	4	2089	7.64444
SPall	15	STR	4	307608	12.6366
THy	16	STR	4	296	5.69036
SPall	15	PAL	5	57180	10.954
PHy	17	PAL	5	2969	7.99598
p3	18	TH	6	14869	9.60703
p2	19	TH	6	112823	11.6336
p1	20	TH	6	2126	7.662
SPall	15	HY	7	3330	8.11073
THy	16	HY	7	24892	10.1223
PHy	17	HY	7	27035	10.2049
p3	18	HY	7	15976	9.67884
p2	19	HY	7	789	6.67077
p3	18	MB	8	5172	8.55101
p2	19	MB	8	7984	8.98519
p1	20	MB	8	33749	10.4267
m1	21	MB	8	116364	11.6645
m2	22	MB	8	4932	8.5035
PPH	23	MB	8	28429	10.2552
PPH	23	P	9	50877	10.8372
PH	24	P	9	27302	10.2147
PMH	25	P	9	15801	9.66783
PPH	23	MY	10	11550	9.35444
PH	24	MY	10	17307	9.75887
PMH	25	MY	10	52638	10.8712
MH	26	MY	10	147704	11.903
PPH	23	CB	11	391885	12.8787

## Sheet: Fig 6e Subclasses
dev_parent_name	001 Car3 Glut	002 IT EP-CLA Glut	003 L5/6 IT TPE-ENT Glut	004 L6 IT CTX Glut	005 L5 IT CTX Glut	006 L4/5 IT CTX Glut	007 L2/3 IT CTX Glut	008 L2/3 IT ENT Glut	009 L2/3 IT ENTl-PIR Glut	010 IT AON-TT-DP Glut	011 L2 IT ENT-po Glut	012 MEA Slc17a7 Glut	013 COAp Grxcr2 Glut	014 LA-BLA-BMA-PA Glut	015 COAp-TR-ENTmv Glut	016 CA1-ProS Glut	017 CA3 Glut	018 L2 IT PPP-APr Glut	019 L2/3 IT PPP Glut	020 L2/3 IT RSP Glut	021 L4 RSP-ACA Glut	022 L5 ET CTX Glut	023 SUB-ProS Glut	024 L5 PPP Glut	033 CA2-FC-IG Glut	035 NLOT Rho Glut	025 L6b EPd Glut	026 L6b/CT ENT Glut	027 L6b CTX Glut	028 L6 CT CTX Glut	029 CT SUB Glut	030 L5 NP CTX Glut	031 NP SUB Glut	032 NP PPP Glut	034 DG Glut	272 MOB Meis2 Gaba	273 MOB Trdn Gaba	274 MOB-in Frmd7 Gaba	275 MOB-out Frmd7 Gaba	276 MOB-mi Frmd7 Gaba	277 MOB Dopa-Gaba	278 MOB-STR-CTX Inh IMN	279 DG-PIR Ex IMN	036 Vip Gaba	037 Sncg Gaba	038 RHP-COA Ndnf Gaba	039 Lamp5 Gaba	040 Lamp5 Lhx6 Gaba	041 Pvalb chandelier Gaba
NeoCx	0.70797	0.113289	0.384155	0.869384	0.758624	0.912417	0.866263	0.0243544	0.00379816	0.00424799	0.0114943	0.00096432	0.0113379	0.000797448	0.00188561	8.3e-05	6.85e-05	0.00306162	0.0165854	0.187751	0.00479042	0.736806	0.000283487		0.000819672		0.00341297	0.0468355	0.720082	0.815493	0.00271739	0.717106	0.00176783			0.00431477		0.000495958	0.013228	0.00394322	0.0104471	0.000908059		0.616948	0.453368	0.00925024	0.63196	0.0876649	0.30802
MesoCx	0.139151	0.270288	0.201294	0.116265	0.230272	0.0750173	0.116508	6.39e-05	0.000610418	0.00991198				0.000797448		8.3e-05		0.0378875	0.0119861	0.782446	0.971257	0.230519	0.000141743	0.0218341	0.00327869		0.20895	0.011322	0.157669	0.163063	0.0126812	0.258438	0.0164997	0.0278552	8.78e-05	0.000410931		0.000198383	0.005923		0.00208943	0.00045403	0.00300978	0.114632	0.122888	0.00632911	0.10383	0.0337471	0.0894251
AlloCx	0.15288	0.616423	0.414429	0.0143508	0.011104	0.0125588	0.017229	0.975582	0.995569	0.98584	0.988506	0.904532	0.979592	0.998405	0.998114	0.999834	0.999863	0.959051	0.971429	0.0298029	0.0239521	0.0326752	0.999575	0.978166	0.995902	1	0.787637	0.941842	0.12225	0.0214439	0.984601	0.0244555	0.981732	0.972145	0.998215	0.993014	1	0.999306	0.980652	0.995268	0.986419	0.998638	0.99699	0.266552	0.422866	0.978578	0.258634	0.876261	0.601136
SPall						7.14e-06			2.26e-05			0.00096432																								0.00143826			9.87e-05	0.000788644	0.00104471			0.00104618	0.000438885	0.00194742	0.00318587		0.000709723
THy												0.0665381	0.0090703																						0.000585377										0.000219443	0.000486855	0.000434436	0.00116369	0.000709723
PHy			0.00012207									0.021215																							0.00111222	0.000410931								0.000523091		0.00243428	0.0011585
p3												0.00578592																								0.000410931								0.000224182		0.00097371	0.000289624	0.000387898
p2																																													0.000219443		0.000434436	0.000387898
p1																	6.85e-05																															0.000387898
m1																																							9.87e-05					7.47e-05			7.24e-05
m2
PPH
PH
PMH
MH
parcellation_division	001 Car3 Glut	002 IT EP-CLA Glut	003 L5/6 IT TPE-ENT Glut	004 L6 IT CTX Glut	005 L5 IT CTX Glut	006 L4/5 IT CTX Glut	007 L2/3 IT CTX Glut	008 L2/3 IT ENT Glut	009 L2/3 IT ENTl-PIR Glut	010 IT AON-TT-DP Glut	011 L2 IT ENT-po Glut	012 MEA Slc17a7 Glut	013 COAp Grxcr2 Glut	014 LA-BLA-BMA-PA Glut	015 COAp-TR-ENTmv Glut	016 CA1-ProS Glut	017 CA3 Glut	018 L2 IT PPP-APr Glut	019 L2/3 IT PPP Glut	020 L2/3 IT RSP Glut	021 L4 RSP-ACA Glut	022 L5 ET CTX Glut	023 SUB-ProS Glut	024 L5 PPP Glut	033 CA2-FC-IG Glut	035 NLOT Rho Glut	025 L6b EPd Glut	026 L6b/CT ENT Glut	027 L6b CTX Glut	028 L6 CT CTX Glut	029 CT SUB Glut	030 L5 NP CTX Glut	031 NP SUB Glut	032 NP PPP Glut	034 DG Glut	272 MOB Meis2 Gaba	273 MOB Trdn Gaba	274 MOB-in Frmd7 Gaba	275 MOB-out Frmd7 Gaba	276 MOB-mi Frmd7 Gaba	277 MOB Dopa-Gaba	278 MOB-STR-CTX Inh IMN	279 DG-PIR Ex IMN	036 Vip Gaba	037 Sncg Gaba	038 RHP-COA Ndnf Gaba	039 Lamp5 Gaba	040 Lamp5 Lhx6 Gaba	041 Pvalb chandelier Gaba
Isocortex	0.813552	0.408474	0.678018	0.984817	0.995533	0.995767	0.987727	0.0473934	0.0600838	0.0180883	0.0131796	0.000167588	0.00201157	0.00204018	0.00149087	0.000161983	6.54e-05	0.0686937	0.0274662	0.981374	0.981637	0.965871	0.000541419	0.0213675	0.0020562		0.134126	0.0756192	0.870537	0.975338	0.0172197	0.973964	0.0195412	0.0290055	8.73e-05	0.00580271		0.000786279	0.026173	0.0145051	0.0222786	0.00170882	0.00941347	0.685999	0.546295	0.0252694	0.700408	0.137463	0.37052
CTXsp	0.116626	0.308311	0.0522987	0.0026413	0.000253469	8.5e-05	0.000354336	0.00231187	0.0327696	0.00240177		0.222222	0.221021	0.856403	0.177786	0.0283875	0.0406882					0.000536193	0.0412832			0.114345	0.671952	0.0290787	0.0133566	0.00230621	0.0298194	0.000639275	0.0396488			0.00749516		0.000294855	0.000271223		0.00169205	0.0165755	0.0477915	0.0501131	0.0685266	0.0754366	0.024403	0.0917522	0.119132
HPF	0.00642398	0.0430201	0.244709	0.00587366	0.00405551	0.0032646	0.00208575	0.911629	0.0833019	0.00097572	0.985997	0.0015083	0.00578325	0.0238544	0.580693	0.970803	0.951462	0.931306	0.972534	0.0186259	0.0183633	0.0145576	0.950866	0.978632	0.993146		0.0125537	0.861767	0.026364	0.00534664	0.932381	0.00714825	0.926933	0.970994	0.991098	0.000241779		2.46e-05			0.000846024	0.0492139	0.854453	0.156145	0.224935	0.675585	0.117705	0.687976	0.240787
OLF	0.0626338	0.231831	0.0225411	0.00155153	0.000158418	0.000745819	0.00980866	0.0385505	0.815086	0.972867	0.000823723	0.244847	0.756852	0.0781544	0.24003	0.000607435	0.000719566					0.0188204	0.0071738			0.719335	0.169475	0.0328049	0.0791794	0.0112863	0.0205796	0.0171442	0.0135939		5.82e-05	0.953095	0.998221	0.995037	0.953892	0.977816	0.959391	0.733424	0.070239	0.087759	0.144725	0.174285	0.126674	0.0602849	0.244321
STR	0.00076476	0.00836502	0.00235141	0.00511637		0.000137388	2.42e-05	5.78e-05	0.00873981	0.00566668		0.516005	0.0143324	0.0392341		4.05e-05	0.00699941					0.000214477	0.000135355		0.00479781	0.16632	0.011893	0.00073062	0.0105631	0.00572316		0.0011042	0.000283206		0.00875687	0.0287718	0.00177936	0.00380854	0.0195281	0.00511945	0.0152284	0.199077	0.0181028	0.0165618	0.0136007	0.0460795	0.0255096	0.0205366	0.0252398
PAL			8.11e-05					5.78e-05	1.89e-05			0.012234		0.000313873																						0.00411025		4.91e-05		0.00255973	0.000564016			0.00281122	0.00156931	0.00222965	0.00413512	0.00165618
HY												0.002849																								0.000241779								0.000488908	0.000174368	0.000743218	0.00052417
TH												0.000167588																								0.000241779								6.11e-05	0.000174368	0.000371609	0.000465929	0.000331236
MB																	6.54e-05																						0.000135612					6.11e-05			0.000174723
CB
P
MY
[truncated: 257 more columns]

## Sheet: Fig 4g & SuppFig5 Subj ROI Vol
Age	DaySinceConception	Subject	ROI Acronym	ID16	Voxel Count	Volume (mm3)	Sex
E11-5	11.5	BB0519	Pall	15903	23180	0.657153	F		Average Volume by Parent ROI
E11-5	11.5	BB0519	SPall	15751	23937	0.678614	F		Average of Volume (mm3)	Column Labels
E11-5	11.5	BB0519	THy	15622	9487	0.268956	F		Row Labels	Pall	SPall	THy	PHy	p3	p2	p1	M	PPH	PH	PMH	MH	Grand Total
E11-5	11.5	BB0519	PHy	16211	3776	0.10705	F		E11-5	0.798261	0.8035	0.284917	0.118563	0.286553	0.32934	0.215798	0.753629	0.607765	0.457353	0.180097	0.487126	0.443575
E11-5	11.5	BB0519	p3	16309	9373	0.265725	F		E13-5	3.70462	2.6149	0.675083	0.552496	0.647522	1.24868	0.663661	2.57086	1.59039	1.6623	0.841993	2.23391	1.58387
E11-5	11.5	BB0519	p2	16375	11216	0.317974	F		E15-5	11.4805	6.29715	1.19207	1.12351	1.31604	2.39759	1.64756	4.62636	3.31937	2.94269	1.39012	3.95384	3.4739
E11-5	11.5	BB0519	p1	16509	7117	0.201767	F		E18-5	32.1223	9.56512	1.96146	1.84974	2.364	4.28802	3.50494	8.88034	6.63738	4.09032	3.25818	5.4598	6.99846
E11-5	11.5	BB0519	M	16649	22693	0.643347	F		P04	92.2839	20.9384	3.39943	4.33796	4.29899	9.03988	3.66043	15.1233	18.3506	7.48878	4.05132	10.3277	16.1084
E11-5	11.5	BB0519	PPH	16809	19199	0.544292	F		P14	193.508	43.7828	4.27915	6.6845	5.89994	18.3988	5.25611	15.781	47.701	10.8373	7.58999	20.7641	31.7069
E11-5	11.5	BB0519	PH	17092	14197	0.402485	F		P56	216.442	53.6246	4.5483	6.99656	6.38958	18.8282	5.79593	17.2883	58.8758	13.7883	9.53228	23.6563	36.3138
E11-5	11.5	BB0519	PMH	17220	5472	0.155131	F		Grand Total	93.8849	23.0646	2.61833	3.58744	3.43829	9.17417	3.30191	10.3118	23.4256	6.67564	4.38892	11.1154	16.2489
E11-5	11.5	BB0519	MH	17352	14098	0.399678	F
E11-5	11.5	BB0519	SpC	17651	25165	0.713428	F
E11-5	11.5	BB0520	Pall	15903	34232	0.924264	M
E11-5	11.5	BB0520	SPall	15751	32500	0.8775	M
E11-5	11.5	BB0520	THy	15622	11417	0.308259	M
E11-5	11.5	BB0520	PHy	16211	4646	0.125442	M
E11-5	11.5	BB0520	p3	16309	11045	0.298215	M
E11-5	11.5	BB0520	p2	16375	13139	0.354753	M
E11-5	11.5	BB0520	p1	16509	8533	0.230391	M
E11-5	11.5	BB0520	M	16649	31020	0.83754	M
E11-5	11.5	BB0520	PPH	16809	23114	0.624078	M
E11-5	11.5	BB0520	PH	17092	17341	0.468207	M
E11-5	11.5	BB0520	PMH	17220	6746	0.182142	M
E11-5	11.5	BB0520	MH	17352	18712	0.505224	M
E11-5	11.5	BB0520	SpC	17651	31961	0.862947	M
E11-5	11.5	BB0521	Pall	15903	29423	0.834142	M
E11-5	11.5	BB0521	SPall	15751	30527	0.86544	M
E11-5	11.5	BB0521	THy	15622	10321	0.2926	M
E11-5	11.5	BB0521	PHy	16211	4559	0.129248	M
E11-5	11.5	BB0521	p3	16309	10507	0.297873	M
E11-5	11.5	BB0521	p2	16375	11866	0.336401	M
E11-5	11.5	BB0521	p1	16509	8041	0.227962	M
E11-5	11.5	BB0521	M	16649	27078	0.767661	M
E11-5	11.5	BB0521	PPH	16809	23399	0.663362	M
E11-5	11.5	BB0521	PH	17092	16619	0.471149	M
E11-5	11.5	BB0521	PMH	17220	6611	0.187422	M
E11-5	11.5	BB0521	MH	17352	18643	0.528529	M
E11-5	11.5	BB0521	SpC	17651	31347	0.888687	M
E11-5	11.5	BB0522	Pall	15903	26002	0.737157	M
E11-5	11.5	BB0522	SPall	15751	27527	0.78039	M
E11-5	11.5	BB0522	THy	15622	9470	0.268474	M
E11-5	11.5	BB0522	PHy	16211	3991	0.113145	M
E11-5	11.5	BB0522	p3	16309	10089	0.286023	M
E11-5	11.5	BB0522	p2	16375	10190	0.288886	M
E11-5	11.5	BB0522	p1	16509	6144	0.174182	M
E11-5	11.5	BB0522	M	16649	23010	0.652333	M
E11-5	11.5	BB0522	PPH	16809	19041	0.539812	M
E11-5	11.5	BB0522	PH	17092	15865	0.449773	M
E11-5	11.5	BB0522	PMH	17220	6249	0.177159	M
E11-5	11.5	BB0522	MH	17352	17304	0.490568	M
E11-5	11.5	BB0522	SpC	17651	32107	0.910233	M
E11-5	11.5	BB0526	Pall	15903	36609	0.988443	X
E11-5	11.5	BB0526	SPall	15751	35969	0.971163	X
E11-5	11.5	BB0526	THy	15622	11824	0.319248	X
E11-5	11.5	BB0526	PHy	16211	5027	0.135729	X
E11-5	11.5	BB0526	p3	16309	11624	0.313848	X
E11-5	11.5	BB0526	p2	16375	14867	0.401409	X
E11-5	11.5	BB0526	p1	16509	10052	0.271404	X
E11-5	11.5	BB0526	M	16649	33616	0.907632	X
E11-5	11.5	BB0526	PPH	16809	24991	0.674757	X
E11-5	11.5	BB0526	PH	17092	17740	0.47898	X
E11-5	11.5	BB0526	PMH	17220	6949	0.187623	X
E11-5	11.5	BB0526	MH	17352	18620	0.50274	X
E11-5	11.5	BB0526	SpC	17651	33048	0.892296	X
E11-5	11.5	BB0758	Pall	15903	24015	0.648405	M
E11-5	11.5	BB0758	SPall	15751	23996	0.647892	M
E11-5	11.5	BB0758	THy	15622	9332	0.251964	M
E11-5	11.5	BB0758	PHy	16211	3732	0.100764	M
E11-5	11.5	BB0758	p3	16309	9542	0.257634	M
E11-5	11.5	BB0758	p2	16375	10245	0.276615	M
E11-5	11.5	BB0758	p1	16509	7003	0.189081	M
E11-5	11.5	BB0758	M	16649	26417	0.713259	M
E11-5	11.5	BB0758	PPH	16809	22233	0.600291	M
E11-5	11.5	BB0758	PH	17092	17538	0.473526	M
E11-5	11.5	BB0758	PMH	17220	7078	0.191106	M
E11-5	11.5	BB0758	MH	17352	18371	0.496017	M
E11-5	11.5	BB0758	SpC	17651	31717	0.856359	M
E13-5	13.5	BB0502	Pall	15903	90699	3.4741	X
E13-5	13.5	BB0502	SPall	15751	63488	2.43182	X
E13-5	13.5	BB0502	THy	15622	17119	0.655719	X
E13-5	13.5	BB0502	PHy	16211	14549	0.557279	X
E13-5	13.5	BB0502	p3	16309	16503	0.632124	X
E13-5	13.5	BB0502	p2	16375	31169	1.19388	X
E13-5	13.5	BB0502	p1	16509	17315	0.663226	X
E13-5	13.5	BB0502	M	16649	65495	2.50869	X
E13-5	13.5	BB0502	PPH	16809	41331	1.58313	X
E13-5	13.5	BB0502	PH	17092	43614	1.67057	X
E13-5	13.5	BB0502	PMH	17220	23154	0.886881	X
E13-5	13.5	BB0502	MH	17352	58270	2.23195	X
E13-5	13.5	BB0502	SpC	17651	22011	0.8431	X
E13-5	13.5	BB0503	Pall	15903	91846	3.81514	F
E13-5	13.5	BB0503	SPall	15751	65322	2.71338	F
E13-5	13.5	BB0503	THy	15622	16829	0.699051	F
E13-5	13.5	BB0503	PHy	16211	13776	0.572234	F
E13-5	13.5	BB0503	p3	16309	15816	0.656972	F
E13-5	13.5	BB0503	p2	16375	31232	1.29733	F
E13-5	13.5	BB0503	p1	16509	16652	0.691699	F
E13-5	13.5	BB0503	M	16649	63135	2.62253	F
E13-5	13.5	BB0503	PPH	16809	39667	1.64771	F
E13-5	13.5	BB0503	PH	17092	40653	1.68866	F
E13-5	13.5	BB0503	PMH	17220	20565	0.854239	F
E13-5	13.5	BB0503	MH	17352	55413	2.30177	F
E13-5	13.5	BB0503	SpC	17651	21322	0.885683	F
E13-5	13.5	BB0505	Pall	15903	98763	3.56473	M
E13-5	13.5	BB0505	SPall	15751	74290	2.6814	M
E13-5	13.5	BB0505	THy	15622	19086	0.688885	M
E13-5	13.5	BB0505	PHy	16211	14998	0.541334	M
E13-5	13.5	BB0505	p3	16309	17954	0.648027	M
E13-5	13.5	BB0505	p2	16375	34499	1.2452	M
E13-5	13.5	BB0505	p1	16509	18471	0.666688	M
E13-5	13.5	BB0505	M	16649	72505	2.61698	M
E13-5	13.5	BB0505	PPH	16809	44640	1.61123	M
E13-5	13.5	BB0505	PH	17092	45939	1.65811	M
E13-5	13.5	BB0505	PMH	17220	24392	0.880399	M
E13-5	13.5	BB0505	MH	17352	60135	2.1705	M
E13-5	13.5	BB0505	SpC	17651	24014	0.866755	M
E13-5	13.5	BB0506	Pall	15903	95122	3.62195	M
E13-5	13.5	BB0506	SPall	15751	72394	2.75654	M
E13-5	13.5	BB0506	THy	15622	16455	0.626556	M
E13-5	13.5	BB0506	PHy	16211	13608	0.518151	M
E13-5	13.5	BB0506	p3	16309	16771	0.638588	M
E13-5	13.5	BB0506	p2	16375	31634	1.20453	M
E13-5	13.5	BB0506	p1	16509	15850	0.603519	M
E13-5	13.5	BB0506	M	16649	64362	2.45071	M
E13-5	13.5	BB0506	PPH	16809	41782	1.59093	M
E13-5	13.5	BB0506	PH	17092	46907	1.78607	M
E13-5	13.5	BB0506	PMH	17220	23708	0.902728	M
E13-5	13.5	BB0506	MH	17352	58686	2.23458	M
E13-5	13.5	BB0506	SpC	17651	22053	0.83971	M
E13-5	13.5	BB0513	Pall	15903	99324	3.78195	F
E13-5	13.5	BB0513	SPall	15751	66295	2.52431	F
E13-5	13.5	BB0513	THy	15622	17499	0.666308	F
E13-5	13.5	BB0513	PHy	16211	13984	0.532468	F
E13-5	13.5	BB0513	p3	16309	16898	0.643424	F
E13-5	13.5	BB0513	p2	16375	32644	1.24298	F
E13-5	13.5	BB0513	p1	16509	16915	0.644071	F
E13-5	13.5	BB0513	M	16649	67717	2.57846	F
E13-5	13.5	BB0513	PPH	16809	41345	1.57429	F
E13-5	13.5	BB0513	PH	17092	41763	1.59021	F
E13-5	13.5	BB0513	PMH	17220	20428	0.777835	F
E13-5	13.5	BB0513	MH	17352	55322	2.10649	F
E13-5	13.5	BB0513	SpC	17651	19898	0.757655	F
E13-5	13.5	BB0514	Pall	15903	85891	3.27047	M
E13-5	13.5	BB0514	SPall	15751	58475	2.22655	M
E13-5	13.5	BB0514	THy	15622	16011	0.60965	M
E13-5	13.5	BB0514	PHy	16211	13025	0.495952	M
E13-5	13.5	BB0514	p3	16309	15422	0.587222	M
E13-5	13.5	BB0514	p2	16375	30659	1.1674	M
E13-5	13.5	BB0514	p1	16509	16026	0.610221	M
E13-5	13.5	BB0514	M	16649	61884	2.35635	M
E13-5	13.5	BB0514	PPH	16809	37389	1.42366	M
E13-5	13.5	BB0514	PH	17092	41745	1.58952	M
E13-5	13.5	BB0514	PMH	17220	19449	0.740558	M
E13-5	13.5	BB0514	MH	17352	59593	2.26912	M
E13-5	13.5	BB0514	SpC	17651	20761	0.790515	M
E13-5	13.5	BB0515	Pall	15903	109173	4.07449	M
E13-5	13.5	BB0515	SPall	15751	75907	2.83296	M
E13-5	13.5	BB0515	THy	15622	19267	0.719072	M
E13-5	13.5	BB0515	PHy	16211	15677	0.585088	M
E13-5	13.5	BB0515	p3	16309	18925	0.706308	M
E13-5	13.5	BB0515	p2	16375	35505	1.3251	M
E13-5	13.5	BB0515	p1	16509	18726	0.698881	M
E13-5	13.5	BB0515	M	16649	72664	2.71192	M
E13-5	13.5	BB0515	PPH	16809	44490	1.66043	M
E13-5	13.5	BB0515	PH	17092	43272	1.61497	M
E13-5	13.5	BB0515	PMH	17220	22157	0.826931	M
E13-5	13.5	BB0515	MH	17352	59825	2.23275	M
E13-5	13.5	BB0515	SpC	17651	22714	0.847719	M
E13-5	13.5	BB0516	Pall	15903	113558	4.23815	M
E13-5	13.5	BB0516	SPall	15751	78568	2.93227	M
E13-5	13.5	BB0516	THy	15622	20136	0.751504	M
E13-5	13.5	BB0516	PHy	16211	16672	0.622223	M
E13-5	13.5	BB0516	p3	16309	18942	0.706943	M
E13-5	13.5	BB0516	p2	16375	36704	1.36985	M
E13-5	13.5	BB0516	p1	16509	19651	0.733403	M
E13-5	13.5	BB0516	M	16649	75430	2.81516	M
E13-5	13.5	BB0516	PPH	16809	46284	1.72739	M
E13-5	13.5	BB0516	PH	17092	47787	1.78348	M
E13-5	13.5	BB0516	PMH	17220	24332	0.908105	M
E13-5	13.5	BB0516	MH	17352	62813	2.34427	M
E13-5	13.5	BB0516	SpC	17651	23833	0.889482	M
E13-5	13.5	BB0517	Pall	15903	91934	3.50056	F
E13-5	13.5	BB0517	SPall	15751	63946	2.43487	F
E13-5	13.5	BB0517	THy	15622	17307	0.658997	F
E13-5	13.5	BB0517	PHy	16211	14385	0.547737	F
E13-5	13.5	BB0517	p3	16309	15970	0.608089	F
E13-5	13.5	BB0517	p2	16375	31302	1.19188	F
E13-5	13.5	BB0517	p1	16509	17366	0.661244	F
E13-5	13.5	BB0517	M	16649	65052	2.47698	F
E13-5	13.5	BB0517	PPH	16809	39256	1.49475	F
E13-5	13.5	BB0517	PH	17092	41472	1.57913	F
E13-5	13.5	BB0517	PMH	17220	21017	0.800263	F
E13-5	13.5	BB0517	MH	17352	58138	2.21372	F
E13-5	13.5	BB0517	SpC	17651	20966	0.798321	F
E15-5	15.5	BB0417	Pall	15903	179842	9.48386	M
E15-5	15.5	BB0417	SPall	15751	105905	5.58483	M
E15-5	15.5	BB0417	THy	15622	20287	1.06982	M
E15-5	15.5	BB0417	PHy	16211	17396	0.917367	M
E15-5	15.5	BB0417	p3	16309	22999	1.21284	M
E15-5	15.5	BB0417	p2	16375	41382	2.18225	M
E15-5	15.5	BB0417	p1	16509	22955	1.21052	M
E15-5	15.5	BB0417	M	16649	76113	4.01377	M
E15-5	15.5	BB0417	PPH	16809	53341	2.8129	M
E15-5	15.5	BB0417	PH	17092	50046	2.63914	M
E15-5	15.5	BB0417	PMH	17220	24100	1.2709	M
E15-5	15.5	BB0417	MH	17352	69706	3.6759	M
E15-5	15.5	BB0417	SpC	17651	27442	1.44714	M
E15-5	15.5	BB0418	Pall	15903	192840	10.1693	M
E15-5	15.5	BB0418	SPall	15751	103833	5.47557	M
E15-5	15.5	BB0418	THy	15622	19617	1.03449	M
E15-5	15.5	BB0418	PHy	16211	17541	0.925014	M
E15-5	15.5	BB0418	p3	16309	21726	1.14571	M
E15-5	15.5	BB0418	p2	16375	40173	2.1185	M
E15-5	15.5	BB0418	p1	16509	25221	1.33001	M
E15-5	15.5	BB0418	M	16649	73983	3.90145	M
E15-5	15.5	BB0418	PPH	16809	52798	2.78427	M
E15-5	15.5	BB0418	PH	17092	47716	2.51627	M
E15-5	15.5	BB0418	PMH	17220	21957	1.15789	M
E15-5	15.5	BB0418	MH	17352	61340	3.23473	M
E15-5	15.5	BB0418	SpC	17651	24629	1.2988	M
E15-5	15.5	BB0419	Pall	15903	178680	9.42258	F
E15-5	15.5	BB0419	SPall	15751	97630	5.14846	F
E15-5	15.5	BB0419	THy	15622	20449	1.07837	F
E15-5	15.5	BB0419	PHy	16211	17849	0.941256	F
E15-5	15.5	BB0419	p3	16309	21735	1.14618	F
E15-5	15.5	BB0419	p2	16375	39937	2.10605	F
E15-5	15.5	BB0419	p1	16509	22295	1.17571	F
E15-5	15.5	BB0419	M	16649	77335	4.07821	F
E15-5	15.5	BB0419	PPH	16809	52482	2.76761	F
E15-5	15.5	BB0419	PH	17092	45741	2.41212	F
E15-5	15.5	BB0419	PMH	17220	21014	1.10816	F
E15-5	15.5	BB0419	MH	17352	62083	3.27391	F
E15-5	15.5	BB0419	SpC	17651	21404	1.12873	F
E15-5	15.5	BB0467	Pall	15903	225264	11.8792	F
E15-5	15.5	BB0467	SPall	15751	120160	6.33656	F
E15-5	15.5	BB0467	THy	15622	23531	1.24089	F
E15-5	15.5	BB0467	PHy	16211	22164	1.1688	F
E15-5	15.5	BB0467	p3	16309	24596	1.29705	F
E15-5	15.5	BB0467	p2	16375	46625	2.45874	F
E15-5	15.5	BB0467	p1	16509	34108	1.79866	F
E15-5	15.5	BB0467	M	16649	91698	4.83564	F
E15-5	15.5	BB0467	PPH	16809	65128	3.43448	F
E15-5	15.5	BB0467	PH	17092	57908	3.05374	F
E15-5	15.5	BB0467	PMH	17220	26327	1.38834	F
E15-5	15.5	BB0467	MH	17352	76554	4.03703	F
E15-5	15.5	BB0467	SpC	17651	28193	1.48674	F
E15-5	15.5	BB0468	Pall	15903	190519	10.0469	M
E15-5	15.5	BB0468	SPall	15751	105886	5.58383	M
E15-5	15.5	BB0468	THy	15622	19782	1.04319	M
E15-5	15.5	BB0468	PHy	16211	18260	0.96293	M
E15-5	15.5	BB0468	p3	16309	22559	1.18963	M
E15-5	15.5	BB0468	p2	16375	41310	2.17846	M
E15-5	15.5	BB0468	p1	16509	30717	1.61984	M
E15-5	15.5	BB0468	M	16649	80087	4.22334	M
E15-5	15.5	BB0468	PPH	16809	57696	3.04256	M
E15-5	15.5	BB0468	PH	17092	52946	2.79207	M
E15-5	15.5	BB0468	PMH	17220	25440	1.34156	M
E15-5	15.5	BB0468	MH	17352	72833	3.8408	M
E15-5	15.5	BB0468	SpC	17651	30536	1.6103	M
E15-5	15.5	BB0621	Pall	15903	247738	13.0643	X
E15-5	15.5	BB0621	SPall	15751	139098	7.33525	X
E15-5	15.5	BB0621	THy	15622	25488	1.34409	X
E15-5	15.5	BB0621	PHy	16211	25792	1.36013	X
E15-5	15.5	BB0621	p3	16309	28665	1.51163	X
E15-5	15.5	BB0621	p2	16375	50516	2.66393	X
E15-5	15.5	BB0621	p1	16509	34012	1.7936	X
E15-5	15.5	BB0621	M	16649	94215	4.96837	X
E15-5	15.5	BB0621	PPH	16809	70871	3.73734	X
E15-5	15.5	BB0621	PH	17092	62235	3.28192	X
E15-5	15.5	BB0621	PMH	17220	29481	1.55466	X
E15-5	15.5	BB0621	MH	17352	80875	4.26489	X
E15-5	15.5	BB0621	SpC	17651	26457	1.39519	X
E15-5	15.5	BB0623	Pall	15903	240675	12.6918	X
E15-5	15.5	BB0623	SPall	15751	130136	6.86264	X
E15-5	15.5	BB0623	THy	15622	25181	1.3279	X
E15-5	15.5	BB0623	PHy	16211	24030	1.26721	X
E15-5	15.5	BB0623	p3	16309	27535	1.45204	X
E15-5	15.5	BB0623	p2	16375	48521	2.55872	X
E15-5	15.5	BB0623	p1	16509	34782	1.83421	X
E15-5	15.5	BB0623	M	16649	97699	5.1521	X
E15-5	15.5	BB0623	PPH	16809	70340	3.70934	X
E15-5	15.5	BB0623	PH	17092	60579	3.1946	X
E15-5	15.5	BB0623	PMH	17220	28303	1.49254	X
E15-5	15.5	BB0623	MH	17352	79823	4.20942	X
E15-5	15.5	BB0623	SpC	17651	27598	1.45536	X
E15-5	15.5	BB0624	Pall	15903	256161	13.5085	X
E15-5	15.5	BB0624	SPall	15751	140485	7.40839	X
E15-5	15.5	BB0624	THy	15622	24654	1.30011	X
E15-5	15.5	BB0624	PHy	16211	24668	1.30085	X
E15-5	15.5	BB0624	p3	16309	27986	1.47582	X
E15-5	15.5	BB0624	p2	16375	50880	2.68313	X
E15-5	15.5	BB0624	p1	16509	40337	2.12715	X
E15-5	15.5	BB0624	M	16649	97273	5.12963	X
E15-5	15.5	BB0624	PPH	16809	70644	3.72537	X
E15-5	15.5	BB0624	PH	17092	63253	3.33561	X
E15-5	15.5	BB0624	PMH	17220	30647	1.61615	X
E15-5	15.5	BB0624	MH	17352	88884	4.68724	X
E15-5	15.5	BB0624	SpC	17651	33815	1.78321	X
E15-5	15.5	BB0622	Pall	15903	247615	13.0578	X
E15-5	15.5	BB0622	SPall	15751	131580	6.93879	X
E15-5	15.5	BB0622	THy	15622	24458	1.28978	X
E15-5	15.5	BB0622	PHy	16211	24045	1.268	X
E15-5	15.5	BB0622	p3	16309	26803	1.41344	X
E15-5	15.5	BB0622	p2	16375	49844	2.62849	X
E15-5	15.5	BB0622	p1	16509	36757	1.93836	X
E15-5	15.5	BB0622	M	16649	101163	5.33477	X
E15-5	15.5	BB0622	PPH	16809	73205	3.86042	X
E15-5	15.5	BB0622	PH	17092	61795	3.25872	X
E15-5	15.5	BB0622	PMH	17220	29978	1.58087	X
E15-5	15.5	BB0622	MH	17352	82691	4.36066	X
E15-5	15.5	BB0622	SpC	17651	26136	1.37827	X
E18-5	18.5	BB0641	Pall	15903	538704	34.4771	M
E18-5	18.5	BB0641	SPall	15751	162264	10.3849	M
E18-5	18.5	BB0641	THy	15622	32662	2.09037	M
E18-5	18.5	BB0641	PHy	16211	30342	1.94189	M
E18-5	18.5	BB0641	p3	16309	38918	2.49075	M
E18-5	18.5	BB0641	p2	16375	71053	4.54739	M
E18-5	18.5	BB0641	p1	16509	58976	3.77446	M
E18-5	18.5	BB0641	M	16649	143302	9.17133	M
E18-5	18.5	BB0641	PPH	16809	111813	7.15603	M
E18-5	18.5	BB0641	PH	17092	66455	4.25312	M
E18-5	18.5	BB0641	PMH	17220	53749	3.43994	M
E18-5	18.5	BB0641	MH	17352	89267	5.71309	M
E18-5	18.5	BB0641	SpC	17651	66974	4.28634	M
E18-5	18.5	BB0673	Pall	15903	489445	31.3245	M
E18-5	18.5	BB0673	SPall	15751	144351	9.23846	M
E18-5	18.5	BB0673	THy	15622	30281	1.93798	M
E18-5	18.5	BB0673	PHy	16211	28577	1.82893	M
E18-5	18.5	BB0673	p3	16309	36178	2.31539	M
E18-5	18.5	BB0673	p2	16375	65030	4.16192	M
E18-5	18.5	BB0673	p1	16509	52762	3.37677	M
E18-5	18.5	BB0673	M	16649	136809	8.75578	M
E18-5	18.5	BB0673	PPH	16809	102953	6.58899	M
E18-5	18.5	BB0673	PH	17092	63851	4.08646	M
E18-5	18.5	BB0673	PMH	17220	51536	3.2983	M
E18-5	18.5	BB0673	MH	17352	85182	5.45165	M
E18-5	18.5	BB0673	SpC	17651	64649	4.13754	M
E18-5	18.5	BB0674	Pall	15903	476545	30.4989	M
E18-5	18.5	BB0674	SPall	15751	144596	9.25414	M
E18-5	18.5	BB0674	THy	15622	29654	1.89786	M
E18-5	18.5	BB0674	PHy	16211	27437	1.75597	M
E18-5	18.5	BB0674	p3	16309	35455	2.26912	M
E18-5	18.5	BB0674	p2	16375	63613	4.07123	M
E18-5	18.5	BB0674	p1	16509	53207	3.40525	M
E18-5	18.5	BB0674	M	16649	136238	8.71923	M
E18-5	18.5	BB0674	PPH	16809	97876	6.26406	M
E18-5	18.5	BB0674	PH	17092	61846	3.95814	M
E18-5	18.5	BB0674	PMH	17220	50789	3.2505	M
E18-5	18.5	BB0674	MH	17352	80626	5.16006	M
E18-5	18.5	BB0674	SpC	17651	60423	3.86707	M
E18-5	18.5	BB0675	Pall	15903	486953	31.165	F
E18-5	18.5	BB0675	SPall	15751	145263	9.29683	F
E18-5	18.5	BB0675	THy	15622	29415	1.88256	F
E18-5	18.5	BB0675	PHy	16211	28506	1.82438	F
E18-5	18.5	BB0675	p3	16309	36055	2.30752	F
E18-5	18.5	BB0675	p2	16375	65582	4.19725	F
E18-5	18.5	BB0675	p1	16509	52329	3.34906	F
E18-5	18.5	BB0675	M	16649	135186	8.6519	F
E18-5	18.5	BB0675	PPH	16809	99590	6.37376	F
E18-5	18.5	BB0675	PH	17092	61540	3.93856	F
E18-5	18.5	BB0675	PMH	17220	48751	3.12006	F
E18-5	18.5	BB0675	MH	17352	82236	5.2631	F
E18-5	18.5	BB0675	SpC	17651	70886	4.5367	F
E18-5	18.5	BB0676	Pall	15903	457392	29.2731	F
E18-5	18.5	BB0676	SPall	15751	144180	9.22752	F
E18-5	18.5	BB0676	THy	15622	28344	1.81402	F
E18-5	18.5	BB0676	PHy	16211	27896	1.78534	F
E18-5	18.5	BB0676	p3	16309	35207	2.25325	F
E18-5	18.5	BB0676	p2	16375	64341	4.11782	F
E18-5	18.5	BB0676	p1	16509	50652	3.24173	F
E18-5	18.5	BB0676	M	16649	134536	8.6103	F
E18-5	18.5	BB0676	PPH	16809	98649	6.31354	F
E18-5	18.5	BB0676	PH	17092	60530	3.87392	F
E18-5	18.5	BB0676	PMH	17220	47535	3.04224	F
E18-5	18.5	BB0676	MH	17352	84142	5.38509	F
E18-5	18.5	BB0676	SpC	17651	72076	4.61286	F
E18-5	18.5	BB0681	Pall	15903	526487	33.6952	M
E18-5	18.5	BB0681	SPall	15751	152128	9.73619	M
E18-5	18.5	BB0681	THy	15622	32237	2.06317	M
E18-5	18.5	BB0681	PHy	16211	29742	1.90349	M
E18-5	18.5	BB0681	p3	16309	38321	2.45254	M
E18-5	18.5	BB0681	p2	16375	69779	4.46586	M
E18-5	18.5	BB0681	p1	16509	58762	3.76077	M
E18-5	18.5	BB0681	M	16649	143497	9.18381	M
E18-5	18.5	BB0681	PPH	16809	108423	6.93907	M
E18-5	18.5	BB0681	PH	17092	67137	4.29677	M
E18-5	18.5	BB0681	PMH	17220	51558	3.29971	M
E18-5	18.5	BB0681	MH	17352	88332	5.65325	M
E18-5	18.5	BB0681	SpC	17651	80875	5.176	M
E18-5	18.5	BB0682	Pall	15903	516333	33.0453	F
E18-5	18.5	BB0682	SPall	15751	147359	9.43098	F
E18-5	18.5	BB0682	THy	15622	31156	1.99398	F
E18-5	18.5	BB0682	PHy	16211	29064	1.8601	F
E18-5	18.5	BB0682	p3	16309	37210	2.38144	F
E18-5	18.5	BB0682	p2	16375	67145	4.29728	F
E18-5	18.5	BB0682	p1	16509	56970	3.64608	F
E18-5	18.5	BB0682	M	16649	138960	8.89344	F
E18-5	18.5	BB0682	PPH	16809	104216	6.66982	F
E18-5	18.5	BB0682	PH	17092	64987	4.15917	F
E18-5	18.5	BB0682	PMH	17220	51745	3.31168	F
E18-5	18.5	BB0682	MH	17352	85837	5.49357	F
E18-5	18.5	BB0682	SpC	17651	75772	4.84941	F
E18-5	18.5	BB0683	Pall	15903	523424	33.4991	M
E18-5	18.5	BB0683	SPall	15751	155499	9.95194	M
E18-5	18.5	BB0683	THy	15622	31433	2.01171	M
E18-5	18.5	BB0683	PHy	16211	29654	1.89786	M
E18-5	18.5	BB0683	p3	16309	38156	2.44198	M
E18-5	18.5	BB0683	p2	16375	69460	4.44544	M
E18-5	18.5	BB0683	p1	16509	54459	3.48538	M
E18-5	18.5	BB0683	M	16649	141514	9.0569	M
E18-5	18.5	BB0683	PPH	16809	106153	6.79379	M
E18-5	18.5	BB0683	PH	17092	64944	4.15642	M
E18-5	18.5	BB0683	PMH	17220	51609	3.30298	M
E18-5	18.5	BB0683	MH	17352	86853	5.55859	M
E18-5	18.5	BB0683	SpC	17651	75184	4.81178	M
P04	23	BB0123	Pall	15903	779189	97.3986	X
P04	23	BB0123	SPall	15751	173196	21.6495	X
P04	23	BB0123	THy	15622	30666	3.83325	X
P04	23	BB0123	PHy	16211	35866	4.48325	X
P04	23	BB0123	p3	16309	35407	4.42588	X
P04	23	BB0123	p2	16375	74983	9.37288	X
P04	23	BB0123	p1	16509	30263	3.78288	X
P04	23	BB0123	M	16649	129728	16.216	X
P04	23	BB0123	PPH	16809	153016	19.127	X
P04	23	BB0123	PH	17092	65152	8.144	X
P04	23	BB0123	PMH	17220	36044	4.5055	X
P04	23	BB0123	MH	17352	87042	10.8803	X
P04	23	BB0123	SpC	17651	25776	3.222	X
P04	23	BB0125	Pall	15903	753909	94.2386	X
P04	23	BB0125	SPall	15751	172254	21.5318	X
P04	23	BB0125	THy	15622	28715	3.58938	X
P04	23	BB0125	PHy	16211	37463	4.68288	X
P04	23	BB0125	p3	16309	36412	4.5515	X
P04	23	BB0125	p2	16375	73385	9.17313	X
P04	23	BB0125	p1	16509	30333	3.79163	X
P04	23	BB0125	M	16649	114906	14.3633	X
P04	23	BB0125	PPH	16809	158507	19.8134	X
P04	23	BB0125	PH	17092	58040	7.255	X
P04	23	BB0125	PMH	17220	31310	3.91375	X
P04	23	BB0125	MH	17352	86024	10.753	X
P04	23	BB0125	SpC	17651	11068	1.3835	X
P04	23	BB0168	Pall	15903	829606	103.701	X
P04	23	BB0168	SPall	15751	186486	23.3108	X
P04	23	BB0168	THy	15622	28872	3.609	X
P04	23	BB0168	PHy	16211	38754	4.84425	X
P04	23	BB0168	p3	16309	38492	4.8115	X
P04	23	BB0168	p2	16375	81118	10.1398	X
P04	23	BB0168	p1	16509	32378	4.04725	X
P04	23	BB0168	M	16649	127570	15.9463	X
P04	23	BB0168	PPH	16809	159013	19.8766	X
P04	23	BB0168	PH	17092	63687	7.96088	X
P04	23	BB0168	PMH	17220	33700	4.2125	X
P04	23	BB0168	MH	17352	78139	9.76738	X
P04	23	BB0168	SpC	17651	13057	1.63213	X
P04	23	BB0169	Pall	15903	820019	102.502	X
P04	23	BB0169	SPall	15751	181358	22.6698	X
P04	23	BB0169	THy	15622	29194	3.64925	X
P04	23	BB0169	PHy	16211	36862	4.60775	X
P04	23	BB0169	p3	16309	37456	4.682	X
P04	23	BB0169	p2	16375	79638	9.95475	X
P04	23	BB0169	p1	16509	31841	3.98013	X
P04	23	BB0169	M	16649	132739	16.5924	X
P04	23	BB0169	PPH	16809	164408	20.551	X
P04	23	BB0169	PH	17092	67090	8.38625	X
P04	23	BB0169	PMH	17220	39204	4.9005	X
P04	23	BB0169	MH	17352	100535	12.5669	X
P04	23	BB0169	SpC	17651	40652	5.0815	X
P04	23	BB0170	Pall	15903	908664	113.583	M
P04	23	BB0170	SPall	15751	188649	23.5811	M
P04	23	BB0170	THy	15622	29153	3.64413	M
P04	23	BB0170	PHy	16211	38619	4.82738	M
P04	23	BB0170	p3	16309	38727	4.84088	M
P04	23	BB0170	p2	16375	82629	10.3286	M
P04	23	BB0170	p1	16509	32422	4.05275	M
P04	23	BB0170	M	16649	131795	16.4744	M
P04	23	BB0170	PPH	16809	165995	20.7494	M
P04	23	BB0170	PH	17092	65205	8.15063	M
P04	23	BB0170	PMH	17220	35780	4.4725	M
P04	23	BB0170	MH	17352	89667	11.2084	M
P04	23	BB0170	SpC	17651	34836	4.3545	M
P04	23	JN0167	Pall	15903	745508	93.1885	X
P04	23	JN0167	SPall	15751	164674	20.5843	X
P04	23	JN0167	THy	15622	26282	3.28525	X
P04	23	JN0167	PHy	16211	32557	4.06963	X
P04	23	JN0167	p3	16309	32226	4.02825	X
P04	23	JN0167	p2	16375	71095	8.88688	X
P04	23	JN0167	p1	16509	27402	3.42525	X
P04	23	JN0167	M	16649	118932	14.8665	X
P04	23	JN0167	PPH	16809	148343	18.5429	X
P04	23	JN0167	PH	17092	61459	7.68238	X
P04	23	JN0167	PMH	17220	33287	4.16088	X
P04	23	JN0167	MH	17352	85671	10.7089	X
P04	23	JN0167	SpC	17651	32426	4.05325	X
P04	23	JN0303	Pall	15903	588053	73.5066	X
P04	23	JN0303	SPall	15751	146135	18.2669	X
P04	23	JN0303	THy	15622	23489	2.93613	X
P04	23	JN0303	PHy	16211	30558	3.81975	X
P04	23	JN0303	p3	16309	30799	3.84988	X
P04	23	JN0303	p2	16375	62662	7.83275	X
P04	23	JN0303	p1	16509	26522	3.31525	X
P04	23	JN0303	M	16649	111882	13.9853	X
P04	23	JN0303	PPH	16809	122729	15.3411	X
P04	23	JN0303	PH	17092	53208	6.651	X
P04	23	JN0303	PMH	17220	29008	3.626	X
P04	23	JN0303	MH	17352	76535	9.56688	X
P04	23	JN0303	SpC	17651	20019	2.50238	X
P04	23	JN0304	Pall	15903	576781	72.0976	X
P04	23	JN0304	SPall	15751	140879	17.6099	X
P04	23	JN0304	THy	15622	24164	3.0205	X
P04	23	JN0304	PHy	16211	30305	3.78813	X
P04	23	JN0304	p3	16309	29344	3.668	X
P04	23	JN0304	p2	16375	60786	7.59825	X
P04	23	JN0304	p1	16509	25797	3.22463	X
P04	23	JN0304	M	16649	107296	13.412	X
P04	23	JN0304	PPH	16809	118755	14.8444	X
P04	23	JN0304	PH	17092	52222	6.52775	X
P04	23	JN0304	PMH	17220	28202	3.52525	X
P04	23	JN0304	MH	17352	75574	9.44675	X
P04	23	JN0304	SpC	17651	20881	2.61013	X
P04	23	JN0305	Pall	15903	642710	80.3388	X
P04	23	JN0305	SPall	15751	153937	19.2421	X
P04	23	JN0305	THy	15622	24224	3.028	X
P04	23	JN0305	PHy	16211	31349	3.91863	X
P04	23	JN0305	p3	16309	30664	3.833	X
P04	23	JN0305	p2	16375	64575	8.07188	X
P04	23	JN0305	p1	16509	26593	3.32413	X
P04	23	JN0305	M	16649	114032	14.254	X
P04	23	JN0305	PPH	16809	130474	16.3093	X
P04	23	JN0305	PH	17092	53129	6.64113	X
P04	23	JN0305	PMH	17220	25160	3.145	X
P04	23	JN0305	MH	17352	64407	8.05088	X
P04	23	JN0305	SpC	17651	18121	2.26513	X
P14	33	BB0174	Pall	15903	1550265	193.783	M
P14	33	BB0174	SPall	15751	334538	41.8173	M
P14	33	BB0174	THy	15622	32220	4.0275	M
P14	33	BB0174	PHy	16211	52523	6.56538	M
P14	33	BB0174	p3	16309	46859	5.85738	M
P14	33	BB0174	p2	16375	143338	17.9173	M
P14	33	BB0174	p1	16509	41795	5.22438	M
P14	33	BB0174	M	16649	123800	15.475	M
P14	33	BB0174	PPH	16809	367604	45.9505	M
P14	33	BB0174	PH	17092	80457	10.0571	M
P14	33	BB0174	PMH	17220	59123	7.39038	M
P14	33	BB0174	MH	17352	158196	19.7745	M
P14	33	BB0174	SpC	17651	5695	0.711875	M
P14	33	BB0176	Pall	15903	1594109	199.264	M
P14	33	BB0176	SPall	15751	366903	45.8629	M
P14	33	BB0176	THy	15622	32659	4.08238	M
P14	33	BB0176	PHy	16211	53815	6.72688	M
P14	33	BB0176	p3	16309	45876	5.7345	M
P14	33	BB0176	p2	16375	147983	18.4979	M
P14	33	BB0176	p1	16509	40629	5.07863	M
P14	33	BB0176	M	16649	119122	14.8903	M
P14	33	BB0176	PPH	16809	354638	44.3298	M
P14	33	BB0176	PH	17092	68576	8.572	M
P14	33	BB0176	PMH	17220	39709	4.96363	M
P14	33	BB0176	MH	17352	154227	19.2784	M
P14	33	BB0176	SpC	17651	3008	0.376	M
P14	33	JN0043	Pall	15903	1624962	203.12	F
P14	33	JN0043	SPall	15751	281513	35.1891	F
P14	33	JN0043	THy	15622	31093	3.88663	F
P14	33	JN0043	PHy	16211	51499	6.43738	F
P14	33	JN0043	p3	16309	47130	5.89125	F
P14	33	JN0043	p2	16375	140829	17.6036	F
P14	33	JN0043	p1	16509	44023	5.50288	F
P14	33	JN0043	M	16649	148430	18.5538	F
P14	33	JN0043	PPH	16809	436174	54.5218	F
P14	33	JN0043	PH	17092	82569	10.3211	F
P14	33	JN0043	PMH	17220	52449	6.55613	F
P14	33	JN0043	MH	17352	88959	11.1199	F
P14	33	JN0043	SpC	17651	1169	0.146125	F
P14	33	JN0044	Pall	15903	1553401	194.175	F
P14	33	JN0044	SPall	15751	349736	43.717	F
P14	33	JN0044	THy	15622	32807	4.10088	F
P14	33	JN0044	PHy	16211	52729	6.59113	F
P14	33	JN0044	p3	16309	47866	5.98325	F
P14	33	JN0044	p2	16375	149013	18.6266	F
P14	33	JN0044	p1	16509	42409	5.30113	F
P14	33	JN0044	M	16649	123208	15.401	F
P14	33	JN0044	PPH	16809	372855	46.6069	F
P14	33	JN0044	PH	17092	91433	11.4291	F
P14	33	JN0044	PMH	17220	65732	8.2165	F
P14	33	JN0044	MH	17352	147738	18.4673	F
P14	33	JN0044	SpC	17651	1046	0.13075	F
P14	33	JN0045	Pall	15903	1618855	202.357	M
P14	33	JN0045	SPall	15751	372224	46.528	M
P14	33	JN0045	THy	15622	33999	4.24988	M
P14	33	JN0045	PHy	16211	54797	6.84963	M
P14	33	JN0045	p3	16309	46869	5.85863	M
P14	33	JN0045	p2	16375	144973	18.1216	M
P14	33	JN0045	p1	16509	37444	4.6805	M
P14	33	JN0045	M	16649	122197	15.2746	M
P14	33	JN0045	PPH	16809	351612	43.9515	M
P14	33	JN0045	PH	17092	78561	9.82013	M
P14	33	JN0045	PMH	17220	52870	6.60875	M
P14	33	JN0045	MH	17352	153962	19.2453	M
P14	33	JN0045	SpC	17651	1530	0.19125	M
P14	33	JN0046	Pall	15903	1630877	203.86	M
P14	33	JN0046	SPall	15751	367420	45.9275	M
P14	33	JN0046	THy	15622	36276	4.5345	M
P14	33	JN0046	PHy	16211	55645	6.95563	M
P14	33	JN0046	p3	16309	50727	6.34088	M
P14	33	JN0046	p2	16375	153655	19.2069	M
P14	33	JN0046	p1	16509	44720	5.59	M
P14	33	JN0046	M	16649	131231	16.4039	M
P14	33	JN0046	PPH	16809	402237	50.2796	M
P14	33	JN0046	PH	17092	95545	11.9431	M
P14	33	JN0046	PMH	17220	69947	8.74338	M
P14	33	JN0046	MH	17352	172235	21.5294	M
P14	33	JN0046	SpC	17651	3268	0.4085	M
P14	33	JN0047	Pall	15903	1616653	202.082	M
P14	33	JN0047	SPall	15751	366334	45.7918	M
P14	33	JN0047	THy	15622	35076	4.3845	M
P14	33	JN0047	PHy	16211	56375	7.04688	M
P14	33	JN0047	p3	16309	48829	6.10363	M
P14	33	JN0047	p2	16375	152705	19.0881	M
P14	33	JN0047	p1	16509	43467	5.43338	M
P14	33	JN0047	M	16649	125601	15.7001	M
P14	33	JN0047	PPH	16809	395824	49.478	M
P14	33	JN0047	PH	17092	90663	11.3329	M
P14	33	JN0047	PMH	17220	66445	8.30563	M
P14	33	JN0047	MH	17352	151297	18.9121	M
P14	33	JN0047	SpC	17651	1278	0.15975	M
P14	33	JN0190	Pall	15903	1535104	191.888	F
P14	33	JN0190	SPall	15751	348087	43.5109	F
P14	33	JN0190	THy	15622	34727	4.34088	F
P14	33	JN0190	PHy	16211	50832	6.354	F
P14	33	JN0190	p3	16309	46210	5.77625	F
P14	33	JN0190	p2	16375	143204	17.9005	F
P14	33	JN0190	p1	16509	40414	5.05175	F
P14	33	JN0190	M	16649	120011	15.0014	F
P14	33	JN0190	PPH	16809	382495	47.8119	F
P14	33	JN0190	PH	17092	89796	11.2245	F
P14	33	JN0190	PMH	17220	60171	7.52138	F
P14	33	JN0190	MH	17352	168046	21.0058	F
P14	33	JN0190	SpC	17651	2710	0.33875	F
P14	33	JN0192	Pall	15903	1536413	192.052	M
P14	33	JN0192	SPall	15751	366283	45.7854	M
P14	33	JN0192	THy	15622	35433	4.42913	M
P14	33	JN0192	PHy	16211	53865	6.73313	M
P14	33	JN0192	p3	16309	47450	5.93125	M
P14	33	JN0192	p2	16375	144615	18.0769	M
P14	33	JN0192	p1	16509	41382	5.17275	M
P14	33	JN0192	M	16649	127595	15.9494	M
P14	33	JN0192	PPH	16809	381630	47.7038	M
P14	33	JN0192	PH	17092	97968	12.246	M
P14	33	JN0192	PMH	17220	73281	9.16013	M
P14	33	JN0192	MH	17352	183023	22.8779	M
P14	33	JN0192	SpC	17651	2670	0.33375	M
P14	33	JN0341	Pall	15903	1463178	182.897	F
P14	33	JN0341	SPall	15751	334083	41.7604	F
P14	33	JN0341	THy	15622	33476	4.1845	F
P14	33	JN0341	PHy	16211	52879	6.60988	F
P14	33	JN0341	p3	16309	45262	5.65775	F
P14	33	JN0341	p2	16375	146341	18.2926	F
P14	33	JN0341	p1	16509	40113	5.01413	F
P14	33	JN0341	M	16649	126932	15.8665	F
P14	33	JN0341	PPH	16809	360218	45.0273	F
P14	33	JN0341	PH	17092	88565	11.0706	F
P14	33	JN0341	PMH	17220	64913	8.11413	F
P14	33	JN0341	MH	17352	184392	23.049	F
P14	33	JN0341	SpC	17651	1717	0.214625	F
P14	33	JN0342	Pall	15903	1477046	184.631	M
P14	33	JN0342	SPall	15751	337620	42.2025	M
P14	33	JN0342	THy	15622	34244	4.2805	M
P14	33	JN0342	PHy	16211	53893	6.73663	M
P14	33	JN0342	p3	16309	45183	5.64788	M
P14	33	JN0342	p2	16375	146393	18.2991	M
P14	33	JN0342	p1	16509	41904	5.238	M
P14	33	JN0342	M	16649	125419	15.6774	M
P14	33	JN0342	PPH	16809	367938	45.9923	M
P14	33	JN0342	PH	17092	88983	11.1229	M
P14	33	JN0342	PMH	17220	65858	8.23225	M
P14	33	JN0342	MH	17352	197110	24.6388	M
P14	33	JN0342	SpC	17651	4868	0.6085	M
P14	33	JN0368	Pall	15903	1458129	182.266	F
P14	33	JN0368	SPall	15751	356706	44.5883	F
P14	33	JN0368	THy	15622	35570	4.44625	F
P14	33	JN0368	PHy	16211	53607	6.70088	F
P14	33	JN0368	p3	16309	48216	6.027	F
P14	33	JN0368	p2	16375	149793	18.7241	F
P14	33	JN0368	p1	16509	43923	5.49038	F
P14	33	JN0368	M	16649	122523	15.3154	F
P14	33	JN0368	PPH	16809	386246	48.2808	F
P14	33	JN0368	PH	17092	87778	10.9723	F
P14	33	JN0368	PMH	17220	61418	7.67725	F
P14	33	JN0368	MH	17352	183778	22.9723	F
P14	33	JN0368	SpC	17651	4724	0.5905	F
P14	33	JN0369	Pall	15903	1510661	188.833	M
P14	33	JN0369	SPall	15751	362379	45.2974	M
P14	33	JN0369	THy	15622	35410	4.42625	M
P14	33	JN0369	PHy	16211	52375	6.54688	M
P14	33	JN0369	p3	16309	47232	5.904	M
P14	33	JN0369	p2	16375	148442	18.5553	M
P14	33	JN0369	p1	16509	41977	5.24713	M
P14	33	JN0369	M	16649	120967	15.1209	M
P14	33	JN0369	PPH	16809	385296	48.162	M
P14	33	JN0369	PH	17092	87364	10.9205	M
P14	33	JN0369	PMH	17220	59125	7.39063	M
P14	33	JN0369	MH	17352	176317	22.0396	M
P14	33	JN0369	SpC	17651	4505	0.563125	M
P14	33	JN0371	Pall	15903	1503253	187.907	M
P14	33	JN0371	SPall	15751	359847	44.9809	M
P14	33	JN0371	THy	15622	36275	4.53438	M
P14	33	JN0371	PHy	16211	53830	6.72875	M
P14	33	JN0371	p3	16309	47084	5.8855	M
P14	33	JN0371	p2	16375	149381	18.6726	M
P14	33	JN0371	p1	16509	44484	5.5605	M
P14	33	JN0371	M	16649	130433	16.3041	M
P14	33	JN0371	PPH	16809	397749	49.7186	M
P14	33	JN0371	PH	17092	85523	10.6904	M
P14	33	JN0371	PMH	17220	59038	7.37975	M
P14	33	JN0371	MH	17352	206301	25.7876	M
P14	33	JN0371	SpC	17651	3844	0.4805	M
P56	75	JN0189	Pall	15903	1743932	217.992	M
P56	75	JN0189	SPall	15751	439068	54.8835	M
P56	75	JN0189	THy	15622	37496	4.687	M
P56	75	JN0189	PHy	16211	57794	7.22425	M
P56	75	JN0189	p3	16309	52614	6.57675	M
P56	75	JN0189	p2	16375	161790	20.2238	M
P56	75	JN0189	p1	16509	47964	5.9955	M
P56	75	JN0189	M	16649	148370	18.5463	M
P56	75	JN0189	PPH	16809	479565	59.9456	M
P56	75	JN0189	PH	17092	114555	14.3194	M
P56	75	JN0189	PMH	17220	94289	11.7861	M
P56	75	JN0189	MH	17352	241755	30.2194	M
P56	75	JN0189	SpC	17651	3067	0.383375	M
P56	75	BB0184	Pall	15903	1826962	228.37	F
P56	75	BB0184	SPall	15751	449162	56.1453	F
P56	75	BB0184	THy	15622	37246	4.65575	F
P56	75	BB0184	PHy	16211	54226	6.77825	F
P56	75	BB0184	p3	16309	49330	6.16625	F
P56	75	BB0184	p2	16375	147623	18.4529	F
P56	75	BB0184	p1	16509	44008	5.501	F
P56	75	BB0184	M	16649	129800	16.225	F
P56	75	BB0184	PPH	16809	481422	60.1778	F
P56	75	BB0184	PH	17092	108623	13.5779	F
P56	75	BB0184	PMH	17220	65493	8.18663	F
P56	75	BB0184	MH	17352	158698	19.8373	F
P56	75	BB0184	SpC	17651	1375	0.171875	F
P56	75	JN0035	Pall	15903	1820272	227.534	F
P56	75	JN0035	SPall	15751	445758	55.7198	F
P56	75	JN0035	THy	15622	36401	4.55013	F
P56	75	JN0035	PHy	16211	55446	6.93075	F
P56	75	JN0035	p3	16309	53273	6.65913	F
P56	75	JN0035	p2	16375	151021	18.8776	F
P56	75	JN0035	p1	16509	48981	6.12263	F
P56	75	JN0035	M	16649	137162	17.1453	F
P56	75	JN0035	PPH	16809	485580	60.6975	F
P56	75	JN0035	PH	17092	109481	13.6851	F
P56	75	JN0035	PMH	17220	65819	8.22738	F
P56	75	JN0035	MH	17352	183612	22.9515	F
P56	75	JN0035	SpC	17651	904	0.113	F
P56	75	JN0036	Pall	15903	1762937	220.367	F
P56	75	JN0036	SPall	15751	436994	54.6243	F
P56	75	JN0036	THy	15622	36938	4.61725	F
P56	75	JN0036	PHy	16211	56886	7.11075	F
P56	75	JN0036	p3	16309	52281	6.53513	F
P56	75	JN0036	p2	16375	154300	19.2875	F
P56	75	JN0036	p1	16509	45516	5.6895	F
P56	75	JN0036	M	16649	136476	17.0595	F
P56	75	JN0036	PPH	16809	449339	56.1674	F
P56	75	JN0036	PH	17092	103686	12.9608	F
P56	75	JN0036	PMH	17220	82924	10.3655	F
P56	75	JN0036	MH	17352	217486	27.1858	F
P56	75	JN0036	SpC	17651	1958	0.24475	F
P56	75	JN0037	Pall	15903	1779953	222.494	F
P56	75	JN0037	SPall	15751	449178	56.1473	F
P56	75	JN0037	THy	15622	34149	4.26863	F
P56	75	JN0037	PHy	16211	51337	6.41713	F
P56	75	JN0037	p3	16309	49170	6.14625	F
P56	75	JN0037	p2	16375	146990	18.3738	F
P56	75	JN0037	p1	16509	47228	5.9035	F
P56	75	JN0037	M	16649	132974	16.6218	F
P56	75	JN0037	PPH	16809	427110	53.3888	F
P56	75	JN0037	PH	17092	86850	10.8563	F
P56	75	JN0037	PMH	17220	60716	7.5895	F
P56	75	JN0037	MH	17352	181931	22.7414	F
P56	75	JN0037	SpC	17651	1230	0.15375	F
P56	75	JN0038	Pall	15903	1723687	215.461	F
P56	75	JN0038	SPall	15751	428903	53.6129	F
P56	75	JN0038	THy	15622	33758	4.21975	F
P56	75	JN0038	PHy	16211	53801	6.72513	F
P56	75	JN0038	p3	16309	51497	6.43713	F
P56	75	JN0038	p2	16375	149055	18.6319	F
P56	75	JN0038	p1	16509	47953	5.99413	F
P56	75	JN0038	M	16649	134815	16.8519	F
P56	75	JN0038	PPH	16809	481153	60.1441	F
P56	75	JN0038	PH	17092	108862	13.6078	F
P56	75	JN0038	PMH	17220	65109	8.13863	F
P56	75	JN0038	MH	17352	164814	20.6018	F
P56	75	JN0038	SpC	17651	1087	0.135875	F
P56	75	JN0039	Pall	15903	1807739	225.967	M
P56	75	JN0039	SPall	15751	446322	55.7903	M
P56	75	JN0039	THy	15622	35562	4.44525	M
P56	75	JN0039	PHy	16211	56574	7.07175	M
P56	75	JN0039	p3	16309	52261	6.53263	M
P56	75	JN0039	p2	16375	153482	19.1853	M
P56	75	JN0039	p1	16509	48623	6.07788	M
P56	75	JN0039	M	16649	138194	17.2743	M
P56	75	JN0039	PPH	16809	467809	58.4761	M
P56	75	JN0039	PH	17092	106365	13.2956	M
P56	75	JN0039	PMH	17220	64164	8.0205	M
P56	75	JN0039	MH	17352	159713	19.9641	M
P56	75	JN0039	SpC	17651	833	0.104125	M
P56	75	JN0173	Pall	15903	1640130	205.016	M
P56	75	JN0173	SPall	15751	398876	49.8595	M
P56	75	JN0173	THy	15622	38945	4.86813	M
P56	75	JN0173	PHy	16211	59929	7.49113	M
P56	75	JN0173	p3	16309	51296	6.412	M
P56	75	JN0173	p2	16375	151211	18.9014	M
P56	75	JN0173	p1	16509	46018	5.75225	M
P56	75	JN0173	M	16649	146673	18.3341	M
P56	75	JN0173	PPH	16809	483088	60.386	M
P56	75	JN0173	PH	17092	132063	16.5079	M
P56	75	JN0173	PMH	17220	93792	11.724	M
P56	75	JN0173	MH	17352	183726	22.9658	M
P56	75	JN0173	SpC	17651	769	0.096125	M
P56	75	JN0174	Pall	15903	1565310	195.664	M
P56	75	JN0174	SPall	15751	383687	47.9609	M
P56	75	JN0174	THy	15622	37088	4.636	M
P56	75	JN0174	PHy	16211	57317	7.16463	M
P56	75	JN0174	p3	16309	48708	6.0885	M
P56	75	JN0174	p2	16375	139748	17.4685	M
P56	75	JN0174	p1	16509	43110	5.38875	M
P56	75	JN0174	M	16649	137460	17.1825	M
P56	75	JN0174	PPH	16809	496419	62.0524	M
P56	75	JN0174	PH	17092	119977	14.9971	M
P56	75	JN0174	PMH	17220	89027	11.1284	M
P56	75	JN0174	MH	17352	196105	24.5131	M
P56	75	JN0174	SpC	17651	935	0.116875	M
P56	75	JN0188	Pall	15903	1644409	205.551	M
P56	75	JN0188	SPall	15751	412023	51.5029	M
P56	75	JN0188	THy	15622	36281	4.53513	M
P56	75	JN0188	PHy	16211	56415	7.05188	M
P56	75	JN0188	p3	16309	50736	6.342	M
P56	75	JN0188	p2	16375	151039	18.8799	M
P56	75	JN0188	p1	16509	44273	5.53413	M
P56	75	JN0188	M	16649	141140	17.6425	M
P56	75	JN0188	PPH	16809	458578	57.3223	M
P56	75	JN0188	PH	17092	112603	14.0754	M
P56	75	JN0188	PMH	17220	81249	10.1561	M
P56	75	JN0188	MH	17352	204662	25.5828	M
P56	75	JN0188	SpC	17651	1947	0.243375	M
